# Supplementary material for: Multimodal integration of radiology, pathology and genomics for prediction of response to PD-(L)1 blockade in patients with non-small cell lung cancer
Source: Nat Cancer. 2022 Aug 29;3(10):1151–64. doi: 10.1038/s43018-022-00416-8 (PMC9586871; doi:10.1038/s43018-022-00416-8)
Supplement: Source Data Fig. 1 — Source clinical data and distributions. [file 43018_2022_416_MOESM3_ESM.xlsx]

## Sheet: 1A
main_index	Response	Age	Pack Years	Num. Lesions	PD-L1 Score	TMB	EGFR driver	ALK driver	ERBB2 driver	ROS1 driver	RET driver	BRAF driver	MET driver	STK11 driver	ARID1A driver	EGFR	ALK	ERBB2	ROS1	RET	BRAF	MET	STK11	ARID1A	EGFR: AMP	EGFR: HOMDEL	EGFR: MUT	EGFR: FUSION	ALK: AMP	ALK: HOMDEL	ALK: MUT	ALK: FUSION	ERBB2: AMP	ERBB2: HOMDEL	ERBB2: MUT	ERBB2: FUSION	ROS1: AMP	ROS1: HOMDEL	ROS1: MUT	ROS1: FUSION	RET: AMP	RET: HOMDEL	RET: MUT	RET: FUSION	BRAF: AMP	BRAF: HOMDEL	BRAF: MUT	BRAF: FUSION	MET: AMP
P-0013653	SD/PD	69	48	1	20	8.9	FALSE	FALSE	FALSE	FALSE	FALSE	FALSE	FALSE	FALSE	FALSE
P-0013406	SD/PD	69	0	1	60	0	FALSE	FALSE	FALSE	FALSE	FALSE	FALSE	FALSE	FALSE	FALSE
P-0016185	PR/CR	72	45	2	0	6.1	FALSE	FALSE	FALSE	FALSE	FALSE	FALSE	FALSE	FALSE	FALSE								E57_G58del
P-0016224	SD/PD	69	40		0	18.4	FALSE	FALSE	FALSE	FALSE	FALSE	FALSE	FALSE	FALSE	FALSE
P-0020347	SD/PD	53	10	1	0	3.5	FALSE	FALSE	FALSE	FALSE	FALSE	FALSE	FALSE	TRUE	FALSE								X199_splice (driver)
P-0015296	PR/CR	67	35	1	95	20.2	FALSE	FALSE	FALSE	FALSE	FALSE	FALSE	TRUE	FALSE	FALSE							AMP (driver)																											AMP (driver)
P-0015693	SD/PD	79	0		5	2.6	FALSE	FALSE	FALSE	FALSE	FALSE	FALSE	FALSE	FALSE	FALSE
P-0016016	SD/PD	82	6	3	50	11.4	FALSE	FALSE	FALSE	FALSE	FALSE	FALSE	FALSE	TRUE	FALSE								Q37* (driver)
P-0015950	SD/PD	60	6	2	0	4.4	FALSE	FALSE	TRUE	FALSE	FALSE	FALSE	FALSE	FALSE	FALSE			G778_P780dup (driver)																	G778_P780dup (driver)
P-0017253	SD/PD	66	0	2	0	14	FALSE	FALSE	FALSE	FALSE	FALSE	FALSE	FALSE	FALSE	FALSE				L806F		X380_splice																		L806F								X380_splice
P-0015749	SD/PD	68	46	1	0	8.8	FALSE	FALSE	FALSE	FALSE	FALSE	FALSE	FALSE	FALSE	FALSE
P-0021291	PR/CR	56	45	1	10	19.3	FALSE	FALSE	FALSE	FALSE	FALSE	FALSE	FALSE	FALSE	TRUE									E1032* (driver)
P-0021696	SD/PD	69	0		0	8.8	FALSE	FALSE	FALSE	FALSE	FALSE	FALSE	FALSE	TRUE	FALSE								X97_splice (driver)
P-0018197	SD/PD	66	0	1	0	48.3	TRUE	FALSE	FALSE	FALSE	FALSE	FALSE	FALSE	FALSE	FALSE	AMP (driver)	L1044H				R260C				AMP (driver)	AMP (driver)					L1044H																R260C
P-0019390	SD/PD	69	42		30	49.2	FALSE	FALSE	FALSE	FALSE	FALSE	FALSE	FALSE	FALSE	TRUE		A207Qfs*42							Q1098* (driver)							A207Qfs*42
P-0023902	SD/PD	52	0	1	0	2.6	TRUE	FALSE	FALSE	FALSE	FALSE	FALSE	FALSE	FALSE	FALSE	L747P (driver)											L747P (driver)
P-0022949	SD/PD	61	46	2	80	8.8	FALSE	FALSE	FALSE	FALSE	FALSE	FALSE	FALSE	FALSE	FALSE
P-0013719	SD/PD	68	0	1	60	5.9	TRUE	FALSE	FALSE	FALSE	FALSE	FALSE	FALSE	FALSE	FALSE	L858R (driver)											L858R (driver)
P-0010514	PR/CR	63	54	1	90	4.9	FALSE	FALSE	FALSE	FALSE	FALSE	FALSE	FALSE	FALSE	FALSE		F255L														F255L
P-0031112	PR/CR	64	48	2	70	7	FALSE	FALSE	FALSE	FALSE	FALSE	FALSE	FALSE	FALSE	FALSE
P-0020643	PR/CR	65	40	1	10	16.7	FALSE	FALSE	FALSE	FALSE	FALSE	FALSE	FALSE	FALSE	FALSE
P-0014285	PR/CR	62	15	2	95	3.5	FALSE	FALSE	FALSE	FALSE	FALSE	FALSE	FALSE	FALSE	FALSE
P-0021797	PR/CR	38	0	1	60	3.5	FALSE	FALSE	TRUE	FALSE	FALSE	FALSE	FALSE	FALSE	FALSE			Y772_A775dup (driver)																	Y772_A775dup (driver)
P-0022103	SD/PD	72	15		80	4.4	TRUE	FALSE	FALSE	FALSE	FALSE	FALSE	FALSE	FALSE	TRUE	AMP (driver)								Q372Afs*28 (driver)	AMP (driver)	AMP (driver)
P-0022011	PR/CR	80	0	1	5	12.3	FALSE	FALSE	FALSE	FALSE	FALSE	FALSE	FALSE	TRUE	FALSE								P281Rfs*6 (driver)
P-0012056	SD/PD	63	70			10.5	FALSE	FALSE	TRUE	FALSE	FALSE	FALSE	FALSE	FALSE	FALSE	G1185S		AMP (driver)									G1185S						AMP (driver)	AMP (driver)
P-0022301	SD/PD	76	30	1	1	18.4	FALSE	FALSE	FALSE	FALSE	FALSE	FALSE	FALSE	FALSE	FALSE						V487L																										V487L
P-0022377	SD/PD	63	0	3	50	1.8	FALSE	FALSE	FALSE	FALSE	FALSE	FALSE	FALSE	FALSE	FALSE
P-0022808	SD/PD	75	0	1	1	5.3	FALSE	FALSE	FALSE	FALSE	FALSE	FALSE	FALSE	FALSE	FALSE
P-0010927	PR/CR	67	8	2	50	4.4	FALSE	FALSE	TRUE	FALSE	FALSE	FALSE	FALSE	FALSE	FALSE			L755P (driver)																	L755P (driver)
P-0025657	SD/PD	68	0		90	7.9	TRUE	FALSE	FALSE	FALSE	FALSE	FALSE	TRUE	FALSE	FALSE	AMP (driver)						AMP (driver), X963_splice (driver), MET-intragenic - Archer			AMP (driver)	AMP (driver)																							AMP (driver)
P-0008422	PR/CR	69	30	3	30	5.3	FALSE	FALSE	FALSE	FALSE	FALSE	FALSE	FALSE	FALSE	FALSE		E275*														E275*
P-0025245	SD/PD	43	18	3	80	51.8	FALSE	FALSE	TRUE	FALSE	FALSE	FALSE	FALSE	FALSE	TRUE			Y772_A775dup (driver)	S340F					Q766Sfs*67 (driver)											Y772_A775dup (driver)				S340F
P-0014065	PR/CR	53	10	3	95	2	FALSE	FALSE	FALSE	FALSE	FALSE	FALSE	FALSE	FALSE	FALSE
P-0031727	PR/CR	84	34	3	95	3.5	FALSE	FALSE	FALSE	FALSE	FALSE	FALSE	TRUE	FALSE	FALSE							H1094Y (driver)
P-0025465	PR/CR	67	20	1	80	1.8	FALSE	FALSE	FALSE	FALSE	FALSE	FALSE	FALSE	FALSE	FALSE
P-0027133	SD/PD	58	0	1	60	12.3	FALSE	FALSE	FALSE	FALSE	FALSE	FALSE	FALSE	FALSE	FALSE
P-0027088	SD/PD	45	0		95	1.8	FALSE	FALSE	FALSE	FALSE	FALSE	FALSE	FALSE	FALSE	FALSE
P-0026121	PR/CR	70	50	4	95	3.5	FALSE	FALSE	FALSE	FALSE	FALSE	FALSE	TRUE	FALSE	FALSE							AMP (driver)																											AMP (driver)
P-0033978	SD/PD	51	25	2	90	2.6	FALSE	FALSE	FALSE	FALSE	FALSE	FALSE	FALSE	FALSE	FALSE
P-0027455	SD/PD	72	60	1		0	FALSE	FALSE	FALSE	FALSE	FALSE	FALSE	FALSE	FALSE	FALSE
P-0028320	SD/PD	60	30		1	16.7	FALSE	FALSE	FALSE	FALSE	FALSE	FALSE	FALSE	FALSE	FALSE
P-0026289	PR/CR	58	0	2	50	10.5	FALSE	FALSE	FALSE	FALSE	FALSE	FALSE	FALSE	FALSE	FALSE			R970L																	R970L
P-0028723	PR/CR	65	0	2	95	11.4	FALSE	FALSE	FALSE	FALSE	FALSE	FALSE	FALSE	FALSE	FALSE
P-0007493	PR/CR	76	116	1	90	18.7	FALSE	FALSE	FALSE	FALSE	FALSE	FALSE	FALSE	FALSE	FALSE									H173R
P-0006607	SD/PD	61	0	1	0	2	FALSE	FALSE	FALSE	FALSE	FALSE	FALSE	FALSE	FALSE	FALSE
P-0002485	SD/PD	43	10	1	5	3.3	FALSE	FALSE	FALSE	FALSE	FALSE	FALSE	FALSE	FALSE	FALSE
P-0013656	SD/PD	55	15	1	60	3.9	FALSE	FALSE	FALSE	FALSE	FALSE	FALSE	FALSE	FALSE	FALSE
P-0001987	PR/CR	57	33		80	26.8	FALSE	FALSE	FALSE	FALSE	FALSE	FALSE	FALSE	FALSE	FALSE
P-0014207	SD/PD	78	35	4	80	7	FALSE	FALSE	FALSE	FALSE	FALSE	FALSE	FALSE	FALSE	TRUE								V110D	Q521* (driver)
P-0015937	SD/PD	73	0	2		10.5	TRUE	FALSE	FALSE	FALSE	FALSE	FALSE	FALSE	FALSE	FALSE	AMP (driver), L858R (driver)				A479P					AMP (driver)	AMP (driver)	L858R (driver)																A479P
P-0015987	SD/PD	70	20		0	7.9	FALSE	FALSE	FALSE	FALSE	FALSE	FALSE	FALSE	TRUE	FALSE								G163V (driver)
P-0027733	PR/CR	86	60	2	80	0	FALSE	FALSE	FALSE	FALSE	FALSE	FALSE	FALSE	FALSE	FALSE
P-0010063	SD/PD	73	6	2	0	4.9	FALSE	FALSE	FALSE	FALSE	FALSE	FALSE	FALSE	FALSE	FALSE
P-0009068	PR/CR	73	0		90	19.7	FALSE	FALSE	FALSE	FALSE	FALSE	FALSE	FALSE	FALSE	FALSE
P-0009473	PR/CR	79	9		80	8.9	FALSE	FALSE	FALSE	FALSE	FALSE	FALSE	FALSE	FALSE	FALSE
P-0004588	PR/CR	73	0	2	95	3.9	FALSE	FALSE	FALSE	FALSE	FALSE	FALSE	FALSE	FALSE	FALSE
P-0006071	SD/PD	53	40	3	0	17.7	FALSE	FALSE	FALSE	FALSE	FALSE	FALSE	FALSE	TRUE	FALSE								Q220* (driver)
P-0003735	SD/PD	68	0		0	1	FALSE	FALSE	FALSE	FALSE	FALSE	FALSE	TRUE	FALSE	FALSE							X963_splice (driver)
P-0017613	SD/PD	68	0		5	2	FALSE	FALSE	FALSE	FALSE	FALSE	FALSE	FALSE	FALSE	FALSE
P-0018517	SD/PD	80	80		0	6.1	FALSE	FALSE	FALSE	FALSE	FALSE	FALSE	FALSE	TRUE	FALSE								E256* (driver)
P-0010507	SD/PD	83	0	1	0	1.8	FALSE	FALSE	FALSE	FALSE	FALSE	FALSE	FALSE	FALSE	FALSE								STK11-intragenic
P-0016174	SD/PD	72	0	2	0	14	FALSE	FALSE	TRUE	FALSE	FALSE	FALSE	FALSE	FALSE	FALSE			Y772_A775dup (driver)																	Y772_A775dup (driver)
P-0033979	PR/CR	71	0	1	0	0.9	FALSE	FALSE	FALSE	FALSE	FALSE	FALSE	FALSE	FALSE	FALSE
P-0006713	SD/PD	52	25			45.3	FALSE	FALSE	FALSE	FALSE	FALSE	FALSE	FALSE	FALSE	TRUE	A24S				H352P				C2094Ffs*41 (driver)			A24S																H352P
P-0014061	SD/PD	74	46	1	90	25.5	FALSE	FALSE	FALSE	FALSE	FALSE	FALSE	FALSE	FALSE	TRUE		R121Q						R40L	E1774* (driver)							R121Q
P-0003551	SD/PD	50	0	2	10	11.4	TRUE	FALSE	FALSE	FALSE	FALSE	FALSE	FALSE	FALSE	FALSE	AMP (driver), L858R (driver)									AMP (driver)	AMP (driver)	L858R (driver)
P-0019914	SD/PD	68	10		0	7.9	FALSE	FALSE	FALSE	FALSE	FALSE	FALSE	FALSE	FALSE	TRUE									Q611* (driver)
P-0018557	SD/PD	83	50		5	8.8	FALSE	FALSE	FALSE	FALSE	FALSE	FALSE	FALSE	FALSE	FALSE
P-0009476	SD/PD	58	20	2	80	7.9	FALSE	FALSE	FALSE	FALSE	FALSE	FALSE	FALSE	FALSE	FALSE		G718A														G718A
P-0009483	SD/PD	82	45		0	9.8	FALSE	FALSE	FALSE	FALSE	FALSE	TRUE	FALSE	FALSE	FALSE						G464R (driver)																										G464R (driver)
P-0009952	SD/PD	63	23		50	1	FALSE	FALSE	FALSE	FALSE	FALSE	FALSE	FALSE	FALSE	FALSE
P-0011537	SD/PD	70	0	1	30	3.5	FALSE	FALSE	FALSE	FALSE	FALSE	FALSE	FALSE	FALSE	FALSE
P-0014451	SD/PD	64	15	3	0	9.7	TRUE	FALSE	FALSE	FALSE	FALSE	FALSE	FALSE	FALSE	FALSE	L858R (driver)											L858R (driver)
P-0012341	SD/PD	72	0	1	0	5.9	FALSE	FALSE	FALSE	FALSE	FALSE	TRUE	FALSE	FALSE	TRUE						V600E (driver)			Q354* (driver)																							V600E (driver)
P-0018179	SD/PD	69	20	1	80	2.6	FALSE	FALSE	FALSE	FALSE	FALSE	FALSE	TRUE	FALSE	FALSE							D1010H (driver)
P-0014293	PR/CR	88	30	3	90	12.3	FALSE	FALSE	FALSE	FALSE	FALSE	FALSE	FALSE	FALSE	FALSE		E273*														E273*
P-0020422	SD/PD	67	0	1	1	27.2	FALSE	FALSE	FALSE	FALSE	FALSE	FALSE	FALSE	TRUE	FALSE								E138* (driver)
P-0021375	SD/PD	68	0	2	0	6.1	FALSE	FALSE	FALSE	FALSE	FALSE	FALSE	FALSE	FALSE	TRUE					P181S			STK11-intragenic	S711* (driver)																			P181S
P-0027713	SD/PD	73	30	2	0	2.6	FALSE	FALSE	FALSE	FALSE	FALSE	FALSE	FALSE	FALSE	FALSE
P-0030323	PR/CR	61	40		10	14.9	FALSE	FALSE	FALSE	FALSE	FALSE	FALSE	FALSE	FALSE	FALSE
P-0025018	SD/PD	78	35	4	0	5.3	TRUE	FALSE	FALSE	FALSE	FALSE	FALSE	FALSE	FALSE	FALSE	AMP (driver), EGFR-LANCL2 fusion				G798D					AMP (driver)	AMP (driver)		EGFR-LANCL2 fusion															G798D
P-0024467	PR/CR	76	56	2	80	5.3	FALSE	FALSE	FALSE	FALSE	FALSE	FALSE	FALSE	FALSE	FALSE
P-0023596	SD/PD	62	0	1	0	6.1	TRUE	FALSE	FALSE	FALSE	FALSE	FALSE	FALSE	FALSE	FALSE	H773dup (driver)											H773dup (driver)
P-0023926	SD/PD	69	0	1	10	5.3	FALSE	FALSE	FALSE	FALSE	FALSE	FALSE	FALSE	FALSE	FALSE
P-0024561	SD/PD	68	0	2	0	1.8	FALSE	FALSE	FALSE	FALSE	FALSE	FALSE	FALSE	TRUE	FALSE								Y253Gfs*15 (driver)
P-0027673	PR/CR	71	72	1	0	14	FALSE	FALSE	FALSE	FALSE	FALSE	FALSE	FALSE	FALSE	FALSE
P-0028173	SD/PD	71	40	1	0	4.4	FALSE	FALSE	FALSE	FALSE	FALSE	FALSE	FALSE	TRUE	FALSE								Q220Pfs*45 (driver)
P-0027855	SD/PD	81	0	1	5	7	FALSE	FALSE	TRUE	FALSE	FALSE	FALSE	FALSE	TRUE	FALSE			AMP (driver)					P281Rfs*6 (driver)										AMP (driver)	AMP (driver)
P-0029975	PR/CR	65	52	3	80	5.3	FALSE	FALSE	FALSE	FALSE	FALSE	FALSE	FALSE	FALSE	FALSE
P-0030125	SD/PD	66	0	1	0	0.9	FALSE	FALSE	FALSE	FALSE	FALSE	FALSE	FALSE	FALSE	FALSE
P-0032182	SD/PD	62	50	4	95	3.5	FALSE	FALSE	FALSE	FALSE	FALSE	FALSE	FALSE	FALSE	FALSE
P-0003247	PR/CR	76	24		70	7.9	FALSE	FALSE	FALSE	FALSE	FALSE	FALSE	FALSE	FALSE	FALSE
P-0014885	SD/PD	54	6	2	95	1.8	TRUE	FALSE	FALSE	FALSE	FALSE	FALSE	FALSE	FALSE	FALSE	G719S (driver), E709A (driver)											G719S (driver), E709A (driver)
P-0017484	SD/PD	80	60	3	50	11.4	FALSE	FALSE	FALSE	FALSE	FALSE	FALSE	FALSE	FALSE	FALSE
P-0034908	PR/CR	76	36	3	60	6.1	FALSE	FALSE	FALSE	FALSE	FALSE	FALSE	FALSE	TRUE	FALSE								E199* (driver)	Y803C
P-0019599	SD/PD	73	14	1	80	42.1	TRUE	FALSE	TRUE	FALSE	FALSE	FALSE	FALSE	FALSE	FALSE	L858R (driver)		G660D (driver)									L858R (driver)								G660D (driver)
P-0021470	SD/PD	47	28	1	70	10.5	FALSE	FALSE	FALSE	FALSE	FALSE	FALSE	FALSE	FALSE	FALSE
P-0021231	SD/PD	55	75	1	5	7	FALSE	FALSE	FALSE	FALSE	FALSE	FALSE	FALSE	FALSE	FALSE
P-0021034	PR/CR	73	48	3	95	7.9	FALSE	FALSE	FALSE	FALSE	FALSE	FALSE	FALSE	FALSE	FALSE			R929Q																	R929Q
P-0026958	SD/PD	73	0	1	80	9.7	FALSE	FALSE	FALSE	FALSE	FALSE	FALSE	FALSE	FALSE	FALSE
P-0024980	SD/PD	64	20	2	95	0	FALSE	FALSE	FALSE	FALSE	FALSE	FALSE	FALSE	FALSE	FALSE
P-0029465	PR/CR	56	20	2		10.5	FALSE	FALSE	FALSE	FALSE	FALSE	FALSE	FALSE	FALSE	FALSE						P328S			K1124M																							P328S
P-0030654	SD/PD	75	60	1	80	13.2	FALSE	FALSE	FALSE	FALSE	FALSE	FALSE	FALSE	FALSE	FALSE	L369F			P2183S								L369F												P2183S
P-0022291	SD/PD	68	147	2	5	7.9	FALSE	FALSE	FALSE	FALSE	FALSE	TRUE	FALSE	TRUE	FALSE						G469A (driver)		X200_splice (driver)																								G469A (driver)
P-0012894	SD/PD	58	0	2	0	2	FALSE	FALSE	FALSE	FALSE	FALSE	TRUE	FALSE	FALSE	FALSE						N581I (driver)																										N581I (driver)
P-0020140	SD/PD	72	165	2		9.7	FALSE	FALSE	FALSE	FALSE	FALSE	FALSE	FALSE	TRUE	FALSE								E138Rfs*20 (driver)
P-0016692	SD/PD	71	30		0	12.3	FALSE	FALSE	FALSE	FALSE	FALSE	FALSE	FALSE	FALSE	FALSE				W21C																				W21C
P-0023023	SD/PD	63	12	2	0	7.9	FALSE	FALSE	FALSE	FALSE	FALSE	FALSE	TRUE	FALSE	FALSE							AMP (driver), D1010Y (driver)																											AMP (driver)
P-0018722	PR/CR	44	0	2	60	19.3	FALSE	FALSE	FALSE	FALSE	FALSE	TRUE	FALSE	FALSE	FALSE						V600E (driver)																										V600E (driver)
P-0022001	SD/PD	67	0	2	0	2.6	FALSE	FALSE	FALSE	FALSE	FALSE	FALSE	FALSE	FALSE	FALSE
P-0017106	SD/PD	67	60	4		8.8	FALSE	FALSE	FALSE	FALSE	FALSE	FALSE	FALSE	FALSE	FALSE
P-0023464	SD/PD	79	33	2	0	9.7	FALSE	FALSE	FALSE	FALSE	FALSE	FALSE	FALSE	FALSE	FALSE
P-0006663	PR/CR	64	30	1	0	18.7	FALSE	FALSE	FALSE	FALSE	FALSE	FALSE	FALSE	TRUE	FALSE				Y802C				D194Y (driver)																Y802C
P-0021442	SD/PD	66	58	1	0	10.5	FALSE	FALSE	FALSE	FALSE	FALSE	FALSE	FALSE	TRUE	FALSE								X200_splice (driver)
P-0018198	SD/PD	45	0	1		2.6	FALSE	FALSE	FALSE	FALSE	FALSE	FALSE	FALSE	FALSE	FALSE
P-0014458	SD/PD	83	4	3		4.4	FALSE	FALSE	FALSE	FALSE	FALSE	FALSE	FALSE	FALSE	FALSE
P-0025956	SD/PD	71	25	1	0	5.3	FALSE	FALSE	FALSE	FALSE	FALSE	FALSE	FALSE	TRUE	FALSE								P281Rfs*6 (driver)
P-0018043	SD/PD	56	0		0	7	FALSE	FALSE	FALSE	FALSE	FALSE	FALSE	FALSE	FALSE	FALSE
P-0017722	SD/PD	71	30	1	0	5.3	FALSE	FALSE	FALSE	FALSE	FALSE	TRUE	FALSE	TRUE	FALSE						G469A (driver)		X200_splice (driver)																								G469A (driver)
P-0025016	PR/CR	78	0	1	70	19.3	FALSE	FALSE	FALSE	FALSE	FALSE	FALSE	FALSE	FALSE	FALSE
P-0020755	SD/PD	63	60	1	50	6.1	FALSE	FALSE	FALSE	FALSE	FALSE	FALSE	FALSE	FALSE	FALSE
P-0014736	SD/PD	63	0	3	0	5.3	FALSE	FALSE	FALSE	FALSE	FALSE	FALSE	FALSE	FALSE	FALSE
P-0017749	SD/PD	80	0		5	7.9	FALSE	FALSE	FALSE	FALSE	FALSE	FALSE	FALSE	TRUE	FALSE								H174P (driver)
P-0007068	SD/PD	65	0		20	8.9	FALSE	FALSE	FALSE	FALSE	FALSE	FALSE	FALSE	FALSE	FALSE
P-0003250	SD/PD	54	0	1	0	3.9	TRUE	FALSE	FALSE	FALSE	FALSE	FALSE	FALSE	FALSE	FALSE	L858R (driver)											L858R (driver)
P-0026574	PR/CR	76	50	1	30	14.9	FALSE	FALSE	FALSE	FALSE	FALSE	FALSE	FALSE	FALSE	FALSE
P-0021112	PR/CR	78	0	1		8.8	FALSE	FALSE	FALSE	FALSE	FALSE	FALSE	FALSE	FALSE	FALSE							MET-intragenic - Archer
P-0023562	SD/PD	70	0	1	70	0.9	FALSE	FALSE	FALSE	FALSE	FALSE	FALSE	FALSE	FALSE	FALSE
P-0012149	SD/PD	69	0	1		1	FALSE	FALSE	FALSE	FALSE	FALSE	FALSE	TRUE	FALSE	FALSE							X1010_splice (driver)
P-0003635	SD/PD	58	0	1		6.9	TRUE	FALSE	FALSE	FALSE	FALSE	FALSE	FALSE	FALSE	FALSE	E746_A750del (driver)											E746_A750del (driver)
P-0002921	SD/PD	73	20			14.5	FALSE	FALSE	FALSE	FALSE	FALSE	FALSE	FALSE	FALSE	FALSE
P-0019607	PR/CR	76	0	3		6.1	FALSE	FALSE	TRUE	FALSE	FALSE	FALSE	TRUE	FALSE	FALSE			L755F (driver)				X1010_splice (driver)													L755F (driver)
P-0018820	SD/PD	61	21	2		11.4	FALSE	FALSE	FALSE	FALSE	FALSE	FALSE	FALSE	FALSE	FALSE
P-0014529	PR/CR	65	30	1		21.1	FALSE	FALSE	FALSE	FALSE	FALSE	FALSE	FALSE	FALSE	FALSE						S616Y																										S616Y
P-0019804	SD/PD	69	14	2	20	7	FALSE	FALSE	FALSE	FALSE	FALSE	FALSE	FALSE	FALSE	FALSE
P-0008944	SD/PD	46	24	1		10.8	FALSE	FALSE	FALSE	FALSE	FALSE	FALSE	FALSE	FALSE	FALSE
P-0007121	PR/CR	58	30	4		7.9	FALSE	FALSE	FALSE	FALSE	FALSE	FALSE	FALSE	FALSE	FALSE
P-0009202	PR/CR	66	0	2		11.8	FALSE	FALSE	FALSE	FALSE	FALSE	FALSE	FALSE	FALSE	FALSE
P-0009110	PR/CR	54	28	1	0	16.7	FALSE	FALSE	FALSE	FALSE	FALSE	FALSE	FALSE	FALSE	FALSE
P-0016646	SD/PD	76	12		0	9.7	FALSE	FALSE	FALSE	FALSE	FALSE	FALSE	FALSE	TRUE	FALSE								C134Lfs*27 (driver)
P-0020076	SD/PD	62	47	1	0	3.5	TRUE	FALSE	FALSE	FALSE	FALSE	FALSE	FALSE	FALSE	FALSE	L858R (driver)											L858R (driver)
P-0026552	PR/CR	66	33	4	5	5.3	FALSE	FALSE	FALSE	FALSE	FALSE	FALSE	FALSE	FALSE	FALSE
P-0017437	SD/PD	67	0			2.6	FALSE	FALSE	TRUE	FALSE	FALSE	FALSE	FALSE	FALSE	FALSE			Y772_A775dup (driver)																	Y772_A775dup (driver)
P-0020011	PR/CR	79	25	1		7.9	FALSE	FALSE	FALSE	FALSE	FALSE	FALSE	FALSE	FALSE	FALSE
P-0025917	SD/PD	62	37	2	0	30.7	FALSE	FALSE	FALSE	FALSE	FALSE	FALSE	FALSE	FALSE	FALSE				P826L			C584Wfs*10	STK11-intragenic																P826L
P-0029148	PR/CR	68	10	2	90	16.7	FALSE	FALSE	FALSE	FALSE	FALSE	FALSE	FALSE	FALSE	FALSE
P-0016542	SD/PD	79	100	1		19.3	FALSE	FALSE	FALSE	FALSE	FALSE	FALSE	FALSE	FALSE	FALSE
P-0023779	SD/PD	74	0	2	0	8.8	FALSE	FALSE	FALSE	FALSE	FALSE	FALSE	FALSE	TRUE	FALSE	A120G							K44* (driver)				A120G
P-0019700	SD/PD	81	49	2		15.8	FALSE	FALSE	FALSE	FALSE	FALSE	FALSE	FALSE	FALSE	FALSE
P-0023260	SD/PD	79	20	1		5.3	FALSE	FALSE	FALSE	FALSE	FALSE	FALSE	FALSE	TRUE	FALSE								K62* (driver)
P-0015529	SD/PD	76	98	1	0	6.1	FALSE	FALSE	FALSE	FALSE	FALSE	FALSE	FALSE	TRUE	FALSE								X199_splice (driver)
P-0021266	PR/CR	54	0		5	23.7	FALSE	FALSE	FALSE	FALSE	FALSE	FALSE	FALSE	TRUE	FALSE								K84* (driver)
P-0015075	SD/PD	59	10	1	0	5.3	TRUE	FALSE	FALSE	FALSE	FALSE	FALSE	FALSE	FALSE	FALSE	L858R (driver)											L858R (driver)
P-0016175	SD/PD	76	45	3	75	14.9	FALSE	FALSE	FALSE	FALSE	FALSE	FALSE	FALSE	TRUE	FALSE				ROS1-EYS fusion	R820C			G251C (driver)																	ROS1-EYS fusion			R820C
P-0003275	SD/PD	69	20		0	3	FALSE	FALSE	FALSE	FALSE	FALSE	FALSE	FALSE	FALSE	FALSE
P-0004476	SD/PD	67	20	2	5	6.9	FALSE	FALSE	FALSE	FALSE	FALSE	FALSE	FALSE	FALSE	FALSE		P1456H														P1456H
P-0018599	SD/PD	63	0	3		38.6	FALSE	FALSE	FALSE	FALSE	FALSE	FALSE	FALSE	FALSE	TRUE									D1850Tfs*33 (driver)
P-0020192	SD/PD	66	21		0	9.7	TRUE	FALSE	FALSE	FALSE	FALSE	FALSE	FALSE	FALSE	FALSE	AMP (driver), L861Q (driver)									AMP (driver)	AMP (driver)	L861Q (driver)
P-0028712	SD/PD	67	80		10	20.2	FALSE	FALSE	FALSE	FALSE	FALSE	FALSE	FALSE	FALSE	TRUE									K1862* (driver)
P-0012679	SD/PD	57	0		60	3.9	FALSE	FALSE	FALSE	FALSE	FALSE	FALSE	FALSE	FALSE	FALSE		EML4-ALK fusion															EML4-ALK fusion
P-0012476	SD/PD	84	50		0	10.5	FALSE	FALSE	FALSE	FALSE	FALSE	FALSE	FALSE	TRUE	FALSE					C528S			P281Rfs*6 (driver)	A1029S																			C528S
P-0017910	SD/PD	52	30		0	11.4	FALSE	FALSE	FALSE	FALSE	FALSE	FALSE	FALSE	TRUE	FALSE								E130* (driver)
P-0006768	SD/PD	66	30	1	0	7.9	TRUE	FALSE	FALSE	FALSE	FALSE	FALSE	FALSE	FALSE	FALSE	AMP (driver), EGFR-intragenic							S428L		AMP (driver)	AMP (driver)		EGFR-intragenic
P-0000239	SD/PD	83	28	1		4.5	FALSE	FALSE	FALSE	FALSE	FALSE	FALSE	FALSE	FALSE	FALSE
P-0000302	PR/CR	67	28	2		1.1	FALSE	FALSE	FALSE	FALSE	FALSE	TRUE	FALSE	FALSE	FALSE						G469A (driver)																										G469A (driver)
P-0018511	SD/PD	74	30	3	80	8.8	FALSE	FALSE	FALSE	FALSE	FALSE	FALSE	TRUE	FALSE	FALSE							D1228H (driver)
P-0009017	SD/PD	77	30	1	0	33.4	FALSE	FALSE	TRUE	FALSE	FALSE	FALSE	FALSE	FALSE	FALSE			AMP (driver)															AMP (driver)	AMP (driver)
P-0008878	SD/PD	76	20			5.9	FALSE	FALSE	FALSE	FALSE	FALSE	FALSE	FALSE	FALSE	FALSE
P-0004395	SD/PD	65	0	4	0	7.9	FALSE	FALSE	TRUE	FALSE	FALSE	FALSE	FALSE	FALSE	FALSE			S310F (driver)					L286R												S310F (driver)
P-0017184	SD/PD	69	15	1	0	2.6	TRUE	FALSE	FALSE	FALSE	FALSE	FALSE	FALSE	FALSE	FALSE	L747_T751del (driver)											L747_T751del (driver)
P-0006046	PR/CR	60	40		0	20.7	FALSE	FALSE	FALSE	FALSE	FALSE	FALSE	FALSE	FALSE	FALSE						I572F																										I572F
P-0002794	PR/CR	61	5	1	70	1.1	FALSE	FALSE	FALSE	FALSE	FALSE	FALSE	FALSE	FALSE	FALSE
P-0005871	SD/PD	47	0			3	FALSE	FALSE	TRUE	FALSE	FALSE	FALSE	FALSE	FALSE	FALSE			V659E (driver)																	V659E (driver)
P-0004271	SD/PD	38	0	2	10	3	FALSE	FALSE	FALSE	FALSE	FALSE	FALSE	FALSE	FALSE	FALSE
P-0044186	PR/CR	65	38		5	12.3	FALSE	FALSE	FALSE	FALSE	FALSE	FALSE	FALSE	FALSE	FALSE
P-0005783	PR/CR	53	10		0	90.4	FALSE	FALSE	FALSE	FALSE	FALSE	FALSE	FALSE	FALSE	FALSE		L63I		K1422N	AMP, S829I				Q1552H							L63I								K1422N		AMP	AMP	S829I
P-0006516	SD/PD	73	0		0	2	FALSE	FALSE	FALSE	FALSE	FALSE	FALSE	FALSE	FALSE	FALSE
P-0028239	SD/PD	80	75		0	1.8	FALSE	FALSE	FALSE	FALSE	FALSE	FALSE	FALSE	FALSE	FALSE
P-0009256	SD/PD	75	35	1	0	9.8	FALSE	FALSE	FALSE	FALSE	FALSE	FALSE	FALSE	TRUE	FALSE					P720L			E165* (driver)																				P720L
P-0012090	SD/PD	79	15	2	0	5.9	FALSE	FALSE	TRUE	FALSE	FALSE	FALSE	FALSE	FALSE	FALSE			Y772_A775dup (driver)																	Y772_A775dup (driver)
P-0010215	SD/PD	73	0	1	0	6.9	FALSE	FALSE	TRUE	FALSE	FALSE	FALSE	FALSE	FALSE	FALSE			G778_P780dup (driver)																	G778_P780dup (driver)
P-0008645	SD/PD	47	0	1		2.6	TRUE	FALSE	FALSE	FALSE	FALSE	FALSE	FALSE	FALSE	FALSE	E746_A750del (driver)											E746_A750del (driver)
P-0011260	SD/PD	47	9	1	50	11.8	FALSE	FALSE	FALSE	FALSE	FALSE	FALSE	FALSE	FALSE	FALSE
P-0009168	SD/PD	75	60		0	29.5	FALSE	FALSE	FALSE	FALSE	FALSE	FALSE	FALSE	FALSE	TRUE				L1945Sfs*17	E61K, Q371K				Q520* (driver)															L1945Sfs*17				E61K, Q371K
P-0009959	SD/PD	66	36	4	0	3	FALSE	FALSE	FALSE	FALSE	FALSE	FALSE	FALSE	TRUE	FALSE								X245_splice (driver)
P-0010300	SD/PD	55	0			3.9	FALSE	FALSE	TRUE	FALSE	FALSE	FALSE	FALSE	FALSE	FALSE			AMP (driver), L755P (driver)															AMP (driver)	AMP (driver)	L755P (driver)
P-0010648	SD/PD	73	50	1		2	FALSE	FALSE	FALSE	FALSE	FALSE	FALSE	FALSE	TRUE	FALSE								H174R (driver)
P-0010840	SD/PD	55	15	3		10.8	FALSE	FALSE	FALSE	FALSE	FALSE	FALSE	FALSE	TRUE	FALSE								E120* (driver)
P-0010980	SD/PD	75	11	2	1	8.8	FALSE	FALSE	FALSE	FALSE	FALSE	FALSE	FALSE	TRUE	FALSE								W308C (driver)
P-0018366	PR/CR	48	15	2	30	12.3	FALSE	FALSE	FALSE	FALSE	FALSE	FALSE	FALSE	FALSE	TRUE									Q766Sfs*67 (driver)
P-0013831	SD/PD	58	37	1		47.2	FALSE	FALSE	FALSE	FALSE	FALSE	FALSE	FALSE	FALSE	FALSE		S62L														S62L
P-0015348	SD/PD	62	35	1	0	10.5	FALSE	FALSE	FALSE	FALSE	FALSE	FALSE	FALSE	FALSE	FALSE
P-0021833	PR/CR	65	0		0	14	FALSE	FALSE	FALSE	FALSE	FALSE	FALSE	FALSE	FALSE	FALSE				S66C																				S66C
P-0014764	SD/PD	67	0	1	0	4.4	FALSE	FALSE	FALSE	FALSE	FALSE	FALSE	FALSE	FALSE	FALSE
P-0014319	SD/PD	73	0	2	0	2.6	FALSE	FALSE	FALSE	FALSE	FALSE	FALSE	FALSE	TRUE	FALSE								HOMDEL (driver)
P-0014328	SD/PD	61	20	3	0	5.3	FALSE	FALSE	FALSE	FALSE	FALSE	FALSE	FALSE	FALSE	FALSE
P-0015213	SD/PD	69	70	2		7	FALSE	FALSE	FALSE	FALSE	FALSE	FALSE	FALSE	TRUE	FALSE								W239L (driver)
P-0027726	SD/PD	66	43	2	30	20.2	FALSE	FALSE	FALSE	FALSE	FALSE	FALSE	FALSE	FALSE	FALSE
P-0017735	SD/PD	66	0	0	10	10.5	FALSE	FALSE	TRUE	FALSE	FALSE	FALSE	FALSE	FALSE	FALSE			AMP (driver)															AMP (driver)	AMP (driver)
P-0017048	SD/PD	64	15	1	0	6.1	FALSE	FALSE	TRUE	FALSE	FALSE	FALSE	FALSE	FALSE	FALSE			AMP (driver), G778_P780dup (driver)															AMP (driver)	AMP (driver)	G778_P780dup (driver)
P-0017781	SD/PD	80	15	3	0	4.4	FALSE	FALSE	FALSE	FALSE	FALSE	FALSE	FALSE	FALSE	FALSE
P-0017637	SD/PD	73	25	2		7.9	FALSE	FALSE	FALSE	FALSE	FALSE	FALSE	FALSE	TRUE	FALSE								L282Sfs*5 (driver)
P-0019262	SD/PD	53	15	1	0	33.4	FALSE	FALSE	FALSE	FALSE	FALSE	FALSE	FALSE	TRUE	FALSE								P281Rfs*6 (driver)
P-0018078	SD/PD	68	40	0	10	6.1	FALSE	FALSE	FALSE	FALSE	FALSE	FALSE	FALSE	FALSE	FALSE
P-0018763	SD/PD	83	40	2	50	0	FALSE	FALSE	FALSE	FALSE	FALSE	FALSE	FALSE	FALSE	FALSE
P-0019252	SD/PD	73	0			13.2	FALSE	FALSE	FALSE	FALSE	FALSE	FALSE	FALSE	FALSE	FALSE								A241P
P-0019605	SD/PD	67	0	2		13.2	FALSE	FALSE	FALSE	FALSE	FALSE	FALSE	FALSE	FALSE	FALSE				S1626Y																				S1626Y
P-0018979	SD/PD	64	0	2		2.6	FALSE	FALSE	TRUE	FALSE	FALSE	FALSE	FALSE	FALSE	FALSE			Y772_A775dup (driver)																	Y772_A775dup (driver)
P-0018960	SD/PD	59	10	1	0	10.5	FALSE	FALSE	FALSE	FALSE	FALSE	FALSE	FALSE	TRUE	FALSE				A1459V				E70* (driver)																A1459V
P-0019298	SD/PD	83	6	3	90	11.4	FALSE	FALSE	FALSE	FALSE	FALSE	FALSE	FALSE	FALSE	FALSE
P-0019098	SD/PD	56	0	2	0	26.3	FALSE	FALSE	FALSE	FALSE	FALSE	FALSE	FALSE	TRUE	FALSE		G1473E						D176Tfs*111 (driver)								G1473E
P-0019765	SD/PD	56	0		0	21.1	FALSE	FALSE	FALSE	FALSE	FALSE	FALSE	FALSE	FALSE	FALSE
P-0019647	SD/PD	53	0	1		4.4	FALSE	FALSE	FALSE	FALSE	FALSE	FALSE	FALSE	FALSE	FALSE
P-0032126	PR/CR	77	50	1	50	7	FALSE	FALSE	FALSE	FALSE	FALSE	FALSE	FALSE	TRUE	FALSE	R98L							F231Sfs*56 (driver)				R98L
P-0023408	SD/PD	64	0	2	0	9.7	FALSE	FALSE	FALSE	FALSE	FALSE	FALSE	FALSE	TRUE	FALSE				X833_splice				R28Pfs*135 (driver)																X833_splice
P-0021094	SD/PD	69	45	2	0	5.3	FALSE	FALSE	FALSE	FALSE	FALSE	FALSE	FALSE	TRUE	FALSE								L282Sfs*5 (driver)
P-0021769	PR/CR	74	0			75.5	FALSE	FALSE	FALSE	FALSE	FALSE	FALSE	FALSE	FALSE	FALSE	S925F	P1076L	S1083F	G697A								S925F				P1076L				S1083F				G697A
P-0022304	SD/PD	71	75		0	0.9	FALSE	FALSE	FALSE	FALSE	FALSE	FALSE	FALSE	FALSE	FALSE
P-0022033	SD/PD	71	55	3	0	6.1	FALSE	FALSE	FALSE	FALSE	FALSE	FALSE	FALSE	FALSE	FALSE					W324R																							W324R
P-0023014	SD/PD	69	15	1	0	4.4	FALSE	FALSE	FALSE	FALSE	FALSE	FALSE	FALSE	FALSE	FALSE								R103_R104del
P-0023568	SD/PD	67	15	2		24.6	FALSE	FALSE	FALSE	FALSE	FALSE	FALSE	FALSE	TRUE	FALSE					R231L			L282Afs*3 (driver)																				R231L
P-0023598	PR/CR	67	20	3	50	14.9	FALSE	FALSE	FALSE	FALSE	FALSE	FALSE	FALSE	FALSE	FALSE		G2R		L1665Ffs*7												G2R								L1665Ffs*7
P-0025354	SD/PD	60	92	1	0	10.5	FALSE	FALSE	FALSE	FALSE	FALSE	FALSE	FALSE	TRUE	FALSE								P281Rfs*6 (driver), Y166* (driver)
P-0033239	SD/PD	59	0		10	1.8	FALSE	FALSE	FALSE	FALSE	FALSE	FALSE	FALSE	FALSE	FALSE
P-0035638	SD/PD	72	0	1	0	13.2	FALSE	FALSE	FALSE	FALSE	FALSE	FALSE	FALSE	FALSE	FALSE			P627S																	P627S
P-0040848	SD/PD	70	55		80	5.3	FALSE	FALSE	FALSE	FALSE	FALSE	FALSE	FALSE	FALSE	FALSE				C2252F																				C2252F
P-0024421	SD/PD	54	0			7	FALSE	FALSE	FALSE	FALSE	FALSE	FALSE	FALSE	FALSE	FALSE
P-0024764	SD/PD	74	50	1	0	12.3	FALSE	FALSE	FALSE	FALSE	FALSE	FALSE	FALSE	FALSE	FALSE
P-0025598	SD/PD	58	15	2	60	13.2	FALSE	FALSE	FALSE	FALSE	FALSE	FALSE	FALSE	FALSE	FALSE								D237H
P-0025777	SD/PD	49	0		0	2.6	FALSE	FALSE	FALSE	FALSE	FALSE	FALSE	FALSE	TRUE	FALSE								P221Lfs*66 (driver)
P-0027343	SD/PD	93	0	1	80	10.5	FALSE	FALSE	FALSE	FALSE	FALSE	FALSE	FALSE	FALSE	FALSE
P-0026521	SD/PD	81	0	1		23.7	FALSE	FALSE	FALSE	FALSE	FALSE	FALSE	FALSE	FALSE	TRUE									F2141Sfs*59 (driver)
P-0029298	SD/PD	62	0	1		15.8	FALSE	FALSE	FALSE	FALSE	FALSE	FALSE	FALSE	FALSE	FALSE
P-0027576	SD/PD	65	35		0	4.4	FALSE	FALSE	FALSE	FALSE	FALSE	FALSE	FALSE	FALSE	FALSE
P-0027664	SD/PD	68	50		0	4.4	TRUE	FALSE	FALSE	FALSE	FALSE	FALSE	FALSE	FALSE	FALSE	AMP (driver)									AMP (driver)	AMP (driver)
P-0027742	SD/PD	62	0	2		1.8	FALSE	FALSE	FALSE	FALSE	FALSE	FALSE	FALSE	FALSE	FALSE
P-0027259	SD/PD	69	0	3	1	14.9	FALSE	FALSE	FALSE	FALSE	FALSE	FALSE	FALSE	FALSE	FALSE
P-0028473	PR/CR	70	45	3	10	31.6	FALSE	FALSE	FALSE	FALSE	FALSE	FALSE	FALSE	FALSE	FALSE				L545F																				L545F
P-0031665	SD/PD	71	0	1	0	7.9	FALSE	FALSE	FALSE	FALSE	FALSE	FALSE	FALSE	FALSE	FALSE	D416Y											D416Y
P-0028204	SD/PD	77	90	1	80	5.3	FALSE	FALSE	FALSE	FALSE	FALSE	FALSE	TRUE	FALSE	FALSE							X963_splice (driver)
P-0028930	PR/CR	70	25	2	5	7.9	FALSE	FALSE	FALSE	FALSE	FALSE	FALSE	FALSE	FALSE	FALSE
P-0033892	SD/PD	64	24		0	10.5	TRUE	FALSE	FALSE	FALSE	FALSE	FALSE	FALSE	FALSE	FALSE	AMP (driver)									AMP (driver)	AMP (driver)
P-0045298	PR/CR	74	0	2	0	29.8	FALSE	FALSE	FALSE	FALSE	FALSE	FALSE	FALSE	FALSE	TRUE					R144L	L185P			D1850Gfs*4 (driver)																			R144L				L185P
P-0032455	PR/CR	64	36	3	90	13.2	FALSE	FALSE	FALSE	FALSE	FALSE	FALSE	TRUE	FALSE	FALSE							AMP (driver)																											AMP (driver)
P-0029593	SD/PD	75	60	1	80	10.5	FALSE	FALSE	FALSE	FALSE	FALSE	FALSE	FALSE	FALSE	FALSE
P-0039832	PR/CR	75	0	4	95	12.3	FALSE	FALSE	FALSE	FALSE	FALSE	FALSE	FALSE	FALSE	FALSE
[truncated: 11 more columns]

## Sheet: 1B
main_index	Histology
P-0013653	Adenocarcinoma
P-0013406	Adenocarcinoma
P-0016185	Adenocarcinoma
P-0016224	Adenocarcinoma
P-0020347	Adenocarcinoma
P-0015296	NOS
P-0015693	Adenocarcinoma
P-0016016	Adenocarcinoma
P-0015950	Squamous
P-0017253	Adenocarcinoma
P-0015749	Squamous
P-0021291	Adenocarcinoma
P-0021696	Adenocarcinoma
P-0018197	Adenocarcinoma
P-0019390	Adenocarcinoma
P-0023902	Adenocarcinoma
P-0022949	Adenocarcinoma
P-0013719	Adenocarcinoma
P-0010514	Adenocarcinoma
P-0031112	Squamous
P-0020643	Squamous
P-0014285	Adenocarcinoma
P-0021797	Adenocarcinoma
P-0022103	Adenocarcinoma
P-0022011	Adenocarcinoma
P-0012056	Adenocarcinoma
P-0022301	Squamous
P-0022377	Adenocarcinoma
P-0022808	Adenocarcinoma
P-0010927	Adenocarcinoma
P-0025657	NOS
P-0008422	Squamous
P-0025245	Adenocarcinoma
P-0014065	Adenocarcinoma
P-0031727	Adenocarcinoma
P-0025465	Squamous
P-0027133	Adenocarcinoma
P-0027088	Adenocarcinoma
P-0026121	Adenocarcinoma
P-0033978	Adenocarcinoma
P-0027455	Squamous
P-0028320	Adenocarcinoma
P-0026289	Adenocarcinoma
P-0028723	Adenocarcinoma
P-0007493	Adenocarcinoma
P-0006607	Adenocarcinoma
P-0002485	Squamous
P-0013656	Adenocarcinoma
P-0001987	Adenocarcinoma
P-0014207	NOS
P-0015937	Adenocarcinoma
P-0015987	Adenocarcinoma
P-0027733	Adenocarcinoma
P-0010063	Adenocarcinoma
P-0009068	NOS
P-0009473	Adenocarcinoma
P-0004588	Adenocarcinoma
P-0006071	Adenocarcinoma
P-0003735	Adenocarcinoma
P-0017613	Adenocarcinoma
P-0018517	Adenocarcinoma
P-0010507	Adenocarcinoma
P-0016174	Adenocarcinoma
P-0033979	Adenocarcinoma
P-0006713	Adenocarcinoma
P-0014061	Adenocarcinoma
P-0003551	Adenocarcinoma
P-0019914	Adenocarcinoma
P-0018557	Adenocarcinoma
P-0009476	NOS
P-0009483	Adenocarcinoma
P-0009952	Squamous
P-0011537	Squamous
P-0014451	Adenocarcinoma
P-0012341	Adenocarcinoma
P-0018179	NOS
P-0014293	NOS
P-0020422	Adenocarcinoma
P-0021375	Adenocarcinoma
P-0027713	Squamous
P-0030323	Pleomorphic
P-0025018	Squamous
P-0024467	Adenocarcinoma
P-0023596	Adenocarcinoma
P-0023926	NOS
P-0024561	Adenocarcinoma
P-0027673	Adenocarcinoma
P-0028173	Adenocarcinoma
P-0027855	Adenocarcinoma
P-0029975	Squamous
P-0030125	Adenocarcinoma
P-0032182	NOS
P-0003247	Adenocarcinoma
P-0014885	Adenocarcinoma
P-0017484	Squamous
P-0034908	Squamous
P-0019599	Adenocarcinoma
P-0021470	Adenocarcinoma
P-0021231	Squamous
P-0021034	Adenocarcinoma
P-0026958	Adenocarcinoma
P-0024980	Adenocarcinoma
P-0029465	Squamous
P-0030654	Squamous
P-0022291	Large Cell
P-0012894	Adenocarcinoma
P-0020140	Adenocarcinoma
P-0016692	NOS
P-0023023	Adenocarcinoma
P-0018722	Adenocarcinoma
P-0022001	Adenocarcinoma
P-0017106	Adenocarcinoma
P-0023464	Adenocarcinoma
P-0006663	Adenocarcinoma
P-0021442	Adenocarcinoma
P-0018198	Large cell
P-0014458	Squamous
P-0025956	Adenocarcinoma
P-0018043	Adenocarcinoma
P-0017722	Adenocarcinoma
P-0025016	Adenocarcinoma
P-0020755	Adenocarcinoma
P-0014736	Adenocarcinoma
P-0017749	Adenocarcinoma
P-0007068	Squamous
P-0003250	Adenocarcinoma
P-0026574	Squamous
P-0021112	NOS
P-0023562	Adenocarcinoma
P-0012149	Adenocarcinoma
P-0003635	Adenocarcinoma
P-0002921	Adenocarcinoma
P-0019607	Adenocarcinoma
P-0018820	Adenocarcinoma
P-0014529	Squamous
P-0019804	Adenocarcinoma
P-0008944	Adenocarcinoma
P-0007121	Adenocarcinoma
P-0009202	Squamous
P-0009110	Adenocarcinoma
P-0016646	Adenocarcinoma
P-0020076	Adenosquamous
P-0026552	Large cell
P-0017437	Adenocarcinoma
P-0020011	Adenocarcinoma
P-0025917	Adenocarcinoma
P-0029148	Adenocarcinoma
P-0016542	Squamous
P-0023779	NOS
P-0019700	Adenocarcinoma
P-0023260	Adenocarcinoma
P-0015529	Adenocarcinoma
P-0021266	Adenocarcinoma
P-0015075	Adenocarcinoma
P-0016175	Adenocarcinoma
P-0003275	Adenocarcinoma
P-0004476	Adenocarcinoma
P-0018599	Squamous
P-0020192	NOS
P-0028712	Adenocarcinoma
P-0012679	Adenocarcinoma
P-0012476	Adenocarcinoma
P-0017910	Adenocarcinoma
P-0006768	Adenocarcinoma
P-0000239	Adenocarcinoma
P-0000302	Adenocarcinoma
P-0018511	Adenocarcinoma
P-0009017	Adenocarcinoma
P-0008878	Adenocarcinoma
P-0004395	Adenocarcinoma
P-0017184	Adenocarcinoma
P-0006046	Adenocarcinoma
P-0002794	Adenocarcinoma
P-0005871	Adenocarcinoma
P-0004271	Adenocarcinoma
P-0044186	Adenocarcinoma
P-0005783	Adenocarcinoma
P-0006516	Adenocarcinoma
P-0028239	Adenocarcinoma
P-0009256	Adenocarcinoma
P-0012090	Adenocarcinoma
P-0010215	Adenocarcinoma
P-0008645	Squamous
P-0011260	Adenocarcinoma
P-0009168	Adenocarcinoma
P-0009959	Adenocarcinoma
P-0010300	Adenocarcinoma
P-0010648	Adenocarcinoma
P-0010840	Adenocarcinoma
P-0010980	Adenocarcinoma
P-0018366	Adenocarcinoma
P-0013831	Large cell
P-0015348	Adenocarcinoma
P-0021833	Adenocarcinoma
P-0014764	NOS
P-0014319	Adenocarcinoma
P-0014328	Large cell
P-0015213	Adenocarcinoma
P-0027726	Adenocarcinoma
P-0017735	Squamous
P-0017048	Adenocarcinoma
P-0017781	Adenocarcinoma
P-0017637	Adenocarcinoma
P-0019262	Large cell
P-0018078	Adenocarcinoma
P-0018763	Adenocarcinoma
P-0019252	Adenocarcinoma
P-0019605	Squamous
P-0018979	Adenocarcinoma
P-0018960	Adenocarcinoma
P-0019298	NOS
P-0019098	Adenocarcinoma
P-0019765	Adenocarcinoma
P-0019647	Adenocarcinoma
P-0032126	Adenocarcinoma
P-0023408	Adenocarcinoma
P-0021094	Adenocarcinoma
P-0021769	NOS
P-0022304	Adenocarcinoma
P-0022033	Squamous
P-0023014	Adenocarcinoma
P-0023568	Giant Cell
P-0023598	Adenocarcinoma
P-0025354	Adenocarcinoma
P-0033239	Adenocarcinoma
P-0035638	Squamous
P-0040848	Squamous
P-0024421	Adenocarcinoma
P-0024764	Adenocarcinoma
P-0025598	Adenocarcinoma
P-0025777	Adenocarcinoma
P-0027343	Adenocarcinoma
P-0026521	NOS
P-0029298	Squamous
P-0027576	Adenocarcinoma
P-0027664	Adenocarcinoma
P-0027742	Adenocarcinoma
P-0027259	Squamous
P-0028473	NOS
P-0031665	Squamous
P-0028204	Squamous
P-0028930	Adenocarcinoma
P-0033892	Adenocarcinoma
P-0045298	Adenocarcinoma
P-0032455	Adenocarcinoma
P-0029593	Adenocarcinoma
P-0039832	Adenocarcinoma

## Sheet: 1D
main_index	Response	Num. Lesions	TPS	TMB
P-0013653	SD/PD	1	20	8
P-0013406	SD/PD	1	60	0
P-0016185	PR/CR	2	0	6
P-0016224	SD/PD		0	18
P-0020347	SD/PD	1	0	3
P-0015296	PR/CR	1	95	20
P-0015693	SD/PD		5	2
P-0016016	SD/PD	3	50	11
P-0015950	SD/PD	2	0	4
P-0017253	SD/PD	2	0	14
P-0015749	SD/PD	1	0	8
P-0021291	PR/CR	1	10	19
P-0021696	SD/PD		0	8
P-0018197	SD/PD	1	0	48
P-0019390	SD/PD		30	49
P-0023902	SD/PD	1	0	2
P-0022949	SD/PD	2	80	8
P-0013719	SD/PD	1	60	5
P-0010514	PR/CR	1	90	4
P-0031112	PR/CR	2	70	7
P-0020643	PR/CR	1	10	16
P-0014285	PR/CR	2	95	3
P-0021797	PR/CR	1	60	3
P-0022103	SD/PD		80	4
P-0022011	PR/CR	1	5	12
P-0012056	SD/PD			10
P-0022301	SD/PD	1	1	18
P-0022377	SD/PD	3	50	1
P-0022808	SD/PD	1	1	5
P-0010927	PR/CR	2	50	4
P-0025657	SD/PD		90	7
P-0008422	PR/CR	3	30	5
P-0025245	SD/PD	3	80	51
P-0014065	PR/CR	3	95	2
P-0031727	PR/CR	3	95	3
P-0025465	PR/CR	1	80	1
P-0027133	SD/PD	1	60	12
P-0027088	SD/PD		95	1
P-0026121	PR/CR	4	95	3
P-0033978	SD/PD	2	90	2
P-0027455	SD/PD	1		0
P-0028320	SD/PD		1	16
P-0026289	PR/CR	2	50	10
P-0028723	PR/CR	2	95	11
P-0007493	PR/CR	1	90	18
P-0006607	SD/PD	1	0	2
P-0002485	SD/PD	1	5	3
P-0013656	SD/PD	1	60	3
P-0001987	PR/CR		80	26
P-0014207	SD/PD	4	80	7
P-0015937	SD/PD	2		10
P-0015987	SD/PD		0	7
P-0027733	PR/CR	2	80	0
P-0010063	SD/PD	2	0	4
P-0009068	PR/CR		90	19
P-0009473	PR/CR		80	8
P-0004588	PR/CR	2	95	3
P-0006071	SD/PD	3	0	17
P-0003735	SD/PD		0	1
P-0017613	SD/PD		5	2
P-0018517	SD/PD		0	6
P-0010507	SD/PD	1	0	1
P-0016174	SD/PD	2	0	14
P-0033979	PR/CR	1	0	0
P-0006713	SD/PD			45
P-0014061	SD/PD	1	90	25
P-0003551	SD/PD	2	10	11
P-0019914	SD/PD		0	7
P-0018557	SD/PD		5	8
P-0009476	SD/PD	2	80	7
P-0009483	SD/PD		0	9
P-0009952	SD/PD		50	1
P-0011537	SD/PD	1	30	3
P-0014451	SD/PD	3	0	9
P-0012341	SD/PD	1	0	5
P-0018179	SD/PD	1	80	2
P-0014293	PR/CR	3	90	12
P-0020422	SD/PD	1	1	27
P-0021375	SD/PD	2	0	6
P-0027713	SD/PD	2	0	2
P-0030323	PR/CR		10	14
P-0025018	SD/PD	4	0	5
P-0024467	PR/CR	2	80	5
P-0023596	SD/PD	1	0	6
P-0023926	SD/PD	1	10	5
P-0024561	SD/PD	2	0	1
P-0027673	PR/CR	1	0	14
P-0028173	SD/PD	1	0	4
P-0027855	SD/PD	1	5	7
P-0029975	PR/CR	3	80	5
P-0030125	SD/PD	1	0	0
P-0032182	SD/PD	4	95	3
P-0003247	PR/CR		70	7
P-0014885	SD/PD	2	95	1
P-0017484	SD/PD	3	50	11
P-0034908	PR/CR	3	60	6
P-0019599	SD/PD	1	80	42
P-0021470	SD/PD	1	70	10
P-0021231	SD/PD	1	5	7
P-0021034	PR/CR	3	95	7
P-0026958	SD/PD	1	80	9
P-0024980	SD/PD	2	95	0
P-0029465	PR/CR	2		10
P-0030654	SD/PD	1	80	13
P-0022291	SD/PD	2	5	7
P-0012894	SD/PD	2	0	2
P-0020140	SD/PD	2		9
P-0016692	SD/PD		0	12
P-0023023	SD/PD	2	0	7
P-0018722	PR/CR	2	60	19
P-0022001	SD/PD	2	0	2
P-0017106	SD/PD	4		8
P-0023464	SD/PD	2	0	9
P-0006663	PR/CR	1	0	18
P-0021442	SD/PD	1	0	10
P-0018198	SD/PD	1		2
P-0014458	SD/PD	3		4
P-0025956	SD/PD	1	0	5
P-0018043	SD/PD		0	7
P-0017722	SD/PD	1	0	5
P-0025016	PR/CR	1	70	19
P-0020755	SD/PD	1	50	6
P-0014736	SD/PD	3	0	5
P-0017749	SD/PD		5	7
P-0007068	SD/PD		20	8
P-0003250	SD/PD	1	0	3
P-0026574	PR/CR	1	30	14
P-0021112	PR/CR	1		8
P-0023562	SD/PD	1	70	0
P-0012149	SD/PD	1		1
P-0003635	SD/PD	1		6
P-0002921	SD/PD			14
P-0019607	PR/CR	3		6
P-0018820	SD/PD	2		11
P-0014529	PR/CR	1		21
P-0019804	SD/PD	2	20	7
P-0008944	SD/PD	1		10
P-0007121	PR/CR	4		7
P-0009202	PR/CR	2		11
P-0009110	PR/CR	1	0	16
P-0016646	SD/PD		0	9
P-0020076	SD/PD	1	0	3
P-0026552	PR/CR	4	5	5
P-0017437	SD/PD			2
P-0020011	PR/CR	1		7
P-0025917	SD/PD	2	0	30
P-0029148	PR/CR	2	90	16
P-0016542	SD/PD	1		19
P-0023779	SD/PD	2	0	8
P-0019700	SD/PD	2		15
P-0023260	SD/PD	1		5
P-0015529	SD/PD	1	0	6
P-0021266	PR/CR		5	23
P-0015075	SD/PD	1	0	5
P-0016175	SD/PD	3	75	14
P-0003275	SD/PD		0	3
P-0004476	SD/PD	2	5	6
P-0018599	SD/PD	3		38
P-0020192	SD/PD		0	9
P-0028712	SD/PD		10	20
P-0012679	SD/PD		60	3
P-0012476	SD/PD		0	10
P-0017910	SD/PD		0	11
P-0006768	SD/PD	1	0	7
P-0000239	SD/PD	1		4
P-0000302	PR/CR	2		1
P-0018511	SD/PD	3	80	8
P-0009017	SD/PD	1	0	33
P-0008878	SD/PD			5
P-0004395	SD/PD	4	0	7
P-0017184	SD/PD	1	0	2
P-0006046	PR/CR		0	20
P-0002794	PR/CR	1	70	1
P-0005871	SD/PD			3
P-0004271	SD/PD	2	10	3
P-0044186	PR/CR		5	12
P-0005783	PR/CR		0	90
P-0006516	SD/PD		0	2
P-0028239	SD/PD		0	1
P-0009256	SD/PD	1	0	9
P-0012090	SD/PD	2	0	5
P-0010215	SD/PD	1	0	6
P-0008645	SD/PD	1		2
P-0011260	SD/PD	1	50	11
P-0009168	SD/PD		0	29
P-0009959	SD/PD	4	0	3
P-0010300	SD/PD			3
P-0010648	SD/PD	1		2
P-0010840	SD/PD	3		10
P-0010980	SD/PD	2	1	8
P-0018366	PR/CR	2	30	12
P-0013831	SD/PD	1		47
P-0015348	SD/PD	1	0	10
P-0021833	PR/CR		0	14
P-0014764	SD/PD	1	0	4
P-0014319	SD/PD	2	0	2
P-0014328	SD/PD	3	0	5
P-0015213	SD/PD	2		7
P-0027726	SD/PD	2	30	20
P-0017735	SD/PD	0	10	10
P-0017048	SD/PD	1	0	6
P-0017781	SD/PD	3	0	4
P-0017637	SD/PD	2		7
P-0019262	SD/PD	1	0	33
P-0018078	SD/PD	0	10	6
P-0018763	SD/PD	2	50	0
P-0019252	SD/PD			13
P-0019605	SD/PD	2		13
P-0018979	SD/PD	2		2
P-0018960	SD/PD	1	0	10
P-0019298	SD/PD	3	90	11
P-0019098	SD/PD	2	0	26
P-0019765	SD/PD		0	21
P-0019647	SD/PD	1		4
P-0032126	PR/CR	1	50	7
P-0023408	SD/PD	2	0	9
P-0021094	SD/PD	2	0	5
P-0021769	PR/CR			75
P-0022304	SD/PD		0	0
P-0022033	SD/PD	3	0	6
P-0023014	SD/PD	1	0	4
P-0023568	SD/PD	2		24
P-0023598	PR/CR	3	50	14
P-0025354	SD/PD	1	0	10
P-0033239	SD/PD		10	1
P-0035638	SD/PD	1	0	13
P-0040848	SD/PD		80	5
P-0024421	SD/PD			7
P-0024764	SD/PD	1	0	12
P-0025598	SD/PD	2	60	13
P-0025777	SD/PD		0	2
P-0027343	SD/PD	1	80	10
P-0026521	SD/PD	1		23
P-0029298	SD/PD	1		15
P-0027576	SD/PD		0	4
P-0027664	SD/PD		0	4
P-0027742	SD/PD	2		1
P-0027259	SD/PD	3	1	14
P-0028473	PR/CR	3	10	31
P-0031665	SD/PD	1	0	7
P-0028204	SD/PD	1	80	5
P-0028930	PR/CR	2	5	7
P-0033892	SD/PD		0	10
P-0045298	PR/CR	2	0	29
P-0032455	PR/CR	3	90	13
P-0029593	SD/PD	1	80	10
P-0039832	PR/CR	4	95	12
