# Supplementary material for: Multimodal integration of radiology, pathology and genomics for prediction of response to PD-(L)1 blockade in patients with non-small cell lung cancer
Source: Nat Cancer. 2022 Aug 29;3(10):1151–64. doi: 10.1038/s43018-022-00416-8 (PMC9586871; doi:10.1038/s43018-022-00416-8)
Supplement: Source Data Fig. 2 — First and second PCA decomposition components and associated site, response, radiology model AUC results and 95% CI. [file 43018_2022_416_MOESM4_ESM.xlsx]

## Sheet: 2C
main_index	pc0	pc1	label	site
P-0000239	-0.201446	-0.340832	SD/PD	Parencymal
P-0000239	-0.419694	-0.10219	SD/PD	Parencymal
P-0000239	-0.133049	-0.736204	SD/PD	Parencymal
P-0000239	-0.0473444	-0.813728	SD/PD	Parencymal
P-0000239	-0.108556	-0.851022	SD/PD	Parencymal
P-0000239	-0.257986	-0.613027	SD/PD	Parencymal
P-0000239	-0.227024	-0.238242	SD/PD	Parencymal
P-0000239	-0.212943	-0.25365	SD/PD	Parencymal
P-0000239	-0.151992	-0.739903	SD/PD	Parencymal
P-0000239	-0.0815744	-0.887209	SD/PD	Parencymal
P-0000302	-0.535433	0.627614	PR/CR	Parencymal
P-0000302	-0.594309	0.667638	PR/CR	Parencymal
P-0000302	-0.600163	0.620928	PR/CR	Parencymal
P-0000302	-0.581003	0.711532	PR/CR	Parencymal
P-0000302	-0.608958	0.752347	PR/CR	Parencymal
P-0000302	-0.517613	0.327926	PR/CR	Parencymal
P-0000302	-0.494819	0.514449	PR/CR	Parencymal
P-0000302	-0.511388	0.531423	PR/CR	Parencymal
P-0000302	-0.596179	0.788696	PR/CR	Parencymal
P-0000302	-0.466474	0.271545	PR/CR	Parencymal
P-0000302	0.508744	0.707515	PR/CR	Parencymal
P-0000302	0.558341	0.185022	PR/CR	Parencymal
P-0000302	0.353616	0.6563	PR/CR	Parencymal
P-0000302	0.541528	0.235449	PR/CR	Parencymal
P-0000302	0.50457	0.27309	PR/CR	Parencymal
P-0000302	0.600186	0.404765	PR/CR	Parencymal
P-0000302	0.435522	0.443232	PR/CR	Parencymal
P-0000302	0.473524	0.404153	PR/CR	Parencymal
P-0000302	0.647018	-0.0367922	PR/CR	Parencymal
P-0000302	0.576266	0.0861109	PR/CR	Parencymal
P-0002485	-1.76154	-1.26673	SD/PD	Parencymal
P-0002485	-1.76992	-1.23428	SD/PD	Parencymal
P-0002485	-1.77422	-1.2573	SD/PD	Parencymal
P-0002485	-1.76939	-1.25376	SD/PD	Parencymal
P-0002485	-1.77854	-1.23515	SD/PD	Parencymal
P-0002485	-1.76573	-1.25307	SD/PD	Parencymal
P-0002485	-1.76459	-1.27836	SD/PD	Parencymal
P-0002485	-1.76867	-1.3222	SD/PD	Parencymal
P-0002485	-1.74079	-1.32932	SD/PD	Parencymal
P-0002485	-1.76131	-1.32264	SD/PD	Parencymal
P-0002794	-0.783245	-1.12043	PR/CR	Parencymal
P-0002794	-0.756438	-1.26685	PR/CR	Parencymal
P-0002794	-0.754357	-1.24424	PR/CR	Parencymal
P-0002794	-0.755404	-1.30132	PR/CR	Parencymal
P-0002794	-0.768968	-1.28258	PR/CR	Parencymal
P-0002794	-0.704044	-1.48533	PR/CR	Parencymal
P-0002794	-0.750482	-1.29101	PR/CR	Parencymal
P-0002794	-0.775321	-1.2043	PR/CR	Parencymal
P-0002794	-0.802697	-1.27281	PR/CR	Parencymal
P-0002794	-0.799418	-1.123	PR/CR	Parencymal
P-0003250	-0.935845	-0.903512	SD/PD	Parencymal
P-0003250	-0.902685	-0.988099	SD/PD	Parencymal
P-0003250	-0.85652	-1.07103	SD/PD	Parencymal
P-0003250	-0.761523	-1.24053	SD/PD	Parencymal
P-0003250	-0.91713	-1.05458	SD/PD	Parencymal
P-0003250	-0.777258	-1.21276	SD/PD	Parencymal
P-0003250	-0.933744	-0.987074	SD/PD	Parencymal
P-0003250	-0.897341	-0.899282	SD/PD	Parencymal
P-0003250	-0.87558	-1.10218	SD/PD	Parencymal
P-0003250	-0.781295	-1.27803	SD/PD	Parencymal
P-0003551	1.35392	-0.836041	SD/PD	Parencymal
P-0003551	1.2527	-0.208838	SD/PD	Parencymal
P-0003551	1.29858	-0.609192	SD/PD	Parencymal
P-0003551	1.34779	-1.00366	SD/PD	Parencymal
P-0003551	1.33214	-0.828773	SD/PD	Parencymal
P-0003551	1.23812	-0.386965	SD/PD	Parencymal
P-0003551	1.34267	-0.830238	SD/PD	Parencymal
P-0003551	1.32351	-0.869161	SD/PD	Parencymal
P-0003551	1.39489	-0.984388	SD/PD	Parencymal
P-0003551	1.34262	-0.825201	SD/PD	Parencymal
P-0003551	0.263519	-0.678348	SD/PD	Parencymal
P-0003551	0.23917	-0.686713	SD/PD	Parencymal
P-0003551	0.127662	-0.146473	SD/PD	Parencymal
P-0003551	0.208059	-0.61677	SD/PD	Parencymal
P-0003551	0.291615	-0.691774	SD/PD	Parencymal
P-0003551	0.162911	-0.465042	SD/PD	Parencymal
P-0003551	0.348837	-0.511186	SD/PD	Parencymal
P-0003551	0.23237	-0.596872	SD/PD	Parencymal
P-0003551	0.248087	-0.650274	SD/PD	Parencymal
P-0003551	0.227737	-0.423653	SD/PD	Parencymal
P-0003635	0.434888	-1.69165	SD/PD	Parencymal
P-0003635	0.424928	-1.64996	SD/PD	Parencymal
P-0003635	0.393036	-1.67206	SD/PD	Parencymal
P-0003635	0.356658	-1.60722	SD/PD	Parencymal
P-0003635	0.431529	-1.69754	SD/PD	Parencymal
P-0003635	0.383085	-1.60014	SD/PD	Parencymal
P-0003635	0.412459	-1.54426	SD/PD	Parencymal
P-0003635	0.407303	-1.60206	SD/PD	Parencymal
P-0003635	0.40823	-1.59646	SD/PD	Parencymal
P-0003635	0.376722	-1.65353	SD/PD	Parencymal
P-0004271	1.07367	0.85105	SD/PD	Parencymal
P-0004271	0.839224	0.628749	SD/PD	Parencymal
P-0004271	0.964498	0.948164	SD/PD	Parencymal
P-0004271	0.853662	1.00084	SD/PD	Parencymal
P-0004271	1.08158	0.990369	SD/PD	Parencymal
P-0004271	1.04465	0.717907	SD/PD	Parencymal
P-0004271	0.726204	0.849634	SD/PD	Parencymal
P-0004271	1.11442	0.689806	SD/PD	Parencymal
P-0004271	1.11657	0.710157	SD/PD	Parencymal
P-0004271	1.04414	0.992672	SD/PD	Parencymal
P-0004271	1.04987	1.73138	SD/PD	Parencymal
P-0004271	1.21395	2.37065	SD/PD	Parencymal
P-0004271	1.03549	1.68919	SD/PD	Parencymal
P-0004271	1.10165	1.86893	SD/PD	Parencymal
P-0004271	1.0016	2.42168	SD/PD	Parencymal
P-0004271	1.03615	1.68672	SD/PD	Parencymal
P-0004271	1.10165	1.86893	SD/PD	Parencymal
P-0004271	1.00769	1.93221	SD/PD	Parencymal
P-0004271	1.36755	2.34349	SD/PD	Parencymal
P-0004271	1.22473	2.0473	SD/PD	Parencymal
P-0004395	-0.2948	-1.4841	SD/PD	Parencymal
P-0004395	-0.432335	-1.20251	SD/PD	Parencymal
P-0004395	-0.379485	-1.31057	SD/PD	Parencymal
P-0004395	-0.479152	-1.05319	SD/PD	Parencymal
P-0004395	-0.401227	-1.26577	SD/PD	Parencymal
P-0004395	-0.425273	-1.28642	SD/PD	Parencymal
P-0004395	-0.452372	-1.15478	SD/PD	Parencymal
P-0004395	-0.38631	-1.35801	SD/PD	Parencymal
P-0004395	-0.410951	-1.27931	SD/PD	Parencymal
P-0004395	-0.43545	-1.06313	SD/PD	Parencymal
P-0004395	0.565144	-1.17847	SD/PD	Parencymal
P-0004395	0.606543	-1.1948	SD/PD	Parencymal
P-0004395	0.648034	-1.38825	SD/PD	Parencymal
P-0004395	0.576699	-1.1001	SD/PD	Parencymal
P-0004395	0.557043	-1.11845	SD/PD	Parencymal
P-0004395	0.535556	-1.12499	SD/PD	Parencymal
P-0004395	0.527147	-1.08143	SD/PD	Parencymal
P-0004395	0.386109	-0.65034	SD/PD	Parencymal
P-0004395	0.681121	-1.37555	SD/PD	Parencymal
P-0004395	0.553594	-1.09339	SD/PD	Parencymal
P-0004476	0.429757	-1.39938	SD/PD	Parencymal
P-0004476	0.398594	-1.26262	SD/PD	Parencymal
P-0004476	0.590783	-1.54518	SD/PD	Parencymal
P-0004476	0.469035	-1.62198	SD/PD	Parencymal
P-0004476	0.278273	-1.12514	SD/PD	Parencymal
P-0004476	0.34158	-1.3843	SD/PD	Parencymal
P-0004476	0.437326	-1.34234	SD/PD	Parencymal
P-0004476	0.438964	-1.41582	SD/PD	Parencymal
P-0004476	0.325179	-1.29967	SD/PD	Parencymal
P-0004476	0.351256	-1.35479	SD/PD	Parencymal
P-0004588	-0.680096	-2.1071	PR/CR	Parencymal
P-0004588	-0.603758	-2.34946	PR/CR	Parencymal
P-0004588	-0.665014	-2.13818	PR/CR	Parencymal
P-0004588	-0.66145	-2.31578	PR/CR	Parencymal
P-0004588	-0.663087	-2.26832	PR/CR	Parencymal
P-0004588	-0.714494	-2.15948	PR/CR	Parencymal
P-0004588	-0.66758	-2.19089	PR/CR	Parencymal
P-0004588	-0.698137	-2.15263	PR/CR	Parencymal
P-0004588	-0.6961	-2.12341	PR/CR	Parencymal
P-0004588	-0.671624	-2.19217	PR/CR	Parencymal
P-0004588	1.41451	-1.01215	PR/CR	Parencymal
P-0004588	1.3859	-1.03436	PR/CR	Parencymal
P-0004588	1.40052	-1.03594	PR/CR	Parencymal
P-0004588	1.5408	-0.828251	PR/CR	Parencymal
P-0004588	1.46373	-0.84625	PR/CR	Parencymal
P-0004588	1.37937	-1.00527	PR/CR	Parencymal
P-0004588	1.42127	-0.849954	PR/CR	Parencymal
P-0004588	1.44388	-0.974818	PR/CR	Parencymal
P-0004588	1.38672	-0.953909	PR/CR	Parencymal
P-0004588	1.39081	-0.944495	PR/CR	Parencymal
P-0006071	0.755571	-0.814494	SD/PD	Parencymal
P-0006071	0.760965	-0.823307	SD/PD	Parencymal
P-0006071	0.803789	-0.907678	SD/PD	Parencymal
P-0006071	0.666826	-0.583741	SD/PD	Parencymal
P-0006071	0.82764	-1.15318	SD/PD	Parencymal
P-0006071	0.601191	-0.393824	SD/PD	Parencymal
P-0006071	0.712295	-0.787589	SD/PD	Parencymal
P-0006071	0.755165	-0.823924	SD/PD	Parencymal
P-0006071	0.78643	-1.01944	SD/PD	Parencymal
P-0006071	0.662673	-0.649766	SD/PD	Parencymal
P-0006607	0.2846	-1.70378	SD/PD	Parencymal
P-0006607	0.289009	-1.66317	SD/PD	Parencymal
P-0006607	0.262402	-1.6801	SD/PD	Parencymal
P-0006607	0.273846	-1.62951	SD/PD	Parencymal
P-0006607	0.248502	-1.43974	SD/PD	Parencymal
P-0006607	0.326739	-1.65517	SD/PD	Parencymal
P-0006607	0.272119	-1.59343	SD/PD	Parencymal
P-0006607	0.264337	-1.75446	SD/PD	Parencymal
P-0006607	0.29346	-1.74868	SD/PD	Parencymal
P-0006607	0.24816	-1.42108	SD/PD	Parencymal
P-0006663	2.10196	-0.135337	PR/CR	Parencymal
P-0006663	2.10196	-0.135337	PR/CR	Parencymal
P-0006663	2.10196	-0.135337	PR/CR	Parencymal
P-0006663	2.10728	-0.0734292	PR/CR	Parencymal
P-0006663	2.10196	-0.135337	PR/CR	Parencymal
P-0006663	2.05832	-0.395847	PR/CR	Parencymal
P-0006663	2.05832	-0.395847	PR/CR	Parencymal
P-0006663	2.11562	0.329966	PR/CR	Parencymal
P-0006663	2.11562	0.329966	PR/CR	Parencymal
P-0006663	2.10196	-0.135337	PR/CR	Parencymal
P-0006768	0.978918	0.495121	SD/PD	Parencymal
P-0006768	1.02807	-0.103827	SD/PD	Parencymal
P-0006768	1.06224	0.138118	SD/PD	Parencymal
P-0006768	0.958389	0.200002	SD/PD	Parencymal
P-0006768	1.05939	0.058001	SD/PD	Parencymal
P-0006768	0.964791	0.395876	SD/PD	Parencymal
P-0006768	0.916086	0.550998	SD/PD	Parencymal
P-0006768	0.907363	0.616625	SD/PD	Parencymal
P-0006768	1.00503	0.0790237	SD/PD	Parencymal
P-0006768	0.958389	0.200002	SD/PD	Parencymal
P-0007121	1.53863	-0.8978	PR/CR	Parencymal
P-0007121	1.62873	-0.877951	PR/CR	Parencymal
P-0007121	1.51751	-0.939504	PR/CR	Parencymal
P-0007121	1.55557	-0.850667	PR/CR	Parencymal
P-0007121	1.52311	-1.11076	PR/CR	Parencymal
P-0007121	1.55634	-1.00536	PR/CR	Parencymal
P-0007121	1.66688	-0.688588	PR/CR	Parencymal
P-0007121	1.67283	-0.664703	PR/CR	Parencymal
P-0007121	1.64557	-0.712125	PR/CR	Parencymal
P-0007121	1.69364	-0.508128	PR/CR	Parencymal
P-0007121	1.92507	0.141059	PR/CR	Parencymal
P-0007121	1.95313	0.405482	PR/CR	Parencymal
P-0007121	1.95313	0.405482	PR/CR	Parencymal
P-0007121	1.92507	0.141059	PR/CR	Parencymal
P-0007121	1.97449	0.23547	PR/CR	Parencymal
P-0007121	1.97827	0.545219	PR/CR	Parencymal
P-0007121	1.97827	0.545219	PR/CR	Parencymal
P-0007121	1.97827	0.545219	PR/CR	Parencymal
P-0007121	1.92507	0.141059	PR/CR	Parencymal
P-0007121	1.97827	0.545219	PR/CR	Parencymal
P-0007493	-0.914988	-0.783391	PR/CR	Parencymal
P-0007493	-0.844254	-1.09176	PR/CR	Parencymal
P-0007493	-0.865684	-0.997638	PR/CR	Parencymal
P-0007493	-0.918296	-0.778263	PR/CR	Parencymal
P-0007493	-0.892531	-0.749127	PR/CR	Parencymal
P-0007493	-0.904702	-0.776922	PR/CR	Parencymal
P-0007493	-0.954623	-0.798117	PR/CR	Parencymal
P-0007493	-0.855836	-1.08784	PR/CR	Parencymal
P-0007493	-0.933465	-0.813303	PR/CR	Parencymal
P-0007493	-0.962203	-0.834275	PR/CR	Parencymal
P-0008422	0.813014	-1.62924	PR/CR	Parencymal
P-0008422	0.751086	-1.55923	PR/CR	Parencymal
P-0008422	0.889308	-1.77203	PR/CR	Parencymal
P-0008422	0.809209	-1.67319	PR/CR	Parencymal
P-0008422	0.857987	-1.76905	PR/CR	Parencymal
P-0008422	0.79614	-1.5947	PR/CR	Parencymal
P-0008422	0.785207	-1.60519	PR/CR	Parencymal
P-0008422	0.804147	-1.71049	PR/CR	Parencymal
P-0008422	0.744537	-1.68668	PR/CR	Parencymal
P-0008422	0.800332	-1.59218	PR/CR	Parencymal
P-0008422	1.8	0.464743	PR/CR	Parencymal
P-0008422	1.80001	0.382807	PR/CR	Parencymal
P-0008422	1.81589	0.753145	PR/CR	Parencymal
P-0008422	1.81589	0.753145	PR/CR	Parencymal
P-0008422	1.80341	0.907783	PR/CR	Parencymal
P-0008422	1.81589	0.753145	PR/CR	Parencymal
P-0008422	1.82159	0.569058	PR/CR	Parencymal
P-0008422	1.81589	0.753145	PR/CR	Parencymal
P-0008422	1.8	0.464743	PR/CR	Parencymal
P-0008422	1.82159	0.569058	PR/CR	Parencymal
P-0009017	0.147025	-0.596497	SD/PD	Parencymal
P-0009017	0.212025	-0.56716	SD/PD	Parencymal
P-0009017	0.244432	-0.784484	SD/PD	Parencymal
P-0009017	0.116845	-0.61946	SD/PD	Parencymal
P-0009017	0.241153	-0.605017	SD/PD	Parencymal
P-0009017	0.227268	-0.669114	SD/PD	Parencymal
P-0009017	0.284299	-0.899683	SD/PD	Parencymal
P-0009017	0.193789	-0.652994	SD/PD	Parencymal
P-0009017	0.206874	-0.833469	SD/PD	Parencymal
P-0009017	0.151117	-0.249695	SD/PD	Parencymal
P-0009110	1.51694	-0.466342	PR/CR	Parencymal
P-0009110	1.57013	-0.387659	PR/CR	Parencymal
P-0009110	1.47881	-0.240509	PR/CR	Parencymal
P-0009110	1.62595	-0.459784	PR/CR	Parencymal
P-0009110	1.52757	-0.591226	PR/CR	Parencymal
P-0009110	1.47587	-0.391232	PR/CR	Parencymal
P-0009110	1.53612	-0.419262	PR/CR	Parencymal
P-0009110	1.52604	-0.641365	PR/CR	Parencymal
P-0009110	1.50531	-0.481439	PR/CR	Parencymal
P-0009110	1.58284	-0.27559	PR/CR	Parencymal
P-0009202	1.59622	-1.00298	PR/CR	Parencymal
P-0009202	1.58225	-1.01835	PR/CR	Parencymal
P-0009202	1.61708	-0.961994	PR/CR	Parencymal
P-0009202	1.57624	-1.12821	PR/CR	Parencymal
P-0009202	1.60192	-0.769938	PR/CR	Parencymal
P-0009202	1.62172	-1.00062	PR/CR	Parencymal
P-0009202	1.65666	-0.90672	PR/CR	Parencymal
P-0009202	1.62528	-0.91795	PR/CR	Parencymal
P-0009202	1.61867	-0.951443	PR/CR	Parencymal
P-0009202	1.61433	-0.855795	PR/CR	Parencymal
P-0009256	0.621178	0.787824	SD/PD	Parencymal
P-0009256	1.08306	-0.136319	SD/PD	Parencymal
P-0009256	0.954148	0.557254	SD/PD	Parencymal
P-0009256	0.949216	1.20256	SD/PD	Parencymal
P-0009256	1.07979	-0.154401	SD/PD	Parencymal
P-0009256	0.829224	-0.256019	SD/PD	Parencymal
P-0009256	0.761441	0.933464	SD/PD	Parencymal
P-0009256	0.5906	0.12758	SD/PD	Parencymal
P-0009256	1.05558	0.331495	SD/PD	Parencymal
P-0009256	0.692087	0.170021	SD/PD	Parencymal
P-0009476	0.191678	-0.389998	SD/PD	Parencymal
P-0009476	0.216111	-0.518714	SD/PD	Parencymal
P-0009476	0.306427	-0.644727	SD/PD	Parencymal
P-0009476	0.283263	-0.542982	SD/PD	Parencymal
P-0009476	0.301137	-0.677693	SD/PD	Parencymal
P-0009476	0.291538	-0.616944	SD/PD	Parencymal
P-0009476	0.231094	-0.534071	SD/PD	Parencymal
P-0009476	0.228668	-0.503267	SD/PD	Parencymal
P-0009476	0.168882	-0.258619	SD/PD	Parencymal
P-0009476	0.351172	-0.443901	SD/PD	Parencymal
P-0009959	-0.586076	-0.759637	SD/PD	Parencymal
P-0009959	-0.622184	-0.697206	SD/PD	Parencymal
P-0009959	-0.659661	-0.470741	SD/PD	Parencymal
P-0009959	-0.540743	-0.819345	SD/PD	Parencymal
P-0009959	-0.569133	-0.795249	SD/PD	Parencymal
P-0009959	-0.611852	-0.637204	SD/PD	Parencymal
P-0009959	-0.589377	-0.717736	SD/PD	Parencymal
P-0009959	-0.634541	-0.595069	SD/PD	Parencymal
P-0009959	-0.510038	-0.808758	SD/PD	Parencymal
P-0009959	-0.608741	-0.569861	SD/PD	Parencymal
P-0009959	0.471457	-0.837839	SD/PD	Parencymal
P-0009959	0.440696	-0.835471	SD/PD	Parencymal
P-0009959	0.483142	-0.949986	SD/PD	Parencymal
P-0009959	0.482549	-0.813778	SD/PD	Parencymal
P-0009959	0.465464	-0.905346	SD/PD	Parencymal
P-0009959	0.467026	-0.789906	SD/PD	Parencymal
P-0009959	0.452865	-0.828762	SD/PD	Parencymal
P-0009959	0.520537	-0.930739	SD/PD	Parencymal
P-0009959	0.460135	-0.812835	SD/PD	Parencymal
P-0009959	0.504119	-0.906997	SD/PD	Parencymal
P-0010063	1.03308	-1.12449	SD/PD	Parencymal
P-0010063	1.02203	-1.20137	SD/PD	Parencymal
P-0010063	1.04672	-1.11318	SD/PD	Parencymal
P-0010063	0.929704	-1.25687	SD/PD	Parencymal
P-0010063	1.04229	-1.04362	SD/PD	Parencymal
P-0010063	0.939924	-1.21788	SD/PD	Parencymal
P-0010063	1.07787	-1.07068	SD/PD	Parencymal
P-0010063	0.940524	-1.20935	SD/PD	Parencymal
P-0010063	0.981744	-1.17062	SD/PD	Parencymal
P-0010063	1.03026	-1.09703	SD/PD	Parencymal
P-0010063	1.28361	-1.1779	SD/PD	Parencymal
P-0010063	1.29861	-1.21375	SD/PD	Parencymal
P-0010063	1.2675	-1.12097	SD/PD	Parencymal
P-0010063	1.2524	-1.24262	SD/PD	Parencymal
P-0010063	1.26008	-1.23234	SD/PD	Parencymal
P-0010063	1.30155	-1.21504	SD/PD	Parencymal
P-0010063	1.26152	-1.17188	SD/PD	Parencymal
P-0010063	1.27908	-1.13822	SD/PD	Parencymal
P-0010063	1.28957	-1.22241	SD/PD	Parencymal
P-0010063	1.29886	-1.17253	SD/PD	Parencymal
P-0010215	0.678673	-0.580794	SD/PD	Parencymal
P-0010215	0.648224	-0.66413	SD/PD	Parencymal
P-0010215	0.690631	-0.771069	SD/PD	Parencymal
P-0010215	0.65702	-0.62249	SD/PD	Parencymal
P-0010215	0.78609	-0.856654	SD/PD	Parencymal
P-0010215	0.809277	-0.906131	SD/PD	Parencymal
P-0010215	0.794534	-0.835824	SD/PD	Parencymal
P-0010215	0.665166	-0.574016	SD/PD	Parencymal
P-0010215	0.650739	-0.693076	SD/PD	Parencymal
P-0010215	0.788689	-0.788274	SD/PD	Parencymal
P-0010507	1.8084	0.409416	SD/PD	Parencymal
P-0010507	1.76921	0.317635	SD/PD	Parencymal
P-0010507	1.78876	0.37496	SD/PD	Parencymal
P-0010507	1.75825	0.567807	SD/PD	Parencymal
P-0010507	1.76921	0.317635	SD/PD	Parencymal
P-0010507	1.83281	0.431401	SD/PD	Parencymal
P-0010507	1.75825	0.567807	SD/PD	Parencymal
P-0010507	1.76013	0.308599	SD/PD	Parencymal
P-0010507	1.77524	0.324125	SD/PD	Parencymal
P-0010507	1.76013	0.308599	SD/PD	Parencymal
P-0010648	0.955587	-0.841764	SD/PD	Parencymal
P-0010648	0.901399	-0.787144	SD/PD	Parencymal
P-0010648	0.810448	-0.885707	SD/PD	Parencymal
P-0010648	0.887191	-0.594606	SD/PD	Parencymal
P-0010648	0.847192	-1.01594	SD/PD	Parencymal
P-0010648	0.871753	-0.33809	SD/PD	Parencymal
P-0010648	0.841222	-0.903734	SD/PD	Parencymal
P-0010648	0.845634	-0.46707	SD/PD	Parencymal
P-0010648	1.035	-0.635442	SD/PD	Parencymal
P-0010648	0.875369	-0.584055	SD/PD	Parencymal
P-0010840	-0.987353	0.178051	SD/PD	Parencymal
P-0010840	-0.961599	0.11891	SD/PD	Parencymal
P-0010840	-0.985953	0.259417	SD/PD	Parencymal
P-0010840	-1.0572	0.385251	SD/PD	Parencymal
P-0010840	-0.959068	0.237035	SD/PD	Parencymal
P-0010840	-1.09133	1.15208	SD/PD	Parencymal
P-0010840	-0.899285	0.0877192	SD/PD	Parencymal
P-0010840	-0.965685	0.174406	SD/PD	Parencymal
P-0010840	-0.989	0.306349	SD/PD	Parencymal
P-0010840	-0.981155	0.201484	SD/PD	Parencymal
P-0010980	0.667101	-1.45534	SD/PD	Parencymal
P-0010980	0.697881	-1.59467	SD/PD	Parencymal
P-0010980	0.698927	-1.50208	SD/PD	Parencymal
P-0010980	0.683909	-1.44853	SD/PD	Parencymal
P-0010980	0.664833	-1.41665	SD/PD	Parencymal
P-0010980	0.65887	-1.42416	SD/PD	Parencymal
P-0010980	0.688724	-1.5499	SD/PD	Parencymal
P-0010980	0.628881	-1.4487	SD/PD	Parencymal
P-0010980	0.698641	-1.65596	SD/PD	Parencymal
P-0010980	0.623842	-1.40604	SD/PD	Parencymal
P-0010980	1.10408	-0.897622	SD/PD	Parencymal
P-0010980	1.2399	-0.976851	SD/PD	Parencymal
P-0010980	1.22921	-0.909364	SD/PD	Parencymal
P-0010980	1.27872	-1.02589	SD/PD	Parencymal
P-0010980	1.22951	-1.14804	SD/PD	Parencymal
P-0010980	1.22173	-1.03627	SD/PD	Parencymal
P-0010980	1.22837	-1.08543	SD/PD	Parencymal
P-0010980	1.17198	-1.09193	SD/PD	Parencymal
P-0010980	1.228	-1.01583	SD/PD	Parencymal
P-0010980	1.26807	-1.45192	SD/PD	Parencymal
P-0011260	-1.30715	-1.06102	SD/PD	Parencymal
P-0011260	-1.31269	-1.11528	SD/PD	Parencymal
P-0011260	-1.31322	-1.00582	SD/PD	Parencymal
P-0011260	-1.31817	-1.28516	SD/PD	Parencymal
P-0011260	-1.31146	-1.12172	SD/PD	Parencymal
P-0011260	-1.31508	-0.995171	SD/PD	Parencymal
P-0011260	-1.31949	-0.965331	SD/PD	Parencymal
P-0011260	-1.31419	-1.01022	SD/PD	Parencymal
P-0011260	-1.32261	-0.99836	SD/PD	Parencymal
P-0011260	-1.32521	-1.10799	SD/PD	Parencymal
P-0012341	0.576119	-0.173908	SD/PD	Parencymal
P-0012341	0.705639	-0.442976	SD/PD	Parencymal
P-0012341	0.758194	-0.240435	SD/PD	Parencymal
P-0012341	0.635556	-0.0264123	SD/PD	Parencymal
P-0012341	0.785843	-0.301075	SD/PD	Parencymal
P-0012341	0.674227	0.0222904	SD/PD	Parencymal
P-0012341	0.66251	-0.226034	SD/PD	Parencymal
P-0012341	0.727569	-0.196109	SD/PD	Parencymal
P-0012341	0.668938	0.168788	SD/PD	Parencymal
P-0012341	0.73664	-0.320157	SD/PD	Parencymal
P-0013406	0.314969	0.102133	SD/PD	Parencymal
P-0013406	0.492992	-0.665873	SD/PD	Parencymal
P-0013406	0.264273	0.104815	SD/PD	Parencymal
P-0013406	0.659773	-0.736395	SD/PD	Parencymal
P-0013406	0.236492	0.472362	SD/PD	Parencymal
P-0013406	0.363703	-0.0149574	SD/PD	Parencymal
P-0013406	0.349129	0.029642	SD/PD	Parencymal
P-0013406	0.619882	-0.724866	SD/PD	Parencymal
P-0013406	0.360902	-0.0597975	SD/PD	Parencymal
P-0013406	0.25362	0.148868	SD/PD	Parencymal
P-0013653	-0.773796	-1.03813	SD/PD	Parencymal
P-0013653	-0.746893	-1.20567	SD/PD	Parencymal
P-0013653	-0.776227	-1.15634	SD/PD	Parencymal
P-0013653	-0.730273	-1.08921	SD/PD	Parencymal
P-0013653	-0.735615	-1.07023	SD/PD	Parencymal
P-0013653	-0.735989	-1.09218	SD/PD	Parencymal
P-0013653	-0.729678	-1.16124	SD/PD	Parencymal
P-0013653	-0.743267	-1.0674	SD/PD	Parencymal
P-0013653	-0.681268	-1.26524	SD/PD	Parencymal
P-0013653	-0.609905	-1.33664	SD/PD	Parencymal
P-0013656	1.21186	-1.0855	SD/PD	Parencymal
P-0013656	1.17422	-1.08133	SD/PD	Parencymal
P-0013656	1.15408	-0.973473	SD/PD	Parencymal
P-0013656	1.15814	-1.10826	SD/PD	Parencymal
P-0013656	1.1684	-0.936208	SD/PD	Parencymal
P-0013656	1.23181	-1.12266	SD/PD	Parencymal
P-0013656	1.17881	-1.0203	SD/PD	Parencymal
P-0013656	1.2129	-1.23884	SD/PD	Parencymal
P-0013656	1.21416	-0.83016	SD/PD	Parencymal
P-0013656	1.17916	-1.10779	SD/PD	Parencymal
P-0013719	1.19659	-0.467573	SD/PD	Parencymal
P-0013719	1.21396	-0.585141	SD/PD	Parencymal
P-0013719	1.27073	-0.656372	SD/PD	Parencymal
P-0013719	1.26564	-0.669752	SD/PD	Parencymal
P-0013719	1.17638	-0.120161	SD/PD	Parencymal
P-0013719	1.27001	-0.650233	SD/PD	Parencymal
P-0013719	1.31563	-0.539902	SD/PD	Parencymal
P-0013719	1.18373	-0.551322	SD/PD	Parencymal
P-0013719	1.20704	-0.384543	SD/PD	Parencymal
P-0013719	1.18413	-0.436166	SD/PD	Parencymal
P-0013831	-0.43587	0.352453	SD/PD	Parencymal
P-0013831	-0.298904	-0.095194	SD/PD	Parencymal
P-0013831	-0.417647	0.200891	SD/PD	Parencymal
P-0013831	-0.328111	0.0855452	SD/PD	Parencymal
P-0013831	-0.358413	0.222992	SD/PD	Parencymal
P-0013831	-0.365258	0.227375	SD/PD	Parencymal
P-0013831	-0.376686	0.258536	SD/PD	Parencymal
P-0013831	-0.335854	-0.0115401	SD/PD	Parencymal
P-0013831	-0.362047	0.187563	SD/PD	Parencymal
P-0013831	-0.291674	0.0902139	SD/PD	Parencymal
P-0014061	-1.1188	-0.454514	SD/PD	Parencymal
P-0014061	-1.17676	-0.376898	SD/PD	Parencymal
P-0014061	-1.13815	-0.422965	SD/PD	Parencymal
P-0014061	-1.18849	-0.200637	SD/PD	Parencymal
P-0014061	-1.16548	-0.374948	SD/PD	Parencymal
P-0014061	-1.1096	-0.485962	SD/PD	Parencymal
P-0014061	-1.1328	-0.46522	SD/PD	Parencymal
P-0014061	-1.15377	-0.360252	SD/PD	Parencymal
P-0014061	-1.19056	-0.323786	SD/PD	Parencymal
P-0014061	-1.13581	-0.517613	SD/PD	Parencymal
P-0014065	1.31913	-0.822279	PR/CR	Parencymal
P-0014065	1.26204	-0.901568	PR/CR	Parencymal
P-0014065	1.26853	-1.05428	PR/CR	Parencymal
P-0014065	1.29023	-0.884274	PR/CR	Parencymal
P-0014065	1.27553	-1.01395	PR/CR	Parencymal
P-0014065	1.29896	-1.18428	PR/CR	Parencymal
P-0014065	1.32963	-0.995019	PR/CR	Parencymal
P-0014065	1.2984	-0.998977	PR/CR	Parencymal
P-0014065	1.29144	-0.924173	PR/CR	Parencymal
P-0014065	1.1465	-0.997927	PR/CR	Parencymal
P-0014207	0.549417	-1.48992	SD/PD	Parencymal
P-0014207	0.573799	-1.56186	SD/PD	Parencymal
P-0014207	0.569036	-1.54659	SD/PD	Parencymal
P-0014207	0.53102	-1.51898	SD/PD	Parencymal
P-0014207	0.588906	-1.58431	SD/PD	Parencymal
P-0014207	0.596857	-1.60628	SD/PD	Parencymal
P-0014207	0.521564	-1.42976	SD/PD	Parencymal
P-0014207	0.575828	-1.57927	SD/PD	Parencymal
P-0014207	0.61057	-1.59617	SD/PD	Parencymal
P-0014207	0.532978	-1.40094	SD/PD	Parencymal
P-0014207	0.943118	-1.31868	SD/PD	Parencymal
P-0014207	0.819641	-1.24008	SD/PD	Parencymal
P-0014207	0.947804	-1.55432	SD/PD	Parencymal
P-0014207	0.925243	-1.40174	SD/PD	Parencymal
P-0014207	0.945959	-1.54209	SD/PD	Parencymal
P-0014207	0.878507	-1.10439	SD/PD	Parencymal
P-0014207	0.92709	-1.45424	SD/PD	Parencymal
P-0014207	0.979569	-1.53391	SD/PD	Parencymal
P-0014207	0.899672	-1.26615	SD/PD	Parencymal
P-0014207	0.902695	-1.24403	SD/PD	Parencymal
P-0014285	1.43967	-0.839286	PR/CR	Parencymal
P-0014285	1.38271	-0.415844	PR/CR	Parencymal
P-0014285	1.43967	-0.839286	PR/CR	Parencymal
P-0014285	1.48865	-1.26665	PR/CR	Parencymal
P-0014285	1.40995	-0.461221	PR/CR	Parencymal
P-0014285	1.40678	-0.778239	PR/CR	Parencymal
P-0014285	1.45203	-1.05696	PR/CR	Parencymal
P-0014285	1.4459	-0.673956	PR/CR	Parencymal
P-0014285	1.44762	-0.780213	PR/CR	Parencymal
P-0014285	1.54284	-1.15003	PR/CR	Parencymal
P-0014285	1.75125	-0.0303024	PR/CR	Parencymal
P-0014285	1.67003	-0.218664	PR/CR	Parencymal
P-0014285	1.79654	-0.27712	PR/CR	Parencymal
P-0014285	1.68139	0.169519	PR/CR	Parencymal
P-0014285	1.83463	-0.39636	PR/CR	Parencymal
P-0014285	1.79724	-0.502289	PR/CR	Parencymal
P-0014285	1.75125	-0.0303024	PR/CR	Parencymal
P-0014285	1.72035	-0.278593	PR/CR	Parencymal
P-0014285	1.76324	-0.483957	PR/CR	Parencymal
P-0014285	1.75266	-0.256641	PR/CR	Parencymal
P-0014293	-1.33058	-1.37654	PR/CR	Parencymal
P-0014293	-1.39424	-1.00434	PR/CR	Parencymal
P-0014293	-1.39097	-1.22434	PR/CR	Parencymal
P-0014293	-1.31862	-1.44332	PR/CR	Parencymal
P-0014293	-1.33067	-1.4324	PR/CR	Parencymal
P-0014293	-1.31523	-1.52177	PR/CR	Parencymal
P-0014293	-1.39951	-1.09906	PR/CR	Parencymal
P-0014293	-1.36052	-1.3864	PR/CR	Parencymal
P-0014293	-1.35407	-1.45629	PR/CR	Parencymal
P-0014293	-1.34728	-1.46014	PR/CR	Parencymal
P-0014319	-0.297204	1.44987	SD/PD	Parencymal
P-0014319	-0.331729	0.960597	SD/PD	Parencymal
P-0014319	-0.304195	0.931509	SD/PD	Parencymal
P-0014319	-0.333502	1.51521	SD/PD	Parencymal
P-0014319	-0.311653	1.48474	SD/PD	Parencymal
P-0014319	-0.300673	0.931845	SD/PD	Parencymal
P-0014319	-0.24529	1.51375	SD/PD	Parencymal
P-0014319	-0.314955	0.972777	SD/PD	Parencymal
P-0014319	-0.338887	0.957697	SD/PD	Parencymal
P-0014319	-0.325925	0.9892	SD/PD	Parencymal
P-0014319	-0.0851688	1.57875	SD/PD	Parencymal
P-0014319	-0.0729326	1.44376	SD/PD	Parencymal
P-0014319	-0.0788265	1.46069	SD/PD	Parencymal
P-0014319	-0.0739351	1.53242	SD/PD	Parencymal
P-0014319	-0.041638	1.51368	SD/PD	Parencymal
P-0014319	-0.130275	1.41195	SD/PD	Parencymal
P-0014319	-0.105819	1.38419	SD/PD	Parencymal
P-0014319	-0.100816	1.39106	SD/PD	Parencymal
P-0014319	-0.0326138	1.626	SD/PD	Parencymal
P-0014319	-0.0979339	1.56706	SD/PD	Parencymal
P-0014328	2.02334	0.75879	SD/PD	Parencymal
P-0014328	2.01563	0.633856	SD/PD	Parencymal
P-0014328	1.9756	0.476305	SD/PD	Parencymal
P-0014328	1.9756	0.476305	SD/PD	Parencymal
P-0014328	2.04896	0.927538	SD/PD	Parencymal
P-0014328	1.93479	2.13368	SD/PD	Parencymal
P-0014328	1.9756	0.476305	SD/PD	Parencymal
P-0014328	2.02761	0.681834	SD/PD	Parencymal
P-0014328	2.08928	1.03792	SD/PD	Parencymal
P-0014328	2.08928	1.03792	SD/PD	Parencymal
P-0014451	0.739954	-0.460244	SD/PD	Parencymal
P-0014451	0.576873	-0.299707	SD/PD	Parencymal
P-0014451	0.456293	-0.164274	SD/PD	Parencymal
P-0014451	0.52685	-0.364755	SD/PD	Parencymal
P-0014451	0.460422	-0.0601249	SD/PD	Parencymal
P-0014451	0.404987	-0.214626	SD/PD	Parencymal
P-0014451	0.525395	-0.214129	SD/PD	Parencymal
P-0014451	0.583408	-0.16405	SD/PD	Parencymal
P-0014451	0.692517	-0.477594	SD/PD	Parencymal
P-0014451	0.723229	-0.561036	SD/PD	Parencymal
P-0014451	-0.697803	-0.282297	SD/PD	Parencymal
P-0014451	-0.732408	-0.160951	SD/PD	Parencymal
P-0014451	-0.753165	-0.162927	SD/PD	Parencymal
P-0014451	-0.727214	-0.0625427	SD/PD	Parencymal
P-0014451	-0.639947	-0.0980102	SD/PD	Parencymal
P-0014451	-0.701446	-0.271772	SD/PD	Parencymal
P-0014451	-0.668585	-0.389645	SD/PD	Parencymal
P-0014451	-0.76686	0.15597	SD/PD	Parencymal
P-0014451	-0.680482	-0.286723	SD/PD	Parencymal
P-0014451	-0.680721	-0.211516	SD/PD	Parencymal
P-0014529	-1.49367	0.670173	PR/CR	Parencymal
P-0014529	-1.48199	0.701658	PR/CR	Parencymal
P-0014529	-1.4919	0.699508	PR/CR	Parencymal
P-0014529	-1.51352	0.795497	PR/CR	Parencymal
P-0014529	-1.49034	0.695786	PR/CR	Parencymal
P-0014529	-1.50682	0.742082	PR/CR	Parencymal
P-0014529	-1.49145	0.705793	PR/CR	Parencymal
P-0014529	-1.49064	0.701053	PR/CR	Parencymal
P-0014529	-1.50124	0.769165	PR/CR	Parencymal
P-0014529	-1.48848	0.686603	PR/CR	Parencymal
P-0014736	-0.141359	-0.683827	SD/PD	Parencymal
P-0014736	-0.242471	-0.483321	SD/PD	Parencymal
P-0014736	-0.184898	-0.565727	SD/PD	Parencymal
P-0014736	-0.119028	-0.692615	SD/PD	Parencymal
P-0014736	-0.208651	-0.491732	SD/PD	Parencymal
P-0014736	-0.18738	-0.672495	SD/PD	Parencymal
P-0014736	-0.164857	-0.537955	SD/PD	Parencymal
P-0014736	-0.161703	-0.59217	SD/PD	Parencymal
P-0014736	-0.181739	-0.729796	SD/PD	Parencymal
P-0014736	-0.245308	-0.459493	SD/PD	Parencymal
P-0014764	-1.04834	-0.496256	SD/PD	Parencymal
P-0014764	-1.04364	-0.500989	SD/PD	Parencymal
P-0014764	-0.996649	-0.635937	SD/PD	Parencymal
P-0014764	-1.00154	-0.512268	SD/PD	Parencymal
P-0014764	-1.00163	-0.633056	SD/PD	Parencymal
P-0014764	-1.05621	-0.495907	SD/PD	Parencymal
P-0014764	-1.04065	-0.553532	SD/PD	Parencymal
P-0014764	-1.03779	-0.532222	SD/PD	Parencymal
P-0014764	-1.02998	-0.59422	SD/PD	Parencymal
P-0014764	-1.02246	-0.623481	SD/PD	Parencymal
P-0014885	-0.639098	0.444153	SD/PD	Parencymal
P-0014885	-0.595667	0.0767715	SD/PD	Parencymal
P-0014885	-0.663849	0.455565	SD/PD	Parencymal
P-0014885	-0.695564	0.325502	SD/PD	Parencymal
P-0014885	-0.748338	0.527137	SD/PD	Parencymal
P-0014885	-0.59047	0.319463	SD/PD	Parencymal
P-0014885	-0.72499	0.36125	SD/PD	Parencymal
P-0014885	-0.591197	0.134518	SD/PD	Parencymal
P-0014885	-0.650035	0.384806	SD/PD	Parencymal
P-0014885	-0.638861	0.349019	SD/PD	Parencymal
P-0014885	1.08916	-1.93354	SD/PD	Parencymal
P-0014885	1.05739	-1.99964	SD/PD	Parencymal
P-0014885	1.07418	-1.91012	SD/PD	Parencymal
P-0014885	1.04283	-1.98563	SD/PD	Parencymal
P-0014885	1.08589	-1.90969	SD/PD	Parencymal
P-0014885	1.12698	-1.87906	SD/PD	Parencymal
P-0014885	1.08964	-1.93544	SD/PD	Parencymal
P-0014885	1.07026	-1.91802	SD/PD	Parencymal
P-0014885	1.09221	-1.90937	SD/PD	Parencymal
P-0014885	1.08025	-1.91203	SD/PD	Parencymal
P-0015075	1.4207	0.0593558	SD/PD	Parencymal
P-0015075	1.31229	0.123545	SD/PD	Parencymal
P-0015075	1.45199	-0.276782	SD/PD	Parencymal
P-0015075	1.39185	-0.556864	SD/PD	Parencymal
P-0015075	1.38697	0.0552872	SD/PD	Parencymal
P-0015075	1.44511	-0.232804	SD/PD	Parencymal
P-0015075	1.39185	-0.556864	SD/PD	Parencymal
P-0015075	1.39338	-0.25565	SD/PD	Parencymal
P-0015075	1.49069	0.131653	SD/PD	Parencymal
P-0015075	1.37289	0.0779788	SD/PD	Parencymal
P-0015213	0.49056	-1.28208	SD/PD	Parencymal
P-0015213	0.377779	-0.902105	SD/PD	Parencymal
P-0015213	0.407553	-1.11897	SD/PD	Parencymal
P-0015213	0.4077	-0.885245	SD/PD	Parencymal
P-0015213	0.458908	-1.13671	SD/PD	Parencymal
P-0015213	0.395906	-0.922501	SD/PD	Parencymal
P-0015213	0.337902	-0.858415	SD/PD	Parencymal
P-0015213	0.496334	-1.22374	SD/PD	Parencymal
P-0015213	0.446511	-1.05299	SD/PD	Parencymal
P-0015213	0.363087	-0.885113	SD/PD	Parencymal
P-0015213	1.90384	-0.0283374	SD/PD	Parencymal
P-0015213	1.54755	1.80491	SD/PD	Parencymal
P-0015213	1.85616	0.353619	SD/PD	Parencymal
P-0015213	1.85616	0.353619	SD/PD	Parencymal
P-0015213	1.90384	-0.0283374	SD/PD	Parencymal
P-0015213	1.90254	-0.116	SD/PD	Parencymal
P-0015213	1.90435	0.155607	SD/PD	Parencymal
P-0015213	1.85616	0.353619	SD/PD	Parencymal
P-0015213	1.90254	-0.116	SD/PD	Parencymal
P-0015213	1.90384	-0.0283374	SD/PD	Parencymal
P-0015296	-1.13758	-1.09131	PR/CR	Parencymal
P-0015296	-1.14632	-1.13516	PR/CR	Parencymal
P-0015296	-1.07132	-1.48066	PR/CR	Parencymal
P-0015296	-1.12502	-1.26206	PR/CR	Parencymal
P-0015296	-1.11578	-1.32614	PR/CR	Parencymal
P-0015296	-1.15427	-1.18363	PR/CR	Parencymal
P-0015296	-1.13492	-1.16092	PR/CR	Parencymal
P-0015296	-1.02537	-1.60926	PR/CR	Parencymal
P-0015296	-1.14435	-1.25941	PR/CR	Parencymal
P-0015296	-1.11641	-1.32262	PR/CR	Parencymal
P-0015348	-0.69101	-0.565291	SD/PD	Parencymal
P-0015348	-0.733904	-0.538738	SD/PD	Parencymal
P-0015348	-0.712166	-0.509331	SD/PD	Parencymal
P-0015348	-0.699295	-0.769638	SD/PD	Parencymal
P-0015348	-0.719516	-0.611005	SD/PD	Parencymal
P-0015348	-0.726541	-0.565894	SD/PD	Parencymal
P-0015348	-0.656843	-0.712991	SD/PD	Parencymal
P-0015348	-0.705921	-0.655912	SD/PD	Parencymal
P-0015348	-0.721244	-0.583677	SD/PD	Parencymal
P-0015348	-0.770352	-0.54152	SD/PD	Parencymal
P-0015529	1.79704	0.717336	SD/PD	Parencymal
P-0015529	1.83471	0.992913	SD/PD	Parencymal
P-0015529	1.79704	0.717336	SD/PD	Parencymal
P-0015529	1.79704	0.717336	SD/PD	Parencymal
P-0015529	1.79704	0.717336	SD/PD	Parencymal
P-0015529	1.83471	0.992913	SD/PD	Parencymal
P-0015529	1.83471	0.992913	SD/PD	Parencymal
P-0015529	1.83471	0.992913	SD/PD	Parencymal
P-0015529	1.86158	0.924418	SD/PD	Parencymal
P-0015529	1.79704	0.717336	SD/PD	Parencymal
P-0015749	1.2268	-1.16485	SD/PD	Parencymal
P-0015749	1.27932	-0.922753	SD/PD	Parencymal
P-0015749	1.2351	-1.13853	SD/PD	Parencymal
P-0015749	1.26795	-1.10269	SD/PD	Parencymal
P-0015749	1.27611	-0.97175	SD/PD	Parencymal
P-0015749	1.25589	-1.01221	SD/PD	Parencymal
P-0015749	1.23185	-0.842833	SD/PD	Parencymal
P-0015749	1.24053	-1.22865	SD/PD	Parencymal
P-0015749	1.23732	-1.04709	SD/PD	Parencymal
P-0015749	1.25659	-0.910869	SD/PD	Parencymal
P-0015937	0.281587	-2.11538	SD/PD	Parencymal
P-0015937	0.26036	-2.10249	SD/PD	Parencymal
P-0015937	0.289327	-1.96212	SD/PD	Parencymal
P-0015937	0.248741	-1.96596	SD/PD	Parencymal
P-0015937	0.279098	-1.96549	SD/PD	Parencymal
P-0015937	0.289032	-2.03035	SD/PD	Parencymal
P-0015937	0.262764	-1.99102	SD/PD	Parencymal
P-0015937	0.282136	-2.0874	SD/PD	Parencymal
P-0015937	0.275587	-2.12851	SD/PD	Parencymal
P-0015937	0.264901	-2.0043	SD/PD	Parencymal
P-0015937	-0.333239	-0.896817	SD/PD	Parencymal
P-0015937	-0.419729	-0.685916	SD/PD	Parencymal
P-0015937	-0.315242	-0.889805	SD/PD	Parencymal
P-0015937	-0.438784	-0.657426	SD/PD	Parencymal
P-0015937	-0.377231	-0.846881	SD/PD	Parencymal
P-0015937	-0.318962	-0.877953	SD/PD	Parencymal
P-0015937	-0.445404	-0.698344	SD/PD	Parencymal
P-0015937	-0.355206	-0.882976	SD/PD	Parencymal
P-0015937	-0.44301	-0.423772	SD/PD	Parencymal
P-0015937	-0.471802	-0.679274	SD/PD	Parencymal
P-0015950	-0.170235	-1.57509	SD/PD	Parencymal
P-0015950	-0.172472	-1.66201	SD/PD	Parencymal
P-0015950	-0.245257	-1.39782	SD/PD	Parencymal
P-0015950	-0.205734	-1.57566	SD/PD	Parencymal
P-0015950	-0.165217	-1.52279	SD/PD	Parencymal
P-0015950	-0.203544	-1.60511	SD/PD	Parencymal
P-0015950	-0.167678	-1.63541	SD/PD	Parencymal
P-0015950	-0.208578	-1.6439	SD/PD	Parencymal
P-0015950	-0.141934	-1.65879	SD/PD	Parencymal
P-0015950	-0.133685	-1.57138	SD/PD	Parencymal
P-0016016	-0.162263	-1.4504	SD/PD	Parencymal
P-0016016	-0.150989	-1.47766	SD/PD	Parencymal
P-0016016	-0.0981094	-1.5732	SD/PD	Parencymal
P-0016016	-0.136723	-1.47683	SD/PD	Parencymal
P-0016016	-0.0954608	-1.59206	SD/PD	Parencymal
P-0016016	-0.180808	-1.36853	SD/PD	Parencymal
P-0016016	-0.119241	-1.3596	SD/PD	Parencymal
P-0016016	-0.138527	-1.40235	SD/PD	Parencymal
P-0016016	-0.215993	-1.33694	SD/PD	Parencymal
P-0016016	-0.0655223	-1.52701	SD/PD	Parencymal
P-0016174	0.0161164	-0.602444	SD/PD	Parencymal
P-0016174	0.107996	-0.768753	SD/PD	Parencymal
P-0016174	0.0416195	-0.535934	SD/PD	Parencymal
P-0016174	-0.0342521	-0.388443	SD/PD	Parencymal
P-0016174	0.0449676	-0.50181	SD/PD	Parencymal
P-0016174	0.0946437	-0.67616	SD/PD	Parencymal
P-0016174	0.0498875	-0.389065	SD/PD	Parencymal
P-0016174	0.0307784	-0.615022	SD/PD	Parencymal
P-0016174	0.132684	-0.797278	SD/PD	Parencymal
P-0016174	0.0632388	-0.460656	SD/PD	Parencymal
P-0016174	-0.480803	-1.35062	SD/PD	Parencymal
P-0016174	-0.539199	-1.1967	SD/PD	Parencymal
P-0016174	-0.610189	-1.10699	SD/PD	Parencymal
P-0016174	-0.651289	-0.978218	SD/PD	Parencymal
P-0016174	-0.526947	-1.25223	SD/PD	Parencymal
P-0016174	-0.556677	-1.2348	SD/PD	Parencymal
P-0016174	-0.580633	-1.16809	SD/PD	Parencymal
P-0016174	-0.535526	-1.22696	SD/PD	Parencymal
P-0016174	-0.54386	-1.1491	SD/PD	Parencymal
P-0016174	-0.635372	-0.962264	SD/PD	Parencymal
P-0016175	0.585652	-1.70255	SD/PD	Parencymal
P-0016175	0.563261	-1.61624	SD/PD	Parencymal
P-0016175	0.61909	-1.80387	SD/PD	Parencymal
P-0016175	0.591128	-1.63615	SD/PD	Parencymal
P-0016175	0.578451	-1.65659	SD/PD	Parencymal
P-0016175	0.634046	-1.8144	SD/PD	Parencymal
P-0016175	0.59093	-1.70992	SD/PD	Parencymal
P-0016175	0.609509	-1.81615	SD/PD	Parencymal
P-0016175	0.55837	-1.69369	SD/PD	Parencymal
P-0016175	0.603013	-1.71954	SD/PD	Parencymal
P-0016175	0.873993	-1.34213	SD/PD	Parencymal
P-0016175	0.899203	-1.35247	SD/PD	Parencymal
P-0016175	0.890715	-1.3227	SD/PD	Parencymal
P-0016175	0.876505	-1.3645	SD/PD	Parencymal
P-0016175	0.940664	-1.53636	SD/PD	Parencymal
P-0016175	0.829034	-1.21952	SD/PD	Parencymal
P-0016175	0.873375	-1.4067	SD/PD	Parencymal
P-0016175	0.893981	-1.55534	SD/PD	Parencymal
P-0016175	0.86152	-1.43082	SD/PD	Parencymal
P-0016175	0.826912	-1.2677	SD/PD	Parencymal
P-0016185	-0.216497	-0.671793	PR/CR	Parencymal
P-0016185	-0.181913	-0.687547	PR/CR	Parencymal
P-0016185	-0.13253	-0.715455	PR/CR	Parencymal
P-0016185	-0.142763	-0.571459	PR/CR	Parencymal
P-0016185	-0.157973	-0.602311	PR/CR	Parencymal
P-0016185	-0.111877	-0.727415	PR/CR	Parencymal
P-0016185	-0.118386	-0.788554	PR/CR	Parencymal
P-0016185	-0.113902	-0.674997	PR/CR	Parencymal
P-0016185	-0.192576	-0.55958	PR/CR	Parencymal
P-0016185	-0.176153	-0.682429	PR/CR	Parencymal
P-0016542	0.867745	-1.47534	SD/PD	Parencymal
P-0016542	0.899892	-1.46376	SD/PD	Parencymal
P-0016542	0.875986	-1.39801	SD/PD	Parencymal
P-0016542	0.857736	-1.28642	SD/PD	Parencymal
P-0016542	0.845613	-1.36518	SD/PD	Parencymal
P-0016542	0.852434	-1.45641	SD/PD	Parencymal
P-0016542	0.829915	-1.27277	SD/PD	Parencymal
P-0016542	0.86485	-1.38871	SD/PD	Parencymal
P-0016542	0.856682	-1.4266	SD/PD	Parencymal
P-0016542	0.889751	-1.37963	SD/PD	Parencymal
P-0017048	0.734174	0.0437023	SD/PD	Parencymal
P-0017048	0.727517	-0.0151025	SD/PD	Parencymal
P-0017048	0.596219	0.731787	SD/PD	Parencymal
P-0017048	0.686857	0.599904	SD/PD	Parencymal
P-0017048	0.664995	0.51811	SD/PD	Parencymal
P-0017048	0.710064	0.0391953	SD/PD	Parencymal
P-0017048	0.834297	0.144603	SD/PD	Parencymal
P-0017048	0.713562	-0.079036	SD/PD	Parencymal
P-0017048	0.657054	0.0278023	SD/PD	Parencymal
P-0017048	0.775278	0.10989	SD/PD	Parencymal
P-0017106	-1.82175	-1.05457	SD/PD	Parencymal
P-0017106	-1.81141	-1.25404	SD/PD	Parencymal
P-0017106	-1.82241	-1.21581	SD/PD	Parencymal
P-0017106	-1.83613	-0.986239	SD/PD	Parencymal
P-0017106	-1.83439	-1.1853	SD/PD	Parencymal
P-0017106	-1.82163	-1.11583	SD/PD	Parencymal
P-0017106	-1.82075	-1.26176	SD/PD	Parencymal
P-0017106	-1.82591	-1.11629	SD/PD	Parencymal
P-0017106	-1.83286	-0.989783	SD/PD	Parencymal
P-0017106	-1.83917	-0.987538	SD/PD	Parencymal
P-0017106	1.17418	-1.07159	SD/PD	Parencymal
P-0017106	1.06446	-1.12791	SD/PD	Parencymal
P-0017106	1.14195	-1.07861	SD/PD	Parencymal
P-0017106	1.12095	-0.971214	SD/PD	Parencymal
P-0017106	1.08362	-0.934752	SD/PD	Parencymal
P-0017106	1.10968	-1.20457	SD/PD	Parencymal
P-0017106	1.1086	-1.07411	SD/PD	Parencymal
P-0017106	1.08579	-1.04197	SD/PD	Parencymal
P-0017106	1.08125	-1.14557	SD/PD	Parencymal
P-0017106	1.17108	-1.17087	SD/PD	Parencymal
P-0017184	-1.4022	-0.302461	SD/PD	Parencymal
P-0017184	-1.37022	-0.446522	SD/PD	Parencymal
P-0017184	-1.39521	-0.42773	SD/PD	Parencymal
P-0017184	-1.40671	-0.441825	SD/PD	Parencymal
P-0017184	-1.34707	-0.525778	SD/PD	Parencymal
P-0017184	-1.41765	-0.256713	SD/PD	Parencymal
P-0017184	-1.35984	-0.539513	SD/PD	Parencymal
P-0017184	-1.44166	-0.271604	SD/PD	Parencymal
P-0017184	-1.4299	-0.274384	SD/PD	Parencymal
P-0017184	-1.44869	-0.212247	SD/PD	Parencymal
P-0017253	-0.416022	-0.708803	SD/PD	Parencymal
P-0017253	-0.484831	-0.655127	SD/PD	Parencymal
P-0017253	-0.533282	-0.437927	SD/PD	Parencymal
P-0017253	-0.455421	-0.506638	SD/PD	Parencymal
P-0017253	-0.423826	-0.704395	SD/PD	Parencymal
P-0017253	-0.617305	-0.185383	SD/PD	Parencymal
P-0017253	-0.6556	-0.122242	SD/PD	Parencymal
P-0017253	-0.4766	-0.768398	SD/PD	Parencymal
P-0017253	-0.453769	-0.561006	SD/PD	Parencymal
P-0017253	-0.456457	-0.423429	SD/PD	Parencymal
P-0017484	1.90497	0.0175453	SD/PD	Parencymal
P-0017484	2.03629	0.577652	SD/PD	Parencymal
P-0017484	1.99771	1.2301	SD/PD	Parencymal
P-0017484	2.03629	0.577652	SD/PD	Parencymal
P-0017484	1.87703	0.485406	SD/PD	Parencymal
P-0017484	1.87703	0.485406	SD/PD	Parencymal
P-0017484	1.99771	1.2301	SD/PD	Parencymal
P-0017484	2.03629	0.577652	SD/PD	Parencymal
P-0017484	1.99771	1.2301	SD/PD	Parencymal
P-0017484	1.99771	1.2301	SD/PD	Parencymal
P-0017637	1.79546	-0.36447	SD/PD	Parencymal
P-0017637	1.80274	-0.431044	SD/PD	Parencymal
P-0017637	1.75426	-0.0796693	SD/PD	Parencymal
P-0017637	1.9122	-0.327684	SD/PD	Parencymal
P-0017637	1.82455	-0.431325	SD/PD	Parencymal
P-0017637	1.69095	-0.439942	SD/PD	Parencymal
P-0017637	1.76752	-0.222003	SD/PD	Parencymal
P-0017637	1.74678	-0.574057	SD/PD	Parencymal
P-0017637	1.82572	-0.440287	SD/PD	Parencymal
P-0017637	1.83784	-0.361054	SD/PD	Parencymal
P-0017722	0.0645683	-0.225031	SD/PD	Parencymal
P-0017722	0.0719137	-0.355956	SD/PD	Parencymal
P-0017722	0.0486779	-0.27074	SD/PD	Parencymal
P-0017722	0.0730048	-0.461576	SD/PD	Parencymal
P-0017722	0.0121206	-0.276709	SD/PD	Parencymal
P-0017722	0.0314048	-0.257269	SD/PD	Parencymal
P-0017722	0.102661	-0.43748	SD/PD	Parencymal
P-0017722	-0.0369452	0.01237	SD/PD	Parencymal
P-0017722	0.0630554	-0.291637	SD/PD	Parencymal
P-0017722	0.0941066	-0.393824	SD/PD	Parencymal
P-0017781	-0.500955	-0.789598	SD/PD	Parencymal
P-0017781	-0.478408	-0.963152	SD/PD	Parencymal
P-0017781	-0.502516	-0.985689	SD/PD	Parencymal
P-0017781	-0.436476	-0.997014	SD/PD	Parencymal
P-0017781	-0.504087	-0.764672	SD/PD	Parencymal
P-0017781	-0.528712	-0.831727	SD/PD	Parencymal
P-0017781	-0.45252	-1.01902	SD/PD	Parencymal
P-0017781	-0.469858	-0.928826	SD/PD	Parencymal
P-0017781	-0.489113	-0.950942	SD/PD	Parencymal
P-0017781	-0.441279	-1.06242	SD/PD	Parencymal
P-0018197	-0.772116	-0.974855	SD/PD	Parencymal
P-0018197	-0.72077	-1.18193	SD/PD	Parencymal
P-0018197	-0.685052	-1.2776	SD/PD	Parencymal
P-0018197	-0.71081	-1.10358	SD/PD	Parencymal
P-0018197	-0.683263	-1.19712	SD/PD	Parencymal
P-0018197	-0.744598	-1.15647	SD/PD	Parencymal
P-0018197	-0.768894	-1.03579	SD/PD	Parencymal
P-0018197	-0.685233	-1.18786	SD/PD	Parencymal
P-0018197	-0.723835	-1.10119	SD/PD	Parencymal
P-0018197	-0.676841	-1.24953	SD/PD	Parencymal
P-0018511	0.309296	-0.389387	SD/PD	Parencymal
P-0018511	0.379114	-0.444527	SD/PD	Parencymal
P-0018511	0.393682	-0.457095	SD/PD	Parencymal
P-0018511	0.282494	-0.167234	SD/PD	Parencymal
P-0018511	0.379376	-0.109793	SD/PD	Parencymal
P-0018511	0.342151	-0.258908	SD/PD	Parencymal
P-0018511	0.234872	-0.0249424	SD/PD	Parencymal
P-0018511	0.297466	-0.0310907	SD/PD	Parencymal
P-0018511	0.386998	-0.0953684	SD/PD	Parencymal
P-0018511	0.400653	-0.312808	SD/PD	Parencymal
P-0018763	-0.858197	-0.285906	SD/PD	Parencymal
P-0018763	-0.97132	0.0834505	SD/PD	Parencymal
P-0018763	-0.883046	-0.0933542	SD/PD	Parencymal
P-0018763	-0.904891	-0.0763333	SD/PD	Parencymal
P-0018763	-0.967966	0.00709042	SD/PD	Parencymal
P-0018763	-0.925623	0.0645445	SD/PD	Parencymal
P-0018763	-0.909031	-0.0352296	SD/PD	Parencymal
P-0018763	-0.839353	-0.203045	SD/PD	Parencymal
P-0018763	-0.929408	-0.0829814	SD/PD	Parencymal
P-0018763	-0.861966	-0.13853	SD/PD	Parencymal
P-0018820	1.3411	-0.87846	SD/PD	Parencymal
P-0018820	1.30176	-0.725994	SD/PD	Parencymal
P-0018820	1.32108	-0.695777	SD/PD	Parencymal
P-0018820	1.29912	-0.723857	SD/PD	Parencymal
P-0018820	1.36605	-0.836503	SD/PD	Parencymal
P-0018820	1.35244	-0.822031	SD/PD	Parencymal
P-0018820	1.32101	-0.940145	SD/PD	Parencymal
P-0018820	1.37151	-0.779583	SD/PD	Parencymal
P-0018820	1.33444	-0.788433	SD/PD	Parencymal
P-0018820	1.31061	-0.832539	SD/PD	Parencymal
P-0018960	-0.171461	-1.11968	SD/PD	Parencymal
P-0018960	-0.212157	-1.0806	SD/PD	Parencymal
P-0018960	-0.12276	-1.20207	SD/PD	Parencymal
P-0018960	-0.111185	-1.21672	SD/PD	Parencymal
P-0018960	-0.208574	-1.06281	SD/PD	Parencymal
P-0018960	-0.11324	-1.22587	SD/PD	Parencymal
P-0018960	-0.185881	-1.11747	SD/PD	Parencymal
P-0018960	-0.160868	-1.24138	SD/PD	Parencymal
P-0018960	-0.160875	-1.15917	SD/PD	Parencymal
P-0018960	-0.175562	-1.09586	SD/PD	Parencymal
P-0019098	-1.43743	-0.0638993	SD/PD	Parencymal
P-0019098	-1.42721	-0.0324135	SD/PD	Parencymal
P-0019098	-1.44026	-0.207368	SD/PD	Parencymal
P-0019098	-1.42822	0.0246489	SD/PD	Parencymal
P-0019098	-1.43628	-0.0793711	SD/PD	Parencymal
P-0019098	-1.44372	-0.182282	SD/PD	Parencymal
P-0019098	-1.43897	0.0434381	SD/PD	Parencymal
P-0019098	-1.45462	0.247921	SD/PD	Parencymal
P-0019098	-1.42561	0.304889	SD/PD	Parencymal
P-0019098	-1.43777	0.479649	SD/PD	Parencymal
P-0019098	1.99884	0.517018	SD/PD	Parencymal
P-0019098	1.90565	0.145182	SD/PD	Parencymal
P-0019098	1.99884	0.517018	SD/PD	Parencymal
P-0019098	1.98073	0.278604	SD/PD	Parencymal
P-0019098	1.99884	0.517018	SD/PD	Parencymal
P-0019098	2.00298	0.923953	SD/PD	Parencymal
P-0019098	2.00298	0.923953	SD/PD	Parencymal
P-0019098	1.99884	0.517018	SD/PD	Parencymal
P-0019098	2.00298	0.923953	SD/PD	Parencymal
P-0019098	1.98073	0.278604	SD/PD	Parencymal
P-0019298	-1.57922	-0.203548	SD/PD	Parencymal
P-0019298	-1.55875	-0.203928	SD/PD	Parencymal
P-0019298	-1.56261	-0.288605	SD/PD	Parencymal
P-0019298	-1.55551	-0.26002	SD/PD	Parencymal
P-0019298	-1.57526	-0.309132	SD/PD	Parencymal
P-0019298	-1.55938	-0.213682	SD/PD	Parencymal
P-0019298	-1.55425	-0.275791	SD/PD	Parencymal
P-0019298	-1.55512	-0.31639	SD/PD	Parencymal
P-0019298	-1.5347	-0.325851	SD/PD	Parencymal
P-0019298	-1.54345	-0.337932	SD/PD	Parencymal
P-0019599	-0.495865	-1.15168	SD/PD	Parencymal
P-0019599	-0.468452	-1.36134	SD/PD	Parencymal
P-0019599	-0.542867	-1.01733	SD/PD	Parencymal
P-0019599	-0.51469	-0.953727	SD/PD	Parencymal
P-0019599	-0.512232	-1.2407	SD/PD	Parencymal
P-0019599	-0.487759	-1.336	SD/PD	Parencymal
P-0019599	-0.473125	-1.32414	SD/PD	Parencymal
P-0019599	-0.459123	-1.38216	SD/PD	Parencymal
P-0019599	-0.50088	-1.0512	SD/PD	Parencymal
P-0019599	-0.518643	-1.22055	SD/PD	Parencymal
P-0019605	-1.30546	-0.710841	SD/PD	Parencymal
P-0019605	-1.28945	-0.807043	SD/PD	Parencymal
P-0019605	-1.28137	-0.832652	SD/PD	Parencymal
P-0019605	-1.25753	-0.831475	SD/PD	Parencymal
P-0019605	-1.23589	-0.851704	SD/PD	Parencymal
P-0019605	-1.28599	-0.737946	SD/PD	Parencymal
P-0019605	-1.28195	-0.795682	SD/PD	Parencymal
P-0019605	-1.25218	-0.857548	SD/PD	Parencymal
P-0019605	-1.26705	-0.809731	SD/PD	Parencymal
P-0019605	-1.26703	-0.770555	SD/PD	Parencymal
P-0019605	0.00790414	0.217381	SD/PD	Parencymal
P-0019605	-0.0459617	0.554687	SD/PD	Parencymal
P-0019605	-0.111014	0.454498	SD/PD	Parencymal
P-0019605	0.0502735	0.230796	SD/PD	Parencymal
P-0019605	-0.0472955	0.355721	SD/PD	Parencymal
P-0019605	0.033309	0.534275	SD/PD	Parencymal
P-0019605	-0.0987838	0.606853	SD/PD	Parencymal
P-0019605	-0.0891351	0.496424	SD/PD	Parencymal
P-0019605	-0.168086	0.769669	SD/PD	Parencymal
P-0019605	-0.135866	0.605733	SD/PD	Parencymal
P-0019607	-0.914503	-1.79778	PR/CR	Parencymal
P-0019607	-0.925978	-1.5929	PR/CR	Parencymal
P-0019607	-0.939544	-1.73452	PR/CR	Parencymal
P-0019607	-0.900647	-1.72472	PR/CR	Parencymal
P-0019607	-0.884445	-1.81556	PR/CR	Parencymal
P-0019607	-0.911639	-1.62819	PR/CR	Parencymal
P-0019607	-0.888333	-1.71126	PR/CR	Parencymal
P-0019607	-0.866086	-1.85466	PR/CR	Parencymal
P-0019607	-0.903911	-1.70257	PR/CR	Parencymal
P-0019607	-0.921373	-1.72507	PR/CR	Parencymal
P-0019607	1.27145	1.27072	PR/CR	Parencymal
P-0019607	1.39915	1.40836	PR/CR	Parencymal
P-0019607	1.28667	1.21084	PR/CR	Parencymal
P-0019607	1.39915	1.40836	PR/CR	Parencymal
P-0019607	1.29478	1.20511	PR/CR	Parencymal
P-0019607	1.27145	1.27072	PR/CR	Parencymal
P-0019607	1.39915	1.40836	PR/CR	Parencymal
P-0019607	1.27145	1.27072	PR/CR	Parencymal
P-0019607	1.29478	1.20511	PR/CR	Parencymal
P-0019607	1.22746	1.1604	PR/CR	Parencymal
P-0019647	0.790323	-0.194036	SD/PD	Parencymal
P-0019647	0.759685	-0.061613	SD/PD	Parencymal
P-0019647	0.945185	-0.230179	SD/PD	Parencymal
P-0019647	0.784321	-0.142058	SD/PD	Parencymal
P-0019647	0.90283	-0.134271	SD/PD	Parencymal
P-0019647	1.04721	-0.423524	SD/PD	Parencymal
P-0019647	0.925139	-0.286295	SD/PD	Parencymal
P-0019647	1.04754	-0.156009	SD/PD	Parencymal
P-0019647	0.945284	-0.0762712	SD/PD	Parencymal
P-0019647	0.884056	8.53163e-05	SD/PD	Parencymal
P-0019700	1.38808	0.340313	SD/PD	Parencymal
P-0019700	1.46676	-0.104195	SD/PD	Parencymal
P-0019700	1.55078	0.0516421	SD/PD	Parencymal
P-0019700	1.55967	-0.0236729	SD/PD	Parencymal
P-0019700	1.51789	-0.0981124	SD/PD	Parencymal
P-0019700	1.48824	-0.0536428	SD/PD	Parencymal
P-0019700	1.49013	-0.327486	SD/PD	Parencymal
P-0019700	1.68257	0.11388	SD/PD	Parencymal
P-0019700	1.61909	-0.231536	SD/PD	Parencymal
P-0019700	1.57743	-0.0955258	SD/PD	Parencymal
P-0019804	-0.292269	-1.14344	SD/PD	Parencymal
P-0019804	-0.216744	-1.39482	SD/PD	Parencymal
P-0019804	-0.275734	-1.38077	SD/PD	Parencymal
P-0019804	-0.262415	-1.30404	SD/PD	Parencymal
P-0019804	-0.250546	-1.27335	SD/PD	Parencymal
P-0019804	-0.184785	-1.44449	SD/PD	Parencymal
P-0019804	-0.223598	-1.37546	SD/PD	Parencymal
P-0019804	-0.219426	-1.41788	SD/PD	Parencymal
P-0019804	-0.257597	-1.35586	SD/PD	Parencymal
P-0019804	-0.281481	-1.28754	SD/PD	Parencymal
P-0020011	-1.56861	-0.843627	PR/CR	Parencymal
P-0020011	-1.53731	-0.89073	PR/CR	Parencymal
P-0020011	-1.526	-0.883815	PR/CR	Parencymal
P-0020011	-1.58211	-0.689353	PR/CR	Parencymal
P-0020011	-1.55706	-0.893956	PR/CR	Parencymal
P-0020011	-1.5511	-0.854016	PR/CR	Parencymal
P-0020011	-1.55823	-0.859149	PR/CR	Parencymal
P-0020011	-1.57804	-0.64678	PR/CR	Parencymal
P-0020011	-1.58817	-0.768645	PR/CR	Parencymal
P-0020011	-1.53057	-0.85926	PR/CR	Parencymal
P-0020076	1.81084	0.247184	SD/PD	Parencymal
P-0020076	1.86227	-0.0364789	SD/PD	Parencymal
P-0020076	1.82074	0.887806	SD/PD	Parencymal
P-0020076	1.93855	0.0829229	SD/PD	Parencymal
P-0020076	1.767	-0.299541	SD/PD	Parencymal
P-0020076	1.88646	0.433437	SD/PD	Parencymal
P-0020076	1.77787	0.954687	SD/PD	Parencymal
P-0020076	1.81084	0.247184	SD/PD	Parencymal
P-0020076	1.86227	-0.0364789	SD/PD	Parencymal
P-0020076	1.88646	0.433437	SD/PD	Parencymal
P-0020140	-0.437091	-0.684867	SD/PD	Parencymal
P-0020140	-0.400453	-0.748923	SD/PD	Parencymal
P-0020140	-0.386834	-0.650685	SD/PD	Parencymal
P-0020140	-0.419824	-0.730314	SD/PD	Parencymal
P-0020140	-0.402449	-0.688817	SD/PD	Parencymal
P-0020140	-0.430773	-0.683519	SD/PD	Parencymal
P-0020140	-0.402481	-0.794281	SD/PD	Parencymal
P-0020140	-0.355938	-0.859256	SD/PD	Parencymal
P-0020140	-0.365585	-1.04731	SD/PD	Parencymal
P-0020140	-0.345027	-0.758983	SD/PD	Parencymal
P-0020140	1.86496	-1.22788	SD/PD	Parencymal
P-0020140	1.93174	-1.1217	SD/PD	Parencymal
P-0020140	1.86065	-1.25896	SD/PD	Parencymal
P-0020140	1.88633	-1.22773	SD/PD	Parencymal
P-0020140	1.93763	-1.06397	SD/PD	Parencymal
P-0020140	1.85212	-1.30241	SD/PD	Parencymal
P-0020140	1.95245	-1.10539	SD/PD	Parencymal
P-0020140	1.9126	-1.08302	SD/PD	Parencymal
P-0020140	1.921	-1.19316	SD/PD	Parencymal
P-0020140	1.95081	-1.06731	SD/PD	Parencymal
P-0020347	-0.23243	-1.03613	SD/PD	Parencymal
P-0020347	-0.33249	-0.89935	SD/PD	Parencymal
P-0020347	-0.244862	-1.0149	SD/PD	Parencymal
P-0020347	-0.239981	-0.95393	SD/PD	Parencymal
P-0020347	-0.2294	-1.03154	SD/PD	Parencymal
P-0020347	-0.250796	-1.04535	SD/PD	Parencymal
P-0020347	-0.240242	-1.04209	SD/PD	Parencymal
P-0020347	-0.300708	-0.971273	SD/PD	Parencymal
P-0020347	-0.238334	-1.04813	SD/PD	Parencymal
P-0020347	-0.278149	-1.00783	SD/PD	Parencymal
P-0020422	-1.41581	-1.24065	SD/PD	Parencymal
P-0020422	-1.45309	-1.11924	SD/PD	Parencymal
P-0020422	-1.45988	-1.06444	SD/PD	Parencymal
P-0020422	-1.44261	-1.13954	SD/PD	Parencymal
P-0020422	-1.42473	-1.18751	SD/PD	Parencymal
P-0020422	-1.44582	-1.15886	SD/PD	Parencymal
P-0020422	-1.45656	-1.17217	SD/PD	Parencymal
P-0020422	-1.41805	-1.1771	SD/PD	Parencymal
P-0020422	-1.45775	-1.10047	SD/PD	Parencymal
P-0020422	-1.44006	-1.12244	SD/PD	Parencymal
P-0020643	-0.811079	-0.866748	PR/CR	Parencymal
P-0020643	-0.856821	-0.612937	PR/CR	Parencymal
P-0020643	-0.845918	-0.679412	PR/CR	Parencymal
P-0020643	-0.898624	-0.57186	PR/CR	Parencymal
P-0020643	-0.778205	-0.96391	PR/CR	Parencymal
P-0020643	-0.925714	-0.383146	PR/CR	Parencymal
P-0020643	-0.895548	-0.580839	PR/CR	Parencymal
P-0020643	-0.862913	-0.650738	PR/CR	Parencymal
P-0020643	-0.839069	-0.831861	PR/CR	Parencymal
P-0020643	-0.885884	-0.584887	PR/CR	Parencymal
P-0020755	1.62326	-0.379786	SD/PD	Parencymal
P-0020755	1.67376	-0.202903	SD/PD	Parencymal
P-0020755	1.58156	0.236557	SD/PD	Parencymal
P-0020755	1.66126	-0.195012	SD/PD	Parencymal
P-0020755	1.72571	0.108285	SD/PD	Parencymal
P-0020755	1.65248	-0.854299	SD/PD	Parencymal
P-0020755	1.58713	-0.279202	SD/PD	Parencymal
P-0020755	1.62249	-0.644219	SD/PD	Parencymal
P-0020755	1.83093	-0.429464	SD/PD	Parencymal
P-0020755	1.62722	-0.923024	SD/PD	Parencymal
P-0021094	-0.947662	0.370739	SD/PD	Parencymal
P-0021094	-0.976218	0.366259	SD/PD	Parencymal
P-0021094	-0.945894	0.234675	SD/PD	Parencymal
P-0021094	-0.922816	0.280973	SD/PD	Parencymal
P-0021094	-0.944171	0.427019	SD/PD	Parencymal
P-0021094	-0.898694	0.215255	SD/PD	Parencymal
P-0021094	-0.920145	0.472408	SD/PD	Parencymal
P-0021094	-0.905691	0.256891	SD/PD	Parencymal
P-0021094	-0.957138	0.541544	SD/PD	Parencymal
P-0021094	-0.984625	0.625894	SD/PD	Parencymal
P-0021112	-1.86065	-1.76862	PR/CR	Parencymal
P-0021112	-1.87549	-1.53555	PR/CR	Parencymal
P-0021112	-1.88118	-1.53001	PR/CR	Parencymal
P-0021112	-1.86979	-1.48424	PR/CR	Parencymal
P-0021112	-1.85707	-1.77678	PR/CR	Parencymal
P-0021112	-1.87382	-1.54154	PR/CR	Parencymal
P-0021112	-1.85367	-1.78749	PR/CR	Parencymal
P-0021112	-1.8909	-1.42049	PR/CR	Parencymal
P-0021112	-1.87338	-1.53093	PR/CR	Parencymal
P-0021112	-1.87706	-1.51101	PR/CR	Parencymal
P-0021231	0.257654	0.827935	SD/PD	Parencymal
P-0021231	0.270118	0.618263	SD/PD	Parencymal
P-0021231	0.258481	0.659667	SD/PD	Parencymal
P-0021231	0.205314	1.00064	SD/PD	Parencymal
P-0021231	0.303629	0.727826	SD/PD	Parencymal
P-0021231	0.210901	0.784508	SD/PD	Parencymal
P-0021231	0.12763	0.927552	SD/PD	Parencymal
P-0021231	0.381351	0.425356	SD/PD	Parencymal
P-0021231	0.226774	0.616865	SD/PD	Parencymal
P-0021231	0.292689	0.656387	SD/PD	Parencymal
P-0021291	-0.39394	0.743297	PR/CR	Parencymal
P-0021291	-0.445827	0.609905	PR/CR	Parencymal
P-0021291	-0.407039	0.842518	PR/CR	Parencymal
P-0021291	-0.376051	0.488205	PR/CR	Parencymal
P-0021291	-0.279682	0.294784	PR/CR	Parencymal
P-0021291	-0.31769	0.266558	PR/CR	Parencymal
P-0021291	-0.338431	0.322483	PR/CR	Parencymal
P-0021291	-0.365629	0.39827	PR/CR	Parencymal
P-0021291	-0.410686	0.725289	PR/CR	Parencymal
P-0021291	-0.396435	0.558781	PR/CR	Parencymal
P-0021375	-1.09296	0.201326	SD/PD	Parencymal
P-0021375	-1.14891	0.49072	SD/PD	Parencymal
P-0021375	-1.11067	0.314796	SD/PD	Parencymal
P-0021375	-1.0841	0.181368	SD/PD	Parencymal
P-0021375	-1.14263	0.426688	SD/PD	Parencymal
P-0021375	-1.13819	0.272573	SD/PD	Parencymal
P-0021375	-1.16914	0.533238	SD/PD	Parencymal
P-0021375	-1.16808	0.470076	SD/PD	Parencymal
P-0021375	-1.10887	0.425611	SD/PD	Parencymal
P-0021375	-1.13349	0.473445	SD/PD	Parencymal
P-0021375	0.488388	2.11876	SD/PD	Parencymal
P-0021375	0.443765	1.69635	SD/PD	Parencymal
P-0021375	0.740099	0.8172	SD/PD	Parencymal
P-0021375	0.484997	1.84799	SD/PD	Parencymal
P-0021375	0.492091	2.40404	SD/PD	Parencymal
P-0021375	0.484997	1.84799	SD/PD	Parencymal
P-0021375	0.881355	0.970141	SD/PD	Parencymal
P-0021375	0.443765	1.69635	SD/PD	Parencymal
P-0021375	0.492091	2.40404	SD/PD	Parencymal
P-0021375	0.492091	2.40404	SD/PD	Parencymal
P-0021470	1.4672	1.95368	SD/PD	Parencymal
P-0021470	1.4672	1.95368	SD/PD	Parencymal
P-0021470	1.4672	1.95368	SD/PD	Parencymal
P-0021470	1.69302	0.549313	SD/PD	Parencymal
P-0021470	1.69302	0.549313	SD/PD	Parencymal
P-0021470	1.69302	0.549313	SD/PD	Parencymal
P-0021470	1.69302	0.549313	SD/PD	Parencymal
P-0021470	1.68514	1.13476	SD/PD	Parencymal
P-0021470	1.69302	0.549313	SD/PD	Parencymal
P-0021470	1.69302	0.549313	SD/PD	Parencymal
P-0021769	-1.65827	0.299531	PR/CR	Parencymal
P-0021769	-1.67056	0.458735	PR/CR	Parencymal
P-0021769	-1.69443	0.53684	PR/CR	Parencymal
P-0021769	-1.68082	0.447188	PR/CR	Parencymal
P-0021769	-1.65428	0.665197	PR/CR	Parencymal
P-0021769	-1.68166	0.318146	PR/CR	Parencymal
P-0021769	-1.64485	0.734058	PR/CR	Parencymal
P-0021769	-1.6665	0.413792	PR/CR	Parencymal
P-0021769	-1.65943	0.445435	PR/CR	Parencymal
P-0021769	-1.65619	0.264404	PR/CR	Parencymal
P-0021797	1.74361	0.246777	PR/CR	Parencymal
P-0021797	1.77851	-0.0954969	PR/CR	Parencymal
P-0021797	1.74376	-0.144626	PR/CR	Parencymal
P-0021797	1.73728	-0.207373	PR/CR	Parencymal
P-0021797	1.68786	-0.529033	PR/CR	Parencymal
P-0021797	1.73762	-0.227538	PR/CR	Parencymal
P-0021797	1.7231	-0.157618	PR/CR	Parencymal
P-0021797	1.69192	-0.420115	PR/CR	Parencymal
P-0021797	1.7334	-0.0398088	PR/CR	Parencymal
P-0021797	1.71769	-0.353504	PR/CR	Parencymal
P-0022011	1.72287	1.00772	PR/CR	Parencymal
P-0022011	1.51252	0.944559	PR/CR	Parencymal
P-0022011	1.51252	0.944559	PR/CR	Parencymal
P-0022011	1.6271	1.2726	PR/CR	Parencymal
P-0022011	1.50375	0.447923	PR/CR	Parencymal
P-0022011	1.51794	1.11639	PR/CR	Parencymal
P-0022011	1.57164	0.760367	PR/CR	Parencymal
P-0022011	1.49755	0.625362	PR/CR	Parencymal
P-0022011	1.49301	2.0814	PR/CR	Parencymal
P-0022011	1.49301	2.0814	PR/CR	Parencymal
P-0022033	-1.04124	-1.32203	SD/PD	Parencymal
P-0022033	-1.07373	-1.11188	SD/PD	Parencymal
P-0022033	-1.04754	-1.28795	SD/PD	Parencymal
P-0022033	-1.07568	-1.07404	SD/PD	Parencymal
P-0022033	-1.08122	-1.04707	SD/PD	Parencymal
P-0022033	-1.08589	-1.04192	SD/PD	Parencymal
P-0022033	-1.04475	-1.31353	SD/PD	Parencymal
P-0022033	-1.03739	-1.28382	SD/PD	Parencymal
P-0022033	-1.03633	-1.27272	SD/PD	Parencymal
P-0022033	-1.08122	-1.11714	SD/PD	Parencymal
P-0022033	-0.136638	-0.676063	SD/PD	Parencymal
P-0022033	-0.0953922	-0.7117	SD/PD	Parencymal
P-0022033	-0.149985	-0.502421	SD/PD	Parencymal
P-0022033	-0.0948558	-0.627779	SD/PD	Parencymal
P-0022033	-0.0837162	-0.664206	SD/PD	Parencymal
P-0022033	-0.199705	-0.366651	SD/PD	Parencymal
P-0022033	-0.123764	-0.494307	SD/PD	Parencymal
P-0022033	-0.072323	-0.746958	SD/PD	Parencymal
P-0022033	-0.19517	-0.471715	SD/PD	Parencymal
P-0022033	-0.141726	-0.569829	SD/PD	Parencymal
P-0022291	0.286719	-0.240035	SD/PD	Parencymal
P-0022291	0.392675	-0.427608	SD/PD	Parencymal
P-0022291	0.329094	-0.210664	SD/PD	Parencymal
P-0022291	0.321245	-0.30252	SD/PD	Parencymal
P-0022291	0.0963913	0.346451	SD/PD	Parencymal
P-0022291	0.234427	-0.0935832	SD/PD	Parencymal
P-0022291	0.203554	0.0338655	SD/PD	Parencymal
P-0022291	0.0383248	0.248785	SD/PD	Parencymal
P-0022291	0.258002	-0.187133	SD/PD	Parencymal
P-0022291	0.152401	0.0291066	SD/PD	Parencymal
P-0022291	1.22413	0.169259	SD/PD	Parencymal
P-0022291	1.30133	0.006729	SD/PD	Parencymal
P-0022291	1.25664	0.333527	SD/PD	Parencymal
P-0022291	1.23008	0.870495	SD/PD	Parencymal
P-0022291	1.32666	-0.00238161	SD/PD	Parencymal
P-0022291	1.45543	0.0424812	SD/PD	Parencymal
P-0022291	1.37305	0.447841	SD/PD	Parencymal
P-0022291	1.29202	0.496588	SD/PD	Parencymal
P-0022291	1.25982	-0.0694799	SD/PD	Parencymal
P-0022291	1.25982	-0.0694799	SD/PD	Parencymal
P-0022301	-1.39588	-0.955329	SD/PD	Parencymal
P-0022301	-1.35332	-1.13587	SD/PD	Parencymal
P-0022301	-1.40857	-0.849474	SD/PD	Parencymal
P-0022301	-1.37256	-0.883576	SD/PD	Parencymal
P-0022301	-1.37566	-0.945335	SD/PD	Parencymal
P-0022301	-1.35235	-1.12643	SD/PD	Parencymal
P-0022301	-1.3667	-1.09909	SD/PD	Parencymal
P-0022301	-1.38674	-0.880925	SD/PD	Parencymal
P-0022301	-1.38729	-1.07539	SD/PD	Parencymal
P-0022301	-1.3816	-0.949581	SD/PD	Parencymal
P-0022377	-1.313	-0.159287	SD/PD	Parencymal
P-0022377	-1.27485	-0.205535	SD/PD	Parencymal
P-0022377	-1.30899	-0.183539	SD/PD	Parencymal
P-0022377	-1.30899	-0.179551	SD/PD	Parencymal
P-0022377	-1.27712	-0.171042	SD/PD	Parencymal
P-0022377	-1.30491	-0.109889	SD/PD	Parencymal
P-0022377	-1.31733	-0.0964727	SD/PD	Parencymal
P-0022377	-1.30087	-0.0840327	SD/PD	Parencymal
P-0022377	-1.32065	-0.110349	SD/PD	Parencymal
P-0022377	-1.3389	-0.102685	SD/PD	Parencymal
P-0022808	1.33179	-0.802457	SD/PD	Parencymal
P-0022808	1.25413	-0.732265	SD/PD	Parencymal
P-0022808	1.21619	-0.86817	SD/PD	Parencymal
P-0022808	1.39162	-0.510563	SD/PD	Parencymal
P-0022808	1.33779	-0.718296	SD/PD	Parencymal
P-0022808	1.37684	-0.618475	SD/PD	Parencymal
P-0022808	1.27238	-0.797403	SD/PD	Parencymal
P-0022808	1.29976	-0.760658	SD/PD	Parencymal
P-0022808	1.25701	-0.884378	SD/PD	Parencymal
P-0022808	1.29431	-0.677333	SD/PD	Parencymal
P-0022949	-0.552192	-1.39233	SD/PD	Parencymal
P-0022949	-0.607279	-1.24827	SD/PD	Parencymal
P-0022949	-0.581676	-1.3797	SD/PD	Parencymal
P-0022949	-0.54835	-1.26369	SD/PD	Parencymal
P-0022949	-0.563129	-1.38131	SD/PD	Parencymal
P-0022949	-0.578991	-1.37648	SD/PD	Parencymal
P-0022949	-0.585769	-1.31199	SD/PD	Parencymal
P-0022949	-0.634207	-1.25887	SD/PD	Parencymal
P-0022949	-0.503082	-1.39223	SD/PD	Parencymal
P-0022949	-0.536266	-1.33737	SD/PD	Parencymal
P-0022949	0.717906	-0.93928	SD/PD	Parencymal
P-0022949	0.69751	-0.984091	SD/PD	Parencymal
P-0022949	0.832931	-1.14052	SD/PD	Parencymal
P-0022949	0.719067	-1.08966	SD/PD	Parencymal
P-0022949	0.758508	-0.987872	SD/PD	Parencymal
P-0022949	0.783734	-1.04202	SD/PD	Parencymal
P-0022949	0.733941	-1.10425	SD/PD	Parencymal
P-0022949	0.843337	-1.06561	SD/PD	Parencymal
P-0022949	0.821859	-0.926429	SD/PD	Parencymal
P-0022949	0.804877	-1.1533	SD/PD	Parencymal
P-0023014	0.892695	-0.991492	SD/PD	Parencymal
P-0023014	0.86962	-0.982117	SD/PD	Parencymal
P-0023014	1.00267	-0.892719	SD/PD	Parencymal
P-0023014	0.902055	-1.0207	SD/PD	Parencymal
P-0023014	0.946641	-0.856155	SD/PD	Parencymal
P-0023014	0.891049	-1.07135	SD/PD	Parencymal
P-0023014	0.937379	-1.09842	SD/PD	Parencymal
P-0023014	1.03329	-0.991013	SD/PD	Parencymal
P-0023014	0.954957	-1.06637	SD/PD	Parencymal
P-0023014	0.889849	-1.06702	SD/PD	Parencymal
P-0023023	-0.166861	-0.42398	SD/PD	Parencymal
P-0023023	-0.169849	-0.378597	SD/PD	Parencymal
P-0023023	-0.0867634	-0.515241	SD/PD	Parencymal
P-0023023	-0.255509	-0.215579	SD/PD	Parencymal
P-0023023	-0.245842	-0.378701	SD/PD	Parencymal
P-0023023	-0.143735	-0.507531	SD/PD	Parencymal
P-0023023	-0.261523	-0.244221	SD/PD	Parencymal
P-0023023	-0.278053	-0.2796	SD/PD	Parencymal
P-0023023	-0.0921452	-0.581388	SD/PD	Parencymal
P-0023023	-0.210554	-0.354527	SD/PD	Parencymal
P-0023023	1.72838	0.378367	SD/PD	Parencymal
P-0023023	1.78158	0.486266	SD/PD	Parencymal
P-0023023	1.78587	0.370512	SD/PD	Parencymal
P-0023023	1.72838	0.378367	SD/PD	Parencymal
P-0023023	1.96429	1.16445	SD/PD	Parencymal
P-0023023	1.69763	0.540065	SD/PD	Parencymal
P-0023023	1.78587	0.370512	SD/PD	Parencymal
P-0023023	1.72838	0.378367	SD/PD	Parencymal
P-0023023	1.72838	0.378367	SD/PD	Parencymal
P-0023023	1.78587	0.370512	SD/PD	Parencymal
P-0023260	-0.961488	-1.24361	SD/PD	Parencymal
P-0023260	-0.92802	-1.2646	SD/PD	Parencymal
P-0023260	-0.971043	-1.18278	SD/PD	Parencymal
P-0023260	-0.983358	-1.22873	SD/PD	Parencymal
P-0023260	-0.988066	-1.18413	SD/PD	Parencymal
P-0023260	-0.947391	-1.27663	SD/PD	Parencymal
P-0023260	-0.953281	-1.15855	SD/PD	Parencymal
P-0023260	-1.00472	-1.23911	SD/PD	Parencymal
P-0023260	-0.98466	-1.17611	SD/PD	Parencymal
P-0023260	-0.902083	-1.52821	SD/PD	Parencymal
P-0023464	-0.55615	0.354886	SD/PD	Parencymal
P-0023464	-0.427415	0.0467161	SD/PD	Parencymal
P-0023464	-0.570222	0.497514	SD/PD	Parencymal
P-0023464	-0.469476	0.076522	SD/PD	Parencymal
P-0023464	-0.468572	0.230232	SD/PD	Parencymal
P-0023464	-0.479056	0.417194	SD/PD	Parencymal
P-0023464	-0.551199	0.313742	SD/PD	Parencymal
P-0023464	-0.497293	0.347468	SD/PD	Parencymal
P-0023464	-0.489584	0.326437	SD/PD	Parencymal
P-0023464	-0.491582	0.447817	SD/PD	Parencymal
P-0023562	0.200005	-1.04191	SD/PD	Parencymal
P-0023562	0.345988	-1.41526	SD/PD	Parencymal
P-0023562	0.389238	-1.45073	SD/PD	Parencymal
P-0023562	0.394133	-1.48117	SD/PD	Parencymal
P-0023562	0.314485	-1.27369	SD/PD	Parencymal
P-0023562	0.39235	-1.57819	SD/PD	Parencymal
P-0023562	0.352558	-1.43316	SD/PD	Parencymal
P-0023562	0.322923	-1.37648	SD/PD	Parencymal
P-0023562	0.344848	-1.39878	SD/PD	Parencymal
P-0023562	0.302842	-1.26566	SD/PD	Parencymal
P-0023568	-0.170231	-1.11534	SD/PD	Parencymal
P-0023568	-0.189272	-1.2524	SD/PD	Parencymal
P-0023568	-0.1367	-1.29485	SD/PD	Parencymal
P-0023568	-0.199149	-1.17639	SD/PD	Parencymal
P-0023568	-0.22044	-0.908315	SD/PD	Parencymal
P-0023568	-0.0968557	-1.49613	SD/PD	Parencymal
P-0023568	-0.207193	-1.00809	SD/PD	Parencymal
P-0023568	-0.296624	-1.06774	SD/PD	Parencymal
P-0023568	-0.22267	-1.23557	SD/PD	Parencymal
P-0023568	-0.148116	-1.20997	SD/PD	Parencymal
P-0023568	0.883512	-0.706942	SD/PD	Parencymal
P-0023568	0.932444	-0.723127	SD/PD	Parencymal
P-0023568	0.996003	-0.950414	SD/PD	Parencymal
P-0023568	0.906964	-0.724319	SD/PD	Parencymal
P-0023568	0.857872	-0.570136	SD/PD	Parencymal
P-0023568	0.865036	-0.487304	SD/PD	Parencymal
P-0023568	0.828441	-0.34865	SD/PD	Parencymal
P-0023568	0.878046	-0.282757	SD/PD	Parencymal
P-0023568	0.953956	-0.852377	SD/PD	Parencymal
P-0023568	0.803765	-0.361821	SD/PD	Parencymal
P-0023596	0.601296	0.052006	SD/PD	Parencymal
P-0023596	0.555015	0.31194	SD/PD	Parencymal
P-0023596	0.587091	-0.134326	SD/PD	Parencymal
P-0023596	0.455396	0.420841	SD/PD	Parencymal
P-0023596	0.642141	0.0356207	SD/PD	Parencymal
P-0023596	0.589388	-0.293479	SD/PD	Parencymal
P-0023596	0.560094	0.00213512	SD/PD	Parencymal
P-0023596	0.586721	-0.124706	SD/PD	Parencymal
P-0023596	0.505395	0.088735	SD/PD	Parencymal
P-0023596	0.62384	-0.11675	SD/PD	Parencymal
P-0023598	1.8598	0.998775	PR/CR	Parencymal
P-0023598	2.08759	0.489449	PR/CR	Parencymal
P-0023598	2.08759	0.489449	PR/CR	Parencymal
P-0023598	1.8598	0.998775	PR/CR	Parencymal
P-0023598	2.08759	0.489449	PR/CR	Parencymal
P-0023598	1.99534	1.32947	PR/CR	Parencymal
P-0023598	1.99534	1.32947	PR/CR	Parencymal
P-0023598	2.08759	0.489449	PR/CR	Parencymal
P-0023598	1.8598	0.998775	PR/CR	Parencymal
P-0023598	1.99534	1.32947	PR/CR	Parencymal
P-0023779	0.0715939	-1.45329	SD/PD	Parencymal
P-0023779	0.000928944	-1.51035	SD/PD	Parencymal
P-0023779	-0.0328753	-1.38473	SD/PD	Parencymal
P-0023779	-0.0341055	-1.43384	SD/PD	Parencymal
P-0023779	-0.0430155	-1.36472	SD/PD	Parencymal
P-0023779	-0.0124151	-1.34326	SD/PD	Parencymal
P-0023779	-0.0290026	-1.41442	SD/PD	Parencymal
P-0023779	-0.0690333	-1.23968	SD/PD	Parencymal
P-0023779	-0.00252887	-1.45511	SD/PD	Parencymal
P-0023779	0.0170619	-1.54713	SD/PD	Parencymal
P-0023779	1.46884	0.270639	SD/PD	Parencymal
P-0023779	1.43344	-0.0542316	SD/PD	Parencymal
P-0023779	1.40312	-0.129903	SD/PD	Parencymal
P-0023779	1.37306	-0.0657997	SD/PD	Parencymal
P-0023779	1.3514	-0.322847	SD/PD	Parencymal
P-0023779	1.42926	-0.2369	SD/PD	Parencymal
P-0023779	1.41755	-0.311099	SD/PD	Parencymal
P-0023779	1.48115	-0.0614748	SD/PD	Parencymal
P-0023779	1.48001	0.0621099	SD/PD	Parencymal
P-0023779	1.48376	-0.220895	SD/PD	Parencymal
P-0023902	0.271345	-0.862306	SD/PD	Parencymal
P-0023902	0.331808	-0.960426	SD/PD	Parencymal
P-0023902	0.266646	-0.558443	SD/PD	Parencymal
P-0023902	0.257075	-0.760675	SD/PD	Parencymal
P-0023902	0.219087	-0.721281	SD/PD	Parencymal
P-0023902	0.192817	-0.467895	SD/PD	Parencymal
P-0023902	0.26865	-0.756862	SD/PD	Parencymal
P-0023902	0.22402	-0.740656	SD/PD	Parencymal
P-0023902	0.199223	-0.266906	SD/PD	Parencymal
P-0023902	0.338987	-0.86471	SD/PD	Parencymal
P-0023926	1.45352	-0.711372	SD/PD	Parencymal
P-0023926	1.46731	-0.68131	SD/PD	Parencymal
P-0023926	1.50757	-0.731006	SD/PD	Parencymal
P-0023926	1.48971	-0.649421	SD/PD	Parencymal
P-0023926	1.59886	-0.538267	SD/PD	Parencymal
P-0023926	1.56091	-0.792714	SD/PD	Parencymal
P-0023926	1.51541	-0.754155	SD/PD	Parencymal
P-0023926	1.47804	-0.396926	SD/PD	Parencymal
P-0023926	1.44005	-0.580663	SD/PD	Parencymal
P-0023926	1.57373	-0.745863	SD/PD	Parencymal
P-0024467	1.71345	-0.0419618	PR/CR	Parencymal
P-0024467	1.73193	-0.358932	PR/CR	Parencymal
P-0024467	1.73442	-0.236862	PR/CR	Parencymal
P-0024467	1.71811	-0.27286	PR/CR	Parencymal
P-0024467	1.76356	-0.252439	PR/CR	Parencymal
P-0024467	1.74467	-0.375888	PR/CR	Parencymal
P-0024467	1.71811	-0.27286	PR/CR	Parencymal
P-0024467	1.73012	-0.10101	PR/CR	Parencymal
P-0024467	1.72944	-0.316204	PR/CR	Parencymal
P-0024467	1.76356	-0.252439	PR/CR	Parencymal
P-0024764	0.399489	-0.927423	SD/PD	Parencymal
P-0024764	0.39887	-0.891239	SD/PD	Parencymal
P-0024764	0.323289	-0.845869	SD/PD	Parencymal
P-0024764	0.223947	-0.380134	SD/PD	Parencymal
P-0024764	0.396798	-0.915672	SD/PD	Parencymal
P-0024764	0.454386	-1.04112	SD/PD	Parencymal
P-0024764	0.416097	-1.06372	SD/PD	Parencymal
P-0024764	0.298487	-0.717478	SD/PD	Parencymal
P-0024764	0.465841	-1.04698	SD/PD	Parencymal
P-0024764	0.321069	-0.748992	SD/PD	Parencymal
P-0024980	1.23335	-0.803895	SD/PD	Parencymal
P-0024980	1.22877	-0.465153	SD/PD	Parencymal
P-0024980	1.27551	-0.944554	SD/PD	Parencymal
P-0024980	1.26188	-0.54339	SD/PD	Parencymal
P-0024980	1.26354	-0.858387	SD/PD	Parencymal
P-0024980	1.22675	-0.688888	SD/PD	Parencymal
P-0024980	1.24773	-0.696392	SD/PD	Parencymal
P-0024980	1.23749	-0.790413	SD/PD	Parencymal
P-0024980	1.2662	-0.541081	SD/PD	Parencymal
P-0024980	1.27606	-0.944667	SD/PD	Parencymal
P-0024980	1.93738	0.672966	SD/PD	Parencymal
P-0024980	1.94061	0.271032	SD/PD	Parencymal
P-0024980	1.94061	0.271032	SD/PD	Parencymal
P-0024980	1.92171	0.168868	SD/PD	Parencymal
P-0024980	1.95682	0.283601	SD/PD	Parencymal
P-0024980	1.94061	0.271032	SD/PD	Parencymal
P-0024980	1.95641	0.264216	SD/PD	Parencymal
P-0024980	1.98071	0.434413	SD/PD	Parencymal
P-0024980	1.92171	0.168868	SD/PD	Parencymal
P-0024980	1.94328	0.404102	SD/PD	Parencymal
P-0025016	0.935565	0.221938	PR/CR	Parencymal
P-0025016	0.843317	0.341103	PR/CR	Parencymal
P-0025016	0.926378	0.266066	PR/CR	Parencymal
P-0025016	0.740858	0.379865	PR/CR	Parencymal
P-0025016	0.743176	0.757672	PR/CR	Parencymal
P-0025016	0.687939	0.631627	PR/CR	Parencymal
P-0025016	0.680614	0.676523	PR/CR	Parencymal
P-0025016	0.757196	0.605519	PR/CR	Parencymal
P-0025016	0.823497	0.374055	PR/CR	Parencymal
P-0025016	0.750206	0.41488	PR/CR	Parencymal
P-0025018	2.10892	1.03705	SD/PD	Parencymal
P-0025018	2.17814	1.14498	SD/PD	Parencymal
P-0025018	2.10892	1.03705	SD/PD	Parencymal
P-0025018	2.07539	0.677427	SD/PD	Parencymal
P-0025018	2.17814	1.14498	SD/PD	Parencymal
P-0025018	2.07539	0.677427	SD/PD	Parencymal
P-0025018	2.17814	1.14498	SD/PD	Parencymal
P-0025018	2.17814	1.14498	SD/PD	Parencymal
P-0025018	2.17814	1.14498	SD/PD	Parencymal
P-0025018	2.10892	1.03705	SD/PD	Parencymal
P-0025018	1.88547	1.69392	SD/PD	Parencymal
P-0025018	1.92484	0.97929	SD/PD	Parencymal
P-0025018	1.92484	0.97929	SD/PD	Parencymal
P-0025018	1.8788	0.677948	SD/PD	Parencymal
P-0025018	1.93671	0.971216	SD/PD	Parencymal
P-0025018	1.88547	1.69392	SD/PD	Parencymal
P-0025018	1.92484	0.97929	SD/PD	Parencymal
P-0025018	1.92484	0.97929	SD/PD	Parencymal
P-0025018	1.92484	0.97929	SD/PD	Parencymal
P-0025018	1.8788	0.677948	SD/PD	Parencymal
P-0025245	-0.242378	0.998008	SD/PD	Parencymal
P-0025245	-0.24606	0.907431	SD/PD	Parencymal
P-0025245	-0.273243	0.919942	SD/PD	Parencymal
P-0025245	-0.243005	1.16517	SD/PD	Parencymal
P-0025245	-0.300203	0.849824	SD/PD	Parencymal
P-0025245	-0.167652	1.0609	SD/PD	Parencymal
P-0025245	-0.203191	0.832985	SD/PD	Parencymal
P-0025245	-0.15321	1.08573	SD/PD	Parencymal
P-0025245	-0.182745	0.789943	SD/PD	Parencymal
P-0025245	-0.212447	0.977846	SD/PD	Parencymal
P-0025354	2.01387	-0.0296815	SD/PD	Parencymal
P-0025354	1.95554	-0.349462	SD/PD	Parencymal
P-0025354	1.902	-0.0944035	SD/PD	Parencymal
P-0025354	1.79174	0.781039	SD/PD	Parencymal
P-0025354	1.81341	0.622564	SD/PD	Parencymal
P-0025354	2.01387	-0.0296815	SD/PD	Parencymal
P-0025354	1.93374	-0.306356	SD/PD	Parencymal
P-0025354	1.97165	-0.0435258	SD/PD	Parencymal
P-0025354	1.91374	-0.13402	SD/PD	Parencymal
P-0025354	1.79174	0.781039	SD/PD	Parencymal
P-0025465	0.516906	-0.588799	PR/CR	Parencymal
P-0025465	0.491154	-0.479014	PR/CR	Parencymal
P-0025465	0.478059	-0.533052	PR/CR	Parencymal
P-0025465	0.400391	-0.388782	PR/CR	Parencymal
P-0025465	0.521586	-0.497464	PR/CR	Parencymal
P-0025465	0.564362	-0.478157	PR/CR	Parencymal
P-0025465	0.431287	-0.218773	PR/CR	Parencymal
P-0025465	0.424353	-0.36494	PR/CR	Parencymal
P-0025465	0.528386	-0.700426	PR/CR	Parencymal
P-0025465	0.410722	-0.420624	PR/CR	Parencymal
P-0025598	-0.747295	-1.24619	SD/PD	Parencymal
P-0025598	-0.725642	-1.16791	SD/PD	Parencymal
P-0025598	-0.832223	-0.900858	SD/PD	Parencymal
P-0025598	-0.804732	-1.12989	SD/PD	Parencymal
P-0025598	-0.848497	-0.925251	SD/PD	Parencymal
P-0025598	-0.761986	-1.21305	SD/PD	Parencymal
P-0025598	-0.769923	-1.17566	SD/PD	Parencymal
P-0025598	-0.707364	-1.2728	SD/PD	Parencymal
P-0025598	-0.857196	-1.02197	SD/PD	Parencymal
P-0025598	-0.767019	-1.20466	SD/PD	Parencymal
P-0025917	-1.42613	-0.919346	SD/PD	Parencymal
P-0025917	-1.45616	-0.706668	SD/PD	Parencymal
P-0025917	-1.44253	-0.728131	SD/PD	Parencymal
P-0025917	-1.43034	-0.945736	SD/PD	Parencymal
P-0025917	-1.3927	-1.01086	SD/PD	Parencymal
P-0025917	-1.44747	-0.725496	SD/PD	Parencymal
P-0025917	-1.41447	-0.953873	SD/PD	Parencymal
P-0025917	-1.41425	-0.914105	SD/PD	Parencymal
P-0025917	-1.46687	-0.804241	SD/PD	Parencymal
P-0025917	-1.42764	-0.939479	SD/PD	Parencymal
P-0025956	1.93196	0.939975	SD/PD	Parencymal
P-0025956	1.93196	0.939975	SD/PD	Parencymal
P-0025956	1.93196	0.939975	SD/PD	Parencymal
P-0025956	1.93196	0.939975	SD/PD	Parencymal
P-0025956	2.00436	0.34945	SD/PD	Parencymal
P-0025956	1.93196	0.939975	SD/PD	Parencymal
P-0025956	1.93196	0.939975	SD/PD	Parencymal
P-0025956	1.93196	0.939975	SD/PD	Parencymal
P-0025956	1.93196	0.939975	SD/PD	Parencymal
P-0025956	1.93196	0.939975	SD/PD	Parencymal
P-0026289	0.626624	-1.27154	PR/CR	Parencymal
P-0026289	0.56545	-1.15099	PR/CR	Parencymal
P-0026289	0.615714	-1.20422	PR/CR	Parencymal
P-0026289	0.58716	-1.2468	PR/CR	Parencymal
P-0026289	0.604475	-1.24548	PR/CR	Parencymal
P-0026289	0.557776	-1.14632	PR/CR	Parencymal
P-0026289	0.60342	-1.20823	PR/CR	Parencymal
P-0026289	0.573059	-1.17148	PR/CR	Parencymal
P-0026289	0.579657	-1.15318	PR/CR	Parencymal
P-0026289	0.575767	-1.15948	PR/CR	Parencymal
P-0026521	1.16415	-0.564915	SD/PD	Parencymal
P-0026521	1.17467	-0.47901	SD/PD	Parencymal
P-0026521	1.19789	-0.809278	SD/PD	Parencymal
P-0026521	1.14575	-0.617906	SD/PD	Parencymal
P-0026521	1.21199	-0.893845	SD/PD	Parencymal
P-0026521	1.22272	-0.806868	SD/PD	Parencymal
P-0026521	1.17796	-0.811765	SD/PD	Parencymal
P-0026521	1.1916	-0.827059	SD/PD	Parencymal
P-0026521	1.17422	-0.855314	SD/PD	Parencymal
P-0026521	1.22307	-0.748694	SD/PD	Parencymal
P-0026552	1.53565	-0.68093	PR/CR	Parencymal
P-0026552	1.49645	-0.850504	PR/CR	Parencymal
P-0026552	1.584	-0.756399	PR/CR	Parencymal
P-0026552	1.56208	-0.705057	PR/CR	Parencymal
P-0026552	1.55051	-0.748761	PR/CR	Parencymal
P-0026552	1.53213	-0.708372	PR/CR	Parencymal
P-0026552	1.52015	-0.733995	PR/CR	Parencymal
P-0026552	1.54933	-0.670324	PR/CR	Parencymal
P-0026552	1.48377	-0.556433	PR/CR	Parencymal
P-0026552	1.53213	-0.708372	PR/CR	Parencymal
P-0026552	0.840955	-1.12206	PR/CR	Parencymal
P-0026552	0.922179	-1.28159	PR/CR	Parencymal
P-0026552	0.899005	-1.20659	PR/CR	Parencymal
P-0026552	0.903568	-1.19264	PR/CR	Parencymal
P-0026552	0.908329	-1.23996	PR/CR	Parencymal
P-0026552	0.903518	-1.21819	PR/CR	Parencymal
P-0026552	0.955695	-1.11471	PR/CR	Parencymal
P-0026552	0.889783	-1.2181	PR/CR	Parencymal
P-0026552	0.896446	-1.14844	PR/CR	Parencymal
P-0026552	0.843026	-1.05358	PR/CR	Parencymal
P-0026574	-1.32251	-0.895886	PR/CR	Parencymal
P-0026574	-1.31908	-1.0906	PR/CR	Parencymal
P-0026574	-1.30509	-1.12409	PR/CR	Parencymal
P-0026574	-1.32342	-1.09031	PR/CR	Parencymal
P-0026574	-1.30629	-1.02964	PR/CR	Parencymal
P-0026574	-1.33401	-0.939941	PR/CR	Parencymal
P-0026574	-1.30429	-1.03359	PR/CR	Parencymal
P-0026574	-1.32975	-0.827923	PR/CR	Parencymal
P-0026574	-1.33139	-0.89733	PR/CR	Parencymal
P-0026574	-1.32696	-0.810283	PR/CR	Parencymal
P-0026958	-1.05837	1.11804	SD/PD	Parencymal
P-0026958	-1.05641	1.46281	SD/PD	Parencymal
P-0026958	-1.01361	1.17881	SD/PD	Parencymal
P-0026958	-1.03679	1.31777	SD/PD	Parencymal
P-0026958	-1.02564	1.13552	SD/PD	Parencymal
P-0026958	-0.999366	1.08305	SD/PD	Parencymal
P-0026958	-1.00227	1.09486	SD/PD	Parencymal
P-0026958	-1.01586	1.43102	SD/PD	Parencymal
P-0026958	-1.04455	1.60096	SD/PD	Parencymal
P-0026958	-1.01055	1.15837	SD/PD	Parencymal
P-0027133	-0.489546	-1.13791	SD/PD	Parencymal
P-0027133	-0.460164	-0.931818	SD/PD	Parencymal
P-0027133	-0.533265	-1.07845	SD/PD	Parencymal
P-0027133	-0.562899	-1.0623	SD/PD	Parencymal
P-0027133	-0.52289	-0.739521	SD/PD	Parencymal
P-0027133	-0.45379	-1.12294	SD/PD	Parencymal
P-0027133	-0.439999	-1.1805	SD/PD	Parencymal
P-0027133	-0.490174	-0.995109	SD/PD	Parencymal
P-0027133	-0.638781	-0.57829	SD/PD	Parencymal
P-0027133	-0.550173	-1.09052	SD/PD	Parencymal
P-0027259	-1.05648	-0.131245	SD/PD	Parencymal
P-0027259	-1.11009	0.264318	SD/PD	Parencymal
P-0027259	-1.05388	0.0619555	SD/PD	Parencymal
P-0027259	-1.04624	0.247447	SD/PD	Parencymal
P-0027259	-1.03263	0.0896036	SD/PD	Parencymal
P-0027259	-1.0892	0.178376	SD/PD	Parencymal
P-0027259	-1.13302	0.282058	SD/PD	Parencymal
P-0027259	-1.10604	0.38071	SD/PD	Parencymal
P-0027259	-1.06979	-0.0141349	SD/PD	Parencymal
P-0027259	-1.0824	0.167738	SD/PD	Parencymal
P-0027343	-0.807504	-0.234864	SD/PD	Parencymal
P-0027343	-0.82902	-0.172836	SD/PD	Parencymal
P-0027343	-0.874239	-0.149745	SD/PD	Parencymal
P-0027343	-0.852719	-0.0396712	SD/PD	Parencymal
P-0027343	-0.88865	-0.0788831	SD/PD	Parencymal
P-0027343	-0.856744	-0.211993	SD/PD	Parencymal
P-0027343	-0.80485	-0.272553	SD/PD	Parencymal
P-0027343	-0.897328	0.0773412	SD/PD	Parencymal
P-0027343	-0.816027	-0.0836727	SD/PD	Parencymal
P-0027343	-0.829352	-0.150162	SD/PD	Parencymal
P-0027455	-1.60429	-0.880904	SD/PD	Parencymal
P-0027455	-1.60187	-0.862713	SD/PD	Parencymal
P-0027455	-1.62047	-0.906963	SD/PD	Parencymal
P-0027455	-1.60441	-0.909425	SD/PD	Parencymal
P-0027455	-1.60745	-0.859987	SD/PD	Parencymal
P-0027455	-1.61247	-0.878265	SD/PD	Parencymal
P-0027455	-1.608	-0.895748	SD/PD	Parencymal
P-0027455	-1.60427	-0.98747	SD/PD	Parencymal
P-0027455	-1.58502	-0.997425	SD/PD	Parencymal
P-0027455	-1.61557	-0.932544	SD/PD	Parencymal
P-0027673	1.51156	-0.215563	PR/CR	Parencymal
P-0027673	1.53649	-0.224305	PR/CR	Parencymal
P-0027673	1.55609	-0.0163869	PR/CR	Parencymal
P-0027673	1.53015	-0.407153	PR/CR	Parencymal
P-0027673	1.52874	-0.481166	PR/CR	Parencymal
P-0027673	1.56006	-0.418576	PR/CR	Parencymal
P-0027673	1.52406	-0.151669	PR/CR	Parencymal
P-0027673	1.56715	-0.365338	PR/CR	Parencymal
P-0027673	1.48392	-0.145647	PR/CR	Parencymal
P-0027673	1.51086	-0.0827876	PR/CR	Parencymal
P-0027713	-0.99439	-0.0693263	SD/PD	Parencymal
P-0027713	-1.00565	-0.117891	SD/PD	Parencymal
P-0027713	-0.943063	-0.285934	SD/PD	Parencymal
P-0027713	-0.984363	-0.203883	SD/PD	Parencymal
P-0027713	-0.989761	-0.112717	SD/PD	Parencymal
P-0027713	-0.998877	-0.132879	SD/PD	Parencymal
P-0027713	-0.953452	-0.260604	SD/PD	Parencymal
P-0027713	-0.95822	-0.249493	SD/PD	Parencymal
P-0027713	-0.996279	-0.175224	SD/PD	Parencymal
P-0027713	-0.969964	-0.123793	SD/PD	Parencymal
P-0027726	1.44939	-0.18471	SD/PD	Parencymal
P-0027726	1.37492	0.631914	SD/PD	Parencymal
P-0027726	1.47891	-0.179298	SD/PD	Parencymal
P-0027726	1.51546	-0.29191	SD/PD	Parencymal
P-0027726	1.47483	-0.00550029	SD/PD	Parencymal
P-0027726	1.40427	0.18506	SD/PD	Parencymal
P-0027726	1.47177	-0.173765	SD/PD	Parencymal
P-0027726	1.46702	-0.449398	SD/PD	Parencymal
P-0027726	1.54399	-0.13925	SD/PD	Parencymal
P-0027726	1.47368	-0.0949613	SD/PD	Parencymal
P-0027733	1.99072	0.566034	PR/CR	Parencymal
P-0027733	2.09302	0.680828	PR/CR	Parencymal
P-0027733	2.02725	1.05143	PR/CR	Parencymal
P-0027733	2.02725	1.05143	PR/CR	Parencymal
P-0027733	1.99072	0.566034	PR/CR	Parencymal
P-0027733	2.02725	1.05143	PR/CR	Parencymal
P-0027733	2.12423	1.54189	PR/CR	Parencymal
P-0027733	1.99072	0.566034	PR/CR	Parencymal
P-0027733	2.09302	0.680828	PR/CR	Parencymal
P-0027733	2.09302	0.680828	PR/CR	Parencymal
P-0027733	1.85111	0.718665	PR/CR	Parencymal
P-0027733	1.82582	1.05923	PR/CR	Parencymal
P-0027733	1.83238	0.65975	PR/CR	Parencymal
P-0027733	1.81751	0.542036	PR/CR	Parencymal
P-0027733	1.82582	1.05923	PR/CR	Parencymal
P-0027733	1.82582	1.05923	PR/CR	Parencymal
P-0027733	1.80654	1.01362	PR/CR	Parencymal
P-0027733	1.85877	1.117	PR/CR	Parencymal
P-0027733	1.87213	0.895728	PR/CR	Parencymal
P-0027733	1.78218	0.584436	PR/CR	Parencymal
P-0027742	0.372285	0.621942	SD/PD	Parencymal
P-0027742	0.397778	0.844782	SD/PD	Parencymal
P-0027742	0.525451	0.995424	SD/PD	Parencymal
P-0027742	0.421181	1.39903	SD/PD	Parencymal
P-0027742	0.354382	0.961931	SD/PD	Parencymal
P-0027742	0.559871	0.58114	SD/PD	Parencymal
P-0027742	0.511738	0.561105	SD/PD	Parencymal
P-0027742	0.415289	0.837258	SD/PD	Parencymal
P-0027742	0.57936	1.13922	SD/PD	Parencymal
P-0027742	0.416683	1.00782	SD/PD	Parencymal
P-0027742	0.00902756	-0.410011	SD/PD	Parencymal
P-0027742	-0.0196168	0.228892	SD/PD	Parencymal
P-0027742	0.0348052	-0.0743133	SD/PD	Parencymal
P-0027742	0.0624887	-0.0236599	SD/PD	Parencymal
P-0027742	-0.0384326	-0.252853	SD/PD	Parencymal
P-0027742	0.0652779	-0.237543	SD/PD	Parencymal
P-0027742	0.0480562	-0.0889733	SD/PD	Parencymal
P-0027742	-0.0481896	-0.015801	SD/PD	Parencymal
P-0027742	0.0321195	-0.45238	SD/PD	Parencymal
P-0027742	-0.00173988	0.0579177	SD/PD	Parencymal
P-0027855	0.248821	-1.18743	SD/PD	Parencymal
P-0027855	0.145172	-0.691947	SD/PD	Parencymal
P-0027855	0.0972111	-0.600008	SD/PD	Parencymal
P-0027855	0.0430031	-0.465627	SD/PD	Parencymal
P-0027855	0.160346	-0.499402	SD/PD	Parencymal
P-0027855	0.168869	-0.699148	SD/PD	Parencymal
P-0027855	0.183629	-1.18509	SD/PD	Parencymal
P-0027855	0.148174	-0.644229	SD/PD	Parencymal
P-0027855	0.169534	-0.502477	SD/PD	Parencymal
P-0027855	0.167848	-0.777847	SD/PD	Parencymal
P-0028173	1.84734	0.237987	SD/PD	Parencymal
P-0028173	1.78559	0.722091	SD/PD	Parencymal
P-0028173	1.84734	0.237987	SD/PD	Parencymal
P-0028173	1.78559	0.722091	SD/PD	Parencymal
P-0028173	1.67655	1.18136	SD/PD	Parencymal
P-0028173	1.78559	0.722091	SD/PD	Parencymal
P-0028173	1.82678	0.430967	SD/PD	Parencymal
P-0028173	1.85743	0.341114	SD/PD	Parencymal
P-0028173	1.67655	1.18136	SD/PD	Parencymal
P-0028173	1.67655	1.18136	SD/PD	Parencymal
P-0028204	-1.54269	0.409295	SD/PD	Parencymal
P-0028204	-1.56014	0.372224	SD/PD	Parencymal
P-0028204	-1.563	0.289071	SD/PD	Parencymal
P-0028204	-1.55765	0.518816	SD/PD	Parencymal
P-0028204	-1.55632	0.162938	SD/PD	Parencymal
P-0028204	-1.53826	0.367472	SD/PD	Parencymal
P-0028204	-1.54194	-0.113125	SD/PD	Parencymal
P-0028204	-1.55512	0.375631	SD/PD	Parencymal
P-0028204	-1.5453	0.113684	SD/PD	Parencymal
P-0028204	-1.57157	0.490706	SD/PD	Parencymal
P-0028473	-1.62075	-0.397257	PR/CR	Parencymal
P-0028473	-1.6312	-0.457533	PR/CR	Parencymal
P-0028473	-1.61949	-0.441267	PR/CR	Parencymal
P-0028473	-1.61528	-0.444262	PR/CR	Parencymal
P-0028473	-1.62998	-0.497553	PR/CR	Parencymal
P-0028473	-1.6082	-0.614152	PR/CR	Parencymal
P-0028473	-1.62014	-0.452114	PR/CR	Parencymal
P-0028473	-1.61715	-0.505423	PR/CR	Parencymal
P-0028473	-1.5932	-0.65338	PR/CR	Parencymal
P-0028473	-1.63401	-0.447609	PR/CR	Parencymal
P-0028930	0.0425405	0.0624778	PR/CR	Parencymal
P-0028930	0.162668	0.253746	PR/CR	Parencymal
P-0028930	0.118348	0.300992	PR/CR	Parencymal
P-0028930	0.123249	-0.313715	PR/CR	Parencymal
P-0028930	0.132532	0.171737	PR/CR	Parencymal
P-0028930	0.0788718	0.151518	PR/CR	Parencymal
P-0028930	0.0804022	0.142146	PR/CR	Parencymal
P-0028930	0.101558	0.201241	PR/CR	Parencymal
P-0028930	0.15885	-0.00677178	PR/CR	Parencymal
P-0028930	0.243604	-0.285085	PR/CR	Parencymal
P-0029148	-2.02323	-0.274911	PR/CR	Parencymal
P-0029148	-2.01743	-0.325576	PR/CR	Parencymal
P-0029148	-2.01673	-0.190562	PR/CR	Parencymal
P-0029148	-2.03059	-0.343668	PR/CR	Parencymal
P-0029148	-2.01542	-0.200683	PR/CR	Parencymal
P-0029148	-2.01651	-0.298015	PR/CR	Parencymal
P-0029148	-2.01364	-0.239112	PR/CR	Parencymal
P-0029148	-2.02203	-0.304611	PR/CR	Parencymal
P-0029148	-2.02603	-0.19641	PR/CR	Parencymal
P-0029148	-2.02632	-0.160739	PR/CR	Parencymal
P-0029148	1.48507	-0.0167684	PR/CR	Parencymal
P-0029148	1.3925	0.345715	PR/CR	Parencymal
P-0029148	1.34986	0.214511	PR/CR	Parencymal
P-0029148	1.46788	0.0442794	PR/CR	Parencymal
P-0029148	1.34197	0.65232	PR/CR	Parencymal
P-0029148	1.38462	0.154569	PR/CR	Parencymal
P-0029148	1.4742	0.168213	PR/CR	Parencymal
P-0029148	1.32744	0.197399	PR/CR	Parencymal
P-0029148	1.46295	0.191129	PR/CR	Parencymal
P-0029148	1.50777	-0.172577	PR/CR	Parencymal
P-0029298	-1.58616	-0.746758	SD/PD	Parencymal
P-0029298	-1.56837	-0.926578	SD/PD	Parencymal
P-0029298	-1.57382	-0.798009	SD/PD	Parencymal
P-0029298	-1.60801	-0.845846	SD/PD	Parencymal
P-0029298	-1.5591	-0.98996	SD/PD	Parencymal
P-0029298	-1.56655	-0.979122	SD/PD	Parencymal
P-0029298	-1.57598	-0.824323	SD/PD	Parencymal
P-0029298	-1.55204	-0.973663	SD/PD	Parencymal
P-0029298	-1.58609	-0.818046	SD/PD	Parencymal
P-0029298	-1.55199	-0.994842	SD/PD	Parencymal
P-0029465	-1.45405	-0.909877	PR/CR	Parencymal
P-0029465	-1.55566	-0.302585	PR/CR	Parencymal
P-0029465	-1.56336	-0.382919	PR/CR	Parencymal
P-0029465	-1.57168	-0.295069	PR/CR	Parencymal
P-0029465	-1.55528	-0.410443	PR/CR	Parencymal
P-0029465	-1.51042	-0.549733	PR/CR	Parencymal
P-0029465	-1.54751	-0.367444	PR/CR	Parencymal
P-0029465	-1.50191	-0.801933	PR/CR	Parencymal
P-0029465	-1.56759	-0.319707	PR/CR	Parencymal
P-0029465	-1.56358	-0.325997	PR/CR	Parencymal
P-0029593	0.332842	0.0629645	SD/PD	Parencymal
P-0029593	0.437347	-0.0840528	SD/PD	Parencymal
P-0029593	0.467722	0.265696	SD/PD	Parencymal
P-0029593	0.428317	0.2881	SD/PD	Parencymal
P-0029593	0.394569	0.199508	SD/PD	Parencymal
P-0029593	0.525162	0.0314931	SD/PD	Parencymal
P-0029593	0.515043	0.167218	SD/PD	Parencymal
P-0029593	0.471038	0.284219	SD/PD	Parencymal
P-0029593	0.437944	0.262003	SD/PD	Parencymal
P-0029593	0.409194	0.178446	SD/PD	Parencymal
P-0029975	-0.849095	0.767173	PR/CR	Parencymal
P-0029975	-0.822012	1.26115	PR/CR	Parencymal
P-0029975	-0.776586	0.70969	PR/CR	Parencymal
P-0029975	-0.800875	0.814606	PR/CR	Parencymal
P-0029975	-0.813716	1.23346	PR/CR	Parencymal
P-0029975	-0.746633	0.660736	PR/CR	Parencymal
P-0029975	-0.820081	0.768677	PR/CR	Parencymal
P-0029975	-0.752576	0.705356	PR/CR	Parencymal
P-0029975	-0.781029	0.774567	PR/CR	Parencymal
P-0029975	-0.851293	1.30436	PR/CR	Parencymal
P-0030125	-0.994642	-0.344456	SD/PD	Parencymal
P-0030125	-0.96437	-0.400469	SD/PD	Parencymal
P-0030125	-0.875685	-0.437135	SD/PD	Parencymal
P-0030125	-0.976248	-0.305229	SD/PD	Parencymal
P-0030125	-0.932848	-0.575141	SD/PD	Parencymal
P-0030125	-0.928867	-0.668723	SD/PD	Parencymal
P-0030125	-0.912701	-0.469577	SD/PD	Parencymal
P-0030125	-0.937469	-0.464668	SD/PD	Parencymal
P-0030125	-0.920149	-0.579159	SD/PD	Parencymal
P-0030125	-0.959956	-0.456568	SD/PD	Parencymal
P-0030654	0.434385	-0.815122	SD/PD	Parencymal
P-0030654	0.45576	-0.595544	SD/PD	Parencymal
P-0030654	0.384511	-0.220371	SD/PD	Parencymal
P-0030654	0.496608	-0.472166	SD/PD	Parencymal
P-0030654	0.309256	0.0558681	SD/PD	Parencymal
P-0030654	0.501233	-0.359201	SD/PD	Parencymal
P-0030654	0.388549	0.149473	SD/PD	Parencymal
P-0030654	0.458799	-0.501719	SD/PD	Parencymal
P-0030654	0.366992	-0.099539	SD/PD	Parencymal
P-0030654	0.343374	0.0324461	SD/PD	Parencymal
P-0031665	-1.52895	-0.298971	SD/PD	Parencymal
P-0031665	-1.4976	-0.759426	SD/PD	Parencymal
P-0031665	-1.51076	-0.74327	SD/PD	Parencymal
P-0031665	-1.50671	-0.754421	SD/PD	Parencymal
P-0031665	-1.53818	-0.629436	SD/PD	Parencymal
P-0031665	-1.53469	-0.691746	SD/PD	Parencymal
P-0031665	-1.52756	-0.296996	SD/PD	Parencymal
P-0031665	-1.49696	-0.698433	SD/PD	Parencymal
P-0031665	-1.56564	-0.187052	SD/PD	Parencymal
P-0031665	-1.55299	-0.327868	SD/PD	Parencymal
P-0031727	-0.64849	-0.989585	PR/CR	Parencymal
P-0031727	-0.675173	-0.953008	PR/CR	Parencymal
P-0031727	-0.623423	-1.04861	PR/CR	Parencymal
P-0031727	-0.654498	-0.832211	PR/CR	Parencymal
P-0031727	-0.611281	-1.04914	PR/CR	Parencymal
P-0031727	-0.646624	-0.912706	PR/CR	Parencymal
P-0031727	-0.657765	-0.868935	PR/CR	Parencymal
P-0031727	-0.615156	-1.01861	PR/CR	Parencymal
P-0031727	-0.636495	-0.939652	PR/CR	Parencymal
P-0031727	-0.647506	-0.985477	PR/CR	Parencymal
P-0031727	0.623671	-1.4663	PR/CR	Parencymal
P-0031727	0.593698	-1.18339	PR/CR	Parencymal
P-0031727	0.552615	-0.999972	PR/CR	Parencymal
P-0031727	0.588569	-1.13865	PR/CR	Parencymal
P-0031727	0.521541	-1.24397	PR/CR	Parencymal
P-0031727	0.536209	-1.19777	PR/CR	Parencymal
P-0031727	0.598335	-1.31696	PR/CR	Parencymal
P-0031727	0.595385	-1.39807	PR/CR	Parencymal
P-0031727	0.501355	-1.1192	PR/CR	Parencymal
P-0031727	0.604462	-1.32994	PR/CR	Parencymal
P-0032126	-1.28128	-0.179758	PR/CR	Parencymal
P-0032126	-1.19305	-0.731548	PR/CR	Parencymal
P-0032126	-1.22941	-0.684528	PR/CR	Parencymal
P-0032126	-1.20395	-0.702962	PR/CR	Parencymal
P-0032126	-1.26555	-0.273053	PR/CR	Parencymal
P-0032126	-1.30603	0.0268052	PR/CR	Parencymal
P-0032126	-1.24208	-0.393296	PR/CR	Parencymal
P-0032126	-1.23338	-0.685552	PR/CR	Parencymal
P-0032126	-1.29187	-0.112192	PR/CR	Parencymal
P-0032126	-1.21953	-0.508446	PR/CR	Parencymal
P-0032182	-1.54472	-0.607747	SD/PD	Parencymal
P-0032182	-1.56005	-0.406981	SD/PD	Parencymal
P-0032182	-1.54619	-0.441293	SD/PD	Parencymal
P-0032182	-1.56674	-0.570256	SD/PD	Parencymal
P-0032182	-1.59124	-0.178853	SD/PD	Parencymal
P-0032182	-1.50956	-0.674263	SD/PD	Parencymal
P-0032182	-1.5699	-0.212263	SD/PD	Parencymal
P-0032182	-1.53779	-0.592514	SD/PD	Parencymal
P-0032182	-1.54316	-0.557577	SD/PD	Parencymal
P-0032182	-1.5445	-0.460535	SD/PD	Parencymal
P-0032182	0.264938	-0.526986	SD/PD	Parencymal
P-0032182	0.433724	-0.852505	SD/PD	Parencymal
P-0032182	0.400505	-0.722422	SD/PD	Parencymal
P-0032182	0.426076	-0.680178	SD/PD	Parencymal
P-0032182	0.303372	-0.478208	SD/PD	Parencymal
P-0032182	0.34858	-0.714176	SD/PD	Parencymal
P-0032182	0.429332	-0.823053	SD/PD	Parencymal
P-0032182	0.404927	-0.586934	SD/PD	Parencymal
P-0032182	0.459387	-0.890499	SD/PD	Parencymal
P-0032182	0.345755	-0.793377	SD/PD	Parencymal
P-0032455	0.720619	0.179935	PR/CR	Parencymal
P-0032455	0.781828	0.319177	PR/CR	Parencymal
P-0032455	0.778459	0.398932	PR/CR	Parencymal
P-0032455	0.673732	0.347176	PR/CR	Parencymal
P-0032455	0.658187	0.325169	PR/CR	Parencymal
P-0032455	0.799835	0.328081	PR/CR	Parencymal
P-0032455	0.745129	0.358098	PR/CR	Parencymal
P-0032455	0.740254	0.117407	PR/CR	Parencymal
P-0032455	0.676539	0.516683	PR/CR	Parencymal
P-0032455	0.715934	0.339892	PR/CR	Parencymal
P-0033978	-0.418793	-1.81154	SD/PD	Parencymal
P-0033978	-0.4947	-1.70165	SD/PD	Parencymal
P-0033978	-0.464277	-1.72448	SD/PD	Parencymal
P-0033978	-0.395869	-1.82439	SD/PD	Parencymal
P-0033978	-0.427691	-1.68377	SD/PD	Parencymal
P-0033978	-0.413787	-1.86999	SD/PD	Parencymal
P-0033978	-0.442648	-1.76993	SD/PD	Parencymal
P-0033978	-0.391462	-1.8974	SD/PD	Parencymal
P-0033978	-0.4292	-1.7755	SD/PD	Parencymal
P-0033978	-0.427296	-1.73579	SD/PD	Parencymal
P-0033978	-0.0735578	-1.81318	SD/PD	Parencymal
P-0033978	-0.000247025	-1.92783	SD/PD	Parencymal
P-0033978	-0.0174811	-1.82943	SD/PD	Parencymal
P-0033978	0.00247249	-1.92795	SD/PD	Parencymal
P-0033978	0.0257822	-1.93554	SD/PD	Parencymal
P-0033978	-0.00246011	-1.86352	SD/PD	Parencymal
P-0033978	-0.0160924	-1.88418	SD/PD	Parencymal
P-0033978	0.0213611	-1.90118	SD/PD	Parencymal
P-0033978	-0.0485216	-1.91855	SD/PD	Parencymal
P-0033978	-0.0175073	-1.90011	SD/PD	Parencymal
P-0034908	0.693728	1.12059	PR/CR	Parencymal
P-0034908	0.784758	0.187842	PR/CR	Parencymal
P-0034908	0.883248	0.714112	PR/CR	Parencymal
P-0034908	0.863844	-0.0218514	PR/CR	Parencymal
P-0034908	0.689417	1.1212	PR/CR	Parencymal
P-0034908	0.929761	-0.1149	PR/CR	Parencymal
P-0034908	0.688147	1.1818	PR/CR	Parencymal
P-0034908	0.97859	0.000383487	PR/CR	Parencymal
P-0034908	0.928443	0.832786	PR/CR	Parencymal
[truncated: 4,661 more rows]

## Sheet: 2D
	model	auc	auc_upper_95CI	auc_lower_95CI
0	LR Rad-PC	0.639341	0.735738	0.542944
1	LR Rad-LN	0.626938	0.764036	0.48984
2	LR Rad-Average	0.647203	0.731614	0.562792
3	MILR Rad-Lesions	0.620314	0.707542	0.533087
4	LR Rad-PC-Valid	0.663082	0.841803	0.484362
5	LR Rad-LN-Valid	0.317647	0.564248	0.0710461
6	LR Rad-Average-Valid	0.55	0.729529	0.370471
7	MILR Rad-Lesions-Valid	0.652778	0.869809	0.435747
