# Supplementary material for: Multimodal integration of radiology, pathology and genomics for prediction of response to PD-(L)1 blockade in patients with non-small cell lung cancer
Source: Nat Cancer. 2022 Aug 29;3(10):1151–64. doi: 10.1038/s43018-022-00416-8 (PMC9586871; doi:10.1038/s43018-022-00416-8)
Supplement: Source Data Fig. 3 — Raw GLCM calculations and pathology model AUC results. [file 43018_2022_416_MOESM5_ESM.xlsx]

## Sheet: 3B
	Outcome	PD-L1 Quantification Feature	Normalized Value [A.U.]
0	PR/CR	PD-L1 Pixel Intensity skewness	-0.761375
1	SD/PD	PD-L1 Pixel Intensity skewness	1.93725
2	PR/CR	PD-L1 Pixel Intensity skewness	0.617399
3	SD/PD	PD-L1 Pixel Intensity skewness	0.445182
4	SD/PD	PD-L1 Pixel Intensity skewness	1.18334
5	SD/PD	PD-L1 Pixel Intensity skewness	-0.32589
6	PR/CR	PD-L1 Pixel Intensity skewness	-0.984755
7	SD/PD	PD-L1 Pixel Intensity skewness	0.0830463
8	PR/CR	PD-L1 Pixel Intensity skewness	-1.008
9	PR/CR	PD-L1 Pixel Intensity skewness	0.322376
10	PR/CR	PD-L1 Pixel Intensity skewness	-0.847532
11	PR/CR	PD-L1 Pixel Intensity skewness	-0.0150614
12	SD/PD	PD-L1 Pixel Intensity skewness	0.122637
13	SD/PD	PD-L1 Pixel Intensity skewness	0.253223
14	PR/CR	PD-L1 Pixel Intensity skewness	-1.69304
15	PR/CR	PD-L1 Pixel Intensity skewness	-0.36214
16	SD/PD	PD-L1 Pixel Intensity skewness	0.528168
17	SD/PD	PD-L1 Pixel Intensity skewness	0.320316
18	SD/PD	PD-L1 Pixel Intensity skewness	0.823711
19	SD/PD	PD-L1 Pixel Intensity skewness	-0.0853619
20	SD/PD	PD-L1 Pixel Intensity skewness	0.499319
21	SD/PD	PD-L1 Pixel Intensity skewness	-0.0645915
22	SD/PD	PD-L1 Pixel Intensity skewness	-0.0686646
23	SD/PD	PD-L1 Pixel Intensity skewness	0.433279
24	SD/PD	PD-L1 Pixel Intensity skewness	-0.862247
25	PR/CR	PD-L1 Pixel Intensity skewness	-0.990365
26	SD/PD	PD-L1 Pixel Intensity skewness	-0.00338043
27	PR/CR	PD-L1 Pixel Intensity skewness	-1.29754
28	PR/CR	PD-L1 Pixel Intensity skewness	-1.08787
29	SD/PD	PD-L1 Pixel Intensity skewness	-1.18502
30	PR/CR	PD-L1 Pixel Intensity skewness	-1.50308
31	SD/PD	PD-L1 Pixel Intensity skewness	2.30926
32	SD/PD	PD-L1 Pixel Intensity skewness	0.231659
33	SD/PD	PD-L1 Pixel Intensity skewness	0.272801
34	SD/PD	PD-L1 Pixel Intensity skewness	1.10851
35	SD/PD	PD-L1 Pixel Intensity skewness	0.988737
36	SD/PD	PD-L1 Pixel Intensity skewness	1.41222
37	SD/PD	PD-L1 Pixel Intensity skewness	-0.338763
38	SD/PD	PD-L1 Pixel Intensity skewness	-0.798353
39	SD/PD	PD-L1 Pixel Intensity skewness	0.125717
40	PR/CR	PD-L1 Pixel Intensity skewness	0.366997
41	SD/PD	PD-L1 Pixel Intensity skewness	1.39958
42	SD/PD	PD-L1 Pixel Intensity skewness	0.810882
43	PR/CR	PD-L1 Pixel Intensity skewness	0.365471
44	SD/PD	PD-L1 Pixel Intensity skewness	0.176861
45	SD/PD	PD-L1 Pixel Intensity skewness	0.268664
46	SD/PD	PD-L1 Pixel Intensity skewness	-1.4506
47	SD/PD	PD-L1 Pixel Intensity skewness	0.346723
48	PR/CR	PD-L1 Pixel Intensity skewness	-0.167998
49	SD/PD	PD-L1 Pixel Intensity skewness	0.0687752
50	PR/CR	PD-L1 Pixel Intensity skewness	-0.924844
51	SD/PD	PD-L1 Pixel Intensity skewness	1.18229
52	PR/CR	PD-L1 Pixel Intensity skewness	0.014044
53	PR/CR	PD-L1 Pixel Intensity skewness	1.28174
54	SD/PD	PD-L1 Pixel Intensity skewness	0.721585
55	PR/CR	PD-L1 Pixel Intensity skewness	0.723152
56	PR/CR	PD-L1 Pixel Intensity skewness	1.63435
57	SD/PD	PD-L1 Pixel Intensity skewness	-0.890177
58	SD/PD	PD-L1 Pixel Intensity skewness	0.767441
59	SD/PD	PD-L1 Pixel Intensity skewness	0.326476
60	SD/PD	PD-L1 Pixel Intensity skewness	-0.0180488
61	SD/PD	PD-L1 Pixel Intensity skewness	-0.0832022
62	SD/PD	PD-L1 Pixel Intensity skewness	-1.22094
63	SD/PD	PD-L1 Pixel Intensity skewness	0.323267
64	PR/CR	PD-L1 Pixel Intensity skewness	1.68375
65	SD/PD	PD-L1 Pixel Intensity skewness	0.723738
66	PR/CR	PD-L1 Pixel Intensity skewness	-0.79353
67	SD/PD	PD-L1 Pixel Intensity skewness	-1.30388
68	PR/CR	PD-L1 Pixel Intensity skewness	-0.0054393
69	SD/PD	PD-L1 Pixel Intensity skewness	-0.092867
70	PR/CR	PD-L1 Pixel Intensity skewness	-0.296723
71	SD/PD	PD-L1 Pixel Intensity skewness	1.11934
72	SD/PD	PD-L1 Pixel Intensity skewness	-0.962374
73	PR/CR	PD-L1 Pixel Intensity skewness	-1.29831
74	PR/CR	PD-L1 Pixel Intensity skewness	-0.413099
75	PR/CR	PD-L1 Pixel Intensity skewness	0.125984
76	PR/CR	PD-L1 Pixel Intensity skewness	0.0391305
77	SD/PD	PD-L1 Pixel Intensity skewness	0.0924335
78	SD/PD	PD-L1 Pixel Intensity skewness	-1.24024
79	SD/PD	PD-L1 Pixel Intensity skewness	-0.210625
80	SD/PD	PD-L1 Pixel Intensity skewness	0.238535
81	SD/PD	PD-L1 Pixel Intensity skewness	-0.600094
82	SD/PD	PD-L1 Pixel Intensity skewness	2.73507
83	PR/CR	PD-L1 Pixel Intensity skewness	-0.652964
84	SD/PD	PD-L1 Pixel Intensity skewness	0.721168
85	SD/PD	PD-L1 Pixel Intensity skewness	1.75993
86	PR/CR	PD-L1 Pixel Intensity skewness	0.0481244
87	SD/PD	PD-L1 Pixel Intensity skewness	3.71573
88	PR/CR	PD-L1 Pixel Intensity skewness	-1.59436
89	PR/CR	PD-L1 Pixel Intensity skewness	1.80775
90	PR/CR	PD-L1 Pixel Intensity skewness	-1.37488
91	SD/PD	PD-L1 Pixel Intensity skewness	-0.13886
92	PR/CR	PD-L1 Pixel Intensity skewness	-0.628326
93	PR/CR	PD-L1 Pixel Intensity skewness	0.0330075
94	SD/PD	PD-L1 Pixel Intensity skewness	-0.632294
95	PR/CR	PD-L1 Pixel Intensity skewness	-0.895756
96	PR/CR	PD-L1 Pixel Intensity skewness	-1.67173
97	PR/CR	PD-L1 Pixel Intensity skewness	-0.535533
98	SD/PD	PD-L1 Pixel Intensity skewness	-1.89859
99	PR/CR	PD-L1 Pixel Intensity skewness	-0.858826
100	SD/PD	PD-L1 Pixel Intensity skewness	-0.0250276
101	SD/PD	PD-L1 Pixel Intensity skewness	-0.607587
102	PR/CR	PD-L1 Pixel Intensity skewness	-0.989755
103	SD/PD	PD-L1 Pixel Intensity skewness	-1.10619
104	PR/CR	PD-L1 Pixel Intensity skewness	0.226587
105	PR/CR	Autocorrelation skewness	-0.758369
106	SD/PD	Autocorrelation skewness	3.06804
107	PR/CR	Autocorrelation skewness	0.0533897
108	SD/PD	Autocorrelation skewness	1.05188
109	SD/PD	Autocorrelation skewness	1.55149
110	SD/PD	Autocorrelation skewness	-0.0343172
111	PR/CR	Autocorrelation skewness	-0.894758
112	SD/PD	Autocorrelation skewness	-0.12444
113	PR/CR	Autocorrelation skewness	-0.961698
114	PR/CR	Autocorrelation skewness	0.364279
115	PR/CR	Autocorrelation skewness	-0.775448
116	PR/CR	Autocorrelation skewness	-0.161647
117	SD/PD	Autocorrelation skewness	0.0887616
118	SD/PD	Autocorrelation skewness	-0.0770699
119	PR/CR	Autocorrelation skewness	-1.25152
120	PR/CR	Autocorrelation skewness	-0.193188
121	SD/PD	Autocorrelation skewness	0.569918
122	SD/PD	Autocorrelation skewness	0.207819
123	SD/PD	Autocorrelation skewness	0.313431
124	SD/PD	Autocorrelation skewness	0.071709
125	SD/PD	Autocorrelation skewness	0.307117
126	SD/PD	Autocorrelation skewness	0.668269
127	SD/PD	Autocorrelation skewness	-0.417958
128	SD/PD	Autocorrelation skewness	0.336749
129	SD/PD	Autocorrelation skewness	-0.757713
130	PR/CR	Autocorrelation skewness	-0.993606
131	SD/PD	Autocorrelation skewness	-0.0710798
132	PR/CR	Autocorrelation skewness	-1.05238
133	PR/CR	Autocorrelation skewness	-0.957824
134	SD/PD	Autocorrelation skewness	-1.01935
135	PR/CR	Autocorrelation skewness	-1.17723
136	SD/PD	Autocorrelation skewness	1.20238
137	SD/PD	Autocorrelation skewness	0.0250385
138	SD/PD	Autocorrelation skewness	-0.0606631
139	SD/PD	Autocorrelation skewness	0.373985
140	SD/PD	Autocorrelation skewness	0.505013
141	SD/PD	Autocorrelation skewness	0.724402
142	SD/PD	Autocorrelation skewness	-0.300253
143	SD/PD	Autocorrelation skewness	-0.639885
144	SD/PD	Autocorrelation skewness	0.119457
145	PR/CR	Autocorrelation skewness	0.295908
146	SD/PD	Autocorrelation skewness	1.17176
147	SD/PD	Autocorrelation skewness	0.797229
148	PR/CR	Autocorrelation skewness	0.126291
149	SD/PD	Autocorrelation skewness	-0.164645
150	SD/PD	Autocorrelation skewness	0.0723699
151	SD/PD	Autocorrelation skewness	-1.1559
152	SD/PD	Autocorrelation skewness	-0.348608
153	PR/CR	Autocorrelation skewness	0.145191
154	SD/PD	Autocorrelation skewness	-0.030485
155	PR/CR	Autocorrelation skewness	-0.953187
156	SD/PD	Autocorrelation skewness	2.39545
157	PR/CR	Autocorrelation skewness	0.789454
158	PR/CR	Autocorrelation skewness	0.999735
159	SD/PD	Autocorrelation skewness	0.269983
160	PR/CR	Autocorrelation skewness	0.997625
161	PR/CR	Autocorrelation skewness	2.46008
162	SD/PD	Autocorrelation skewness	-0.834975
163	SD/PD	Autocorrelation skewness	0.821828
164	SD/PD	Autocorrelation skewness	0.750951
165	SD/PD	Autocorrelation skewness	-0.127935
166	SD/PD	Autocorrelation skewness	0.347896
167	SD/PD	Autocorrelation skewness	-0.98413
168	SD/PD	Autocorrelation skewness	0.0406469
169	PR/CR	Autocorrelation skewness	0.890328
170	SD/PD	Autocorrelation skewness	0.732477
171	PR/CR	Autocorrelation skewness	-0.710267
172	SD/PD	Autocorrelation skewness	-1.12312
173	PR/CR	Autocorrelation skewness	-0.202886
174	SD/PD	Autocorrelation skewness	-0.399683
175	PR/CR	Autocorrelation skewness	-0.45423
176	SD/PD	Autocorrelation skewness	0.939394
177	SD/PD	Autocorrelation skewness	-0.919194
178	PR/CR	Autocorrelation skewness	-1.04601
179	PR/CR	Autocorrelation skewness	-0.655814
180	PR/CR	Autocorrelation skewness	1.03564
181	PR/CR	Autocorrelation skewness	-0.279634
182	SD/PD	Autocorrelation skewness	-0.446331
183	SD/PD	Autocorrelation skewness	-1.06995
184	SD/PD	Autocorrelation skewness	-0.450695
185	SD/PD	Autocorrelation skewness	0.962152
186	SD/PD	Autocorrelation skewness	-0.68422
187	SD/PD	Autocorrelation skewness	3.07288
188	PR/CR	Autocorrelation skewness	-0.845281
189	SD/PD	Autocorrelation skewness	0.947266
190	SD/PD	Autocorrelation skewness	0.439746
191	PR/CR	Autocorrelation skewness	-0.447372
192	SD/PD	Autocorrelation skewness	4.6578
193	PR/CR	Autocorrelation skewness	-1.1678
194	PR/CR	Autocorrelation skewness	0.586375
195	PR/CR	Autocorrelation skewness	-0.97923
196	SD/PD	Autocorrelation skewness	-0.419031
197	PR/CR	Autocorrelation skewness	-0.636392
198	PR/CR	Autocorrelation skewness	-0.171916
199	SD/PD	Autocorrelation skewness	-0.585806
200	PR/CR	Autocorrelation skewness	-0.847936
201	PR/CR	Autocorrelation skewness	-1.22325
202	PR/CR	Autocorrelation skewness	-0.713467
203	SD/PD	Autocorrelation skewness	-1.29617
204	PR/CR	Autocorrelation skewness	-0.830953
205	SD/PD	Autocorrelation skewness	-0.000504506
206	SD/PD	Autocorrelation skewness	-0.811026
207	PR/CR	Autocorrelation skewness	-0.943165
208	SD/PD	Autocorrelation skewness	-0.909212
209	PR/CR	Autocorrelation skewness	0.201204
210	PR/CR	ClusterProminence skewness	-0.743071
211	SD/PD	ClusterProminence skewness	0.803259
212	PR/CR	ClusterProminence skewness	0.3197
213	SD/PD	ClusterProminence skewness	-0.319166
214	SD/PD	ClusterProminence skewness	-0.0329037
215	SD/PD	ClusterProminence skewness	-0.544727
216	PR/CR	ClusterProminence skewness	-0.598182
217	SD/PD	ClusterProminence skewness	0.395577
218	PR/CR	ClusterProminence skewness	-0.879031
219	PR/CR	ClusterProminence skewness	0.341276
220	PR/CR	ClusterProminence skewness	-0.174572
221	PR/CR	ClusterProminence skewness	-0.232043
222	SD/PD	ClusterProminence skewness	-0.574494
223	SD/PD	ClusterProminence skewness	-0.541444
224	PR/CR	ClusterProminence skewness	-0.745905
225	PR/CR	ClusterProminence skewness	0.942529
226	SD/PD	ClusterProminence skewness	0.156139
227	SD/PD	ClusterProminence skewness	0.265111
228	SD/PD	ClusterProminence skewness	-0.268157
229	SD/PD	ClusterProminence skewness	-0.125647
230	SD/PD	ClusterProminence skewness	-0.340408
231	SD/PD	ClusterProminence skewness	0.984242
232	SD/PD	ClusterProminence skewness	-0.476196
233	SD/PD	ClusterProminence skewness	-0.0942882
234	SD/PD	ClusterProminence skewness	-0.686561
235	PR/CR	ClusterProminence skewness	-0.751446
236	SD/PD	ClusterProminence skewness	0.29238
237	PR/CR	ClusterProminence skewness	-0.685376
238	PR/CR	ClusterProminence skewness	-0.763904
239	SD/PD	ClusterProminence skewness	-0.865509
240	PR/CR	ClusterProminence skewness	-0.854692
241	SD/PD	ClusterProminence skewness	0.492534
242	SD/PD	ClusterProminence skewness	-0.512119
243	SD/PD	ClusterProminence skewness	-0.279618
244	SD/PD	ClusterProminence skewness	0.0388663
245	SD/PD	ClusterProminence skewness	-0.373841
246	SD/PD	ClusterProminence skewness	-0.343354
247	SD/PD	ClusterProminence skewness	-0.387539
248	SD/PD	ClusterProminence skewness	-0.845566
249	SD/PD	ClusterProminence skewness	-0.0172938
250	PR/CR	ClusterProminence skewness	-0.589859
251	SD/PD	ClusterProminence skewness	-0.333871
252	SD/PD	ClusterProminence skewness	0.602382
253	PR/CR	ClusterProminence skewness	0.817213
254	SD/PD	ClusterProminence skewness	1.37554
255	SD/PD	ClusterProminence skewness	0.202289
256	SD/PD	ClusterProminence skewness	-0.692201
257	SD/PD	ClusterProminence skewness	-0.509928
258	PR/CR	ClusterProminence skewness	-0.030046
259	SD/PD	ClusterProminence skewness	-0.0261931
260	PR/CR	ClusterProminence skewness	-0.735644
261	SD/PD	ClusterProminence skewness	1.86121
262	PR/CR	ClusterProminence skewness	4.73149
263	PR/CR	ClusterProminence skewness	0.383195
264	SD/PD	ClusterProminence skewness	-0.438378
265	PR/CR	ClusterProminence skewness	0.0217337
266	PR/CR	ClusterProminence skewness	2.18614
267	SD/PD	ClusterProminence skewness	-0.681156
268	SD/PD	ClusterProminence skewness	-0.25635
269	SD/PD	ClusterProminence skewness	-0.370527
270	SD/PD	ClusterProminence skewness	3.30683
271	SD/PD	ClusterProminence skewness	1.27981
272	SD/PD	ClusterProminence skewness	-0.695008
273	SD/PD	ClusterProminence skewness	0.149716
274	PR/CR	ClusterProminence skewness	0.127059
275	SD/PD	ClusterProminence skewness	0.717014
276	PR/CR	ClusterProminence skewness	-0.766524
277	SD/PD	ClusterProminence skewness	-0.799482
278	PR/CR	ClusterProminence skewness	0.570209
279	SD/PD	ClusterProminence skewness	-0.498588
280	PR/CR	ClusterProminence skewness	-0.67419
281	SD/PD	ClusterProminence skewness	0.563476
282	SD/PD	ClusterProminence skewness	-0.572423
283	PR/CR	ClusterProminence skewness	-0.533994
284	PR/CR	ClusterProminence skewness	-0.696398
285	PR/CR	ClusterProminence skewness	4.37564
286	PR/CR	ClusterProminence skewness	-0.46497
287	SD/PD	ClusterProminence skewness	-0.643663
288	SD/PD	ClusterProminence skewness	-0.847326
289	SD/PD	ClusterProminence skewness	-0.393295
290	SD/PD	ClusterProminence skewness	1.98341
291	SD/PD	ClusterProminence skewness	-0.613878
292	SD/PD	ClusterProminence skewness	0.341907
293	PR/CR	ClusterProminence skewness	-0.555054
294	SD/PD	ClusterProminence skewness	1.62753
295	SD/PD	ClusterProminence skewness	-0.397134
296	PR/CR	ClusterProminence skewness	0.198735
297	SD/PD	ClusterProminence skewness	1.734
298	PR/CR	ClusterProminence skewness	-0.8668
299	PR/CR	ClusterProminence skewness	0.531108
300	PR/CR	ClusterProminence skewness	-0.271278
301	SD/PD	ClusterProminence skewness	-0.751736
302	PR/CR	ClusterProminence skewness	0.159598
303	PR/CR	ClusterProminence skewness	0.241165
304	SD/PD	ClusterProminence skewness	-0.259935
305	PR/CR	ClusterProminence skewness	-0.66192
306	PR/CR	ClusterProminence skewness	-0.775379
307	PR/CR	ClusterProminence skewness	-0.60779
308	SD/PD	ClusterProminence skewness	-0.713255
309	PR/CR	ClusterProminence skewness	-0.831216
310	SD/PD	ClusterProminence skewness	1.27617
311	SD/PD	ClusterProminence skewness	-0.798549
312	PR/CR	ClusterProminence skewness	-0.741817
313	SD/PD	ClusterProminence skewness	-0.612097
314	PR/CR	ClusterProminence skewness	-0.63128
315	PR/CR	ClusterShade skewness	-0.508872
316	SD/PD	ClusterShade skewness	-0.980219
317	PR/CR	ClusterShade skewness	0.552384
318	SD/PD	ClusterShade skewness	0.363764
319	SD/PD	ClusterShade skewness	0.0486939
320	SD/PD	ClusterShade skewness	0.153352
321	PR/CR	ClusterShade skewness	-0.517499
322	SD/PD	ClusterShade skewness	-0.192493
323	PR/CR	ClusterShade skewness	-0.526867
324	PR/CR	ClusterShade skewness	1.21584
325	PR/CR	ClusterShade skewness	-0.574175
326	PR/CR	ClusterShade skewness	-0.317146
327	SD/PD	ClusterShade skewness	-0.406953
328	SD/PD	ClusterShade skewness	-0.108052
329	PR/CR	ClusterShade skewness	-0.635279
330	PR/CR	ClusterShade skewness	-0.00134832
331	SD/PD	ClusterShade skewness	0.428945
332	SD/PD	ClusterShade skewness	0.997185
333	SD/PD	ClusterShade skewness	-0.470232
334	SD/PD	ClusterShade skewness	0.0696567
335	SD/PD	ClusterShade skewness	-0.12367
336	SD/PD	ClusterShade skewness	1.61544
337	SD/PD	ClusterShade skewness	-0.807687
338	SD/PD	ClusterShade skewness	0.239086
339	SD/PD	ClusterShade skewness	-0.498837
340	PR/CR	ClusterShade skewness	-0.53901
341	SD/PD	ClusterShade skewness	-0.214196
342	PR/CR	ClusterShade skewness	-0.668783
343	PR/CR	ClusterShade skewness	-0.581749
344	SD/PD	ClusterShade skewness	-0.573717
345	PR/CR	ClusterShade skewness	-0.636618
346	SD/PD	ClusterShade skewness	0.943186
347	SD/PD	ClusterShade skewness	0.158454
348	SD/PD	ClusterShade skewness	-0.491569
349	SD/PD	ClusterShade skewness	1.07901
350	SD/PD	ClusterShade skewness	-0.312327
351	SD/PD	ClusterShade skewness	0.0607409
352	SD/PD	ClusterShade skewness	-0.06982
353	SD/PD	ClusterShade skewness	-0.0762321
354	SD/PD	ClusterShade skewness	-0.361732
355	PR/CR	ClusterShade skewness	-0.270094
356	SD/PD	ClusterShade skewness	0.601366
357	SD/PD	ClusterShade skewness	0.010028
358	PR/CR	ClusterShade skewness	-0.0383959
359	SD/PD	ClusterShade skewness	-0.247933
360	SD/PD	ClusterShade skewness	-0.132559
361	SD/PD	ClusterShade skewness	-0.682128
362	SD/PD	ClusterShade skewness	-0.924125
363	PR/CR	ClusterShade skewness	-0.158467
364	SD/PD	ClusterShade skewness	-0.00196106
365	PR/CR	ClusterShade skewness	-0.633383
366	SD/PD	ClusterShade skewness	2.16891
367	PR/CR	ClusterShade skewness	0.871523
368	PR/CR	ClusterShade skewness	0.374498
369	SD/PD	ClusterShade skewness	-0.0463481
370	PR/CR	ClusterShade skewness	0.484408
371	PR/CR	ClusterShade skewness	-2.18427
372	SD/PD	ClusterShade skewness	-0.641747
373	SD/PD	ClusterShade skewness	-0.237931
374	SD/PD	ClusterShade skewness	0.649536
375	SD/PD	ClusterShade skewness	5.04837
376	SD/PD	ClusterShade skewness	4.53063
377	SD/PD	ClusterShade skewness	-0.519914
378	SD/PD	ClusterShade skewness	0.0853526
379	PR/CR	ClusterShade skewness	-0.184534
380	SD/PD	ClusterShade skewness	0.843656
381	PR/CR	ClusterShade skewness	-0.441547
382	SD/PD	ClusterShade skewness	-0.556006
383	PR/CR	ClusterShade skewness	0.108936
384	SD/PD	ClusterShade skewness	-0.287236
385	PR/CR	ClusterShade skewness	-0.355886
386	SD/PD	ClusterShade skewness	1.6481
387	SD/PD	ClusterShade skewness	-0.332078
388	PR/CR	ClusterShade skewness	-0.539327
389	PR/CR	ClusterShade skewness	-0.310292
390	PR/CR	ClusterShade skewness	3.06994
391	PR/CR	ClusterShade skewness	-0.453125
392	SD/PD	ClusterShade skewness	-0.529372
393	SD/PD	ClusterShade skewness	-0.692902
394	SD/PD	ClusterShade skewness	-0.482312
395	SD/PD	ClusterShade skewness	0.893526
396	SD/PD	ClusterShade skewness	-0.546749
397	SD/PD	ClusterShade skewness	-0.316626
398	PR/CR	ClusterShade skewness	-0.639167
399	SD/PD	ClusterShade skewness	1.2038
400	SD/PD	ClusterShade skewness	-1.01324
401	PR/CR	ClusterShade skewness	-0.570013
402	SD/PD	ClusterShade skewness	2.51022
403	PR/CR	ClusterShade skewness	-0.44028
404	PR/CR	ClusterShade skewness	0.447471
405	PR/CR	ClusterShade skewness	-0.416816
406	SD/PD	ClusterShade skewness	-0.442444
407	PR/CR	ClusterShade skewness	-0.329287
408	PR/CR	ClusterShade skewness	-0.453707
409	SD/PD	ClusterShade skewness	-0.0251502
410	PR/CR	ClusterShade skewness	-0.61008
411	PR/CR	ClusterShade skewness	-0.52545
412	PR/CR	ClusterShade skewness	-1.0727
413	SD/PD	ClusterShade skewness	-0.667375
414	PR/CR	ClusterShade skewness	-0.5795
415	SD/PD	ClusterShade skewness	-0.164812
416	SD/PD	ClusterShade skewness	-0.584723
417	PR/CR	ClusterShade skewness	-0.57583
418	SD/PD	ClusterShade skewness	-0.611545
419	PR/CR	ClusterShade skewness	0.18845
420	PR/CR	ClusterTendency skewness	-0.930712
421	SD/PD	ClusterTendency skewness	5.05833
422	PR/CR	ClusterTendency skewness	0.597984
423	SD/PD	ClusterTendency skewness	-0.541736
424	SD/PD	ClusterTendency skewness	0.349101
425	SD/PD	ClusterTendency skewness	-0.904923
426	PR/CR	ClusterTendency skewness	-0.615574
427	SD/PD	ClusterTendency skewness	1.28734
428	PR/CR	ClusterTendency skewness	-1.06634
429	PR/CR	ClusterTendency skewness	0.261804
430	PR/CR	ClusterTendency skewness	-0.137006
431	PR/CR	ClusterTendency skewness	-0.0356123
432	SD/PD	ClusterTendency skewness	-0.395914
433	SD/PD	ClusterTendency skewness	-0.802605
434	PR/CR	ClusterTendency skewness	-0.728548
435	PR/CR	ClusterTendency skewness	-0.237854
436	SD/PD	ClusterTendency skewness	0.171734
437	SD/PD	ClusterTendency skewness	0.355411
438	SD/PD	ClusterTendency skewness	0.226208
439	SD/PD	ClusterTendency skewness	-0.326202
440	SD/PD	ClusterTendency skewness	0.202084
441	SD/PD	ClusterTendency skewness	2.07808
442	SD/PD	ClusterTendency skewness	-0.473564
443	SD/PD	ClusterTendency skewness	-0.0428009
444	SD/PD	ClusterTendency skewness	-0.748859
445	PR/CR	ClusterTendency skewness	-0.710154
446	SD/PD	ClusterTendency skewness	-0.156883
447	PR/CR	ClusterTendency skewness	-0.766488
448	PR/CR	ClusterTendency skewness	-0.573948
449	SD/PD	ClusterTendency skewness	-0.980144
450	PR/CR	ClusterTendency skewness	-1.0206
451	SD/PD	ClusterTendency skewness	1.24488
452	SD/PD	ClusterTendency skewness	-0.6528
453	SD/PD	ClusterTendency skewness	-0.0146913
454	SD/PD	ClusterTendency skewness	0.669383
455	SD/PD	ClusterTendency skewness	0.0683052
456	SD/PD	ClusterTendency skewness	0.196027
457	SD/PD	ClusterTendency skewness	-0.218119
458	SD/PD	ClusterTendency skewness	-1.14375
459	SD/PD	ClusterTendency skewness	0.181917
460	PR/CR	ClusterTendency skewness	-0.308091
461	SD/PD	ClusterTendency skewness	0.469327
462	SD/PD	ClusterTendency skewness	1.08958
463	PR/CR	ClusterTendency skewness	0.288256
464	SD/PD	ClusterTendency skewness	-0.0419237
465	SD/PD	ClusterTendency skewness	0.305625
466	SD/PD	ClusterTendency skewness	-0.78672
467	SD/PD	ClusterTendency skewness	-0.322879
468	PR/CR	ClusterTendency skewness	-0.26149
469	SD/PD	ClusterTendency skewness	0.989663
470	PR/CR	ClusterTendency skewness	-0.933256
471	SD/PD	ClusterTendency skewness	1.66514
472	PR/CR	ClusterTendency skewness	2.03275
473	PR/CR	ClusterTendency skewness	0.780957
474	SD/PD	ClusterTendency skewness	-0.0730736
475	PR/CR	ClusterTendency skewness	0.0885456
476	PR/CR	ClusterTendency skewness	3.33914
477	SD/PD	ClusterTendency skewness	-0.658428
478	SD/PD	ClusterTendency skewness	-0.0156311
479	SD/PD	ClusterTendency skewness	0.249598
480	SD/PD	ClusterTendency skewness	0.656937
481	SD/PD	ClusterTendency skewness	-0.000235339
482	SD/PD	ClusterTendency skewness	-0.82303
483	SD/PD	ClusterTendency skewness	0.946553
484	PR/CR	ClusterTendency skewness	0.63664
485	SD/PD	ClusterTendency skewness	0.329167
486	PR/CR	ClusterTendency skewness	-0.900102
487	SD/PD	ClusterTendency skewness	-0.836278
488	PR/CR	ClusterTendency skewness	0.824313
489	SD/PD	ClusterTendency skewness	-0.538533
490	PR/CR	ClusterTendency skewness	-0.702357
491	SD/PD	ClusterTendency skewness	1.53918
492	SD/PD	ClusterTendency skewness	-0.885118
493	PR/CR	ClusterTendency skewness	-0.721059
494	PR/CR	ClusterTendency skewness	-0.569344
495	PR/CR	ClusterTendency skewness	0.797769
496	PR/CR	ClusterTendency skewness	-0.636014
497	SD/PD	ClusterTendency skewness	-0.61242
498	SD/PD	ClusterTendency skewness	-0.949457
499	SD/PD	ClusterTendency skewness	-0.113106
500	SD/PD	ClusterTendency skewness	0.177953
501	SD/PD	ClusterTendency skewness	-0.457813
502	SD/PD	ClusterTendency skewness	0.747902
503	PR/CR	ClusterTendency skewness	-0.659132
504	SD/PD	ClusterTendency skewness	1.00624
505	SD/PD	ClusterTendency skewness	0.822863
506	PR/CR	ClusterTendency skewness	-0.127204
507	SD/PD	ClusterTendency skewness	3.5209
508	PR/CR	ClusterTendency skewness	-0.831341
509	PR/CR	ClusterTendency skewness	0.942365
510	PR/CR	ClusterTendency skewness	-0.652542
511	SD/PD	ClusterTendency skewness	-0.545018
512	PR/CR	ClusterTendency skewness	-0.268815
513	PR/CR	ClusterTendency skewness	0.0876514
514	SD/PD	ClusterTendency skewness	-0.71425
515	PR/CR	ClusterTendency skewness	-0.792733
516	PR/CR	ClusterTendency skewness	-0.997363
517	PR/CR	ClusterTendency skewness	-0.673831
518	SD/PD	ClusterTendency skewness	-0.93871
519	PR/CR	ClusterTendency skewness	-0.718393
520	SD/PD	ClusterTendency skewness	0.1546
521	SD/PD	ClusterTendency skewness	-0.659907
522	PR/CR	ClusterTendency skewness	-0.794517
523	SD/PD	ClusterTendency skewness	-0.863081
524	PR/CR	ClusterTendency skewness	-0.829178
525	PR/CR	Contrast skewness	-0.729852
526	SD/PD	Contrast skewness	6.25587
527	PR/CR	Contrast skewness	0.517556
528	SD/PD	Contrast skewness	-0.631777
529	SD/PD	Contrast skewness	-0.171059
530	SD/PD	Contrast skewness	-0.52442
531	PR/CR	Contrast skewness	-0.426253
532	SD/PD	Contrast skewness	2.21603
533	PR/CR	Contrast skewness	-0.835011
534	PR/CR	Contrast skewness	0.158236
535	PR/CR	Contrast skewness	-0.0114297
536	PR/CR	Contrast skewness	-0.0508739
537	SD/PD	Contrast skewness	-0.421955
538	SD/PD	Contrast skewness	-0.752291
539	PR/CR	Contrast skewness	-0.561206
540	PR/CR	Contrast skewness	-0.19781
541	SD/PD	Contrast skewness	-0.0336119
542	SD/PD	Contrast skewness	0.0770163
543	SD/PD	Contrast skewness	-0.0385968
544	SD/PD	Contrast skewness	-0.397814
545	SD/PD	Contrast skewness	-0.0469686
546	SD/PD	Contrast skewness	1.31255
547	SD/PD	Contrast skewness	-0.176654
548	SD/PD	Contrast skewness	-0.290945
549	SD/PD	Contrast skewness	-0.648928
550	PR/CR	Contrast skewness	-0.484028
551	SD/PD	Contrast skewness	-0.010851
552	PR/CR	Contrast skewness	-0.565889
553	PR/CR	Contrast skewness	-0.473339
554	SD/PD	Contrast skewness	-0.779744
555	PR/CR	Contrast skewness	-0.729631
556	SD/PD	Contrast skewness	0.743313
557	SD/PD	Contrast skewness	-0.635333
558	SD/PD	Contrast skewness	-0.00113308
559	SD/PD	Contrast skewness	0.284099
560	SD/PD	Contrast skewness	-0.14458
561	SD/PD	Contrast skewness	-0.00238722
562	SD/PD	Contrast skewness	0.768096
563	SD/PD	Contrast skewness	-0.909611
564	SD/PD	Contrast skewness	0.143011
565	PR/CR	Contrast skewness	-0.512099
566	SD/PD	Contrast skewness	0.417496
567	SD/PD	Contrast skewness	0.490347
568	PR/CR	Contrast skewness	0.201788
569	SD/PD	Contrast skewness	0.105431
570	SD/PD	Contrast skewness	0.10113
571	SD/PD	Contrast skewness	-0.621134
572	SD/PD	Contrast skewness	-0.115165
573	PR/CR	Contrast skewness	-0.502016
574	SD/PD	Contrast skewness	1.77535
575	PR/CR	Contrast skewness	-0.741795
576	SD/PD	Contrast skewness	0.202597
577	PR/CR	Contrast skewness	0.566867
578	PR/CR	Contrast skewness	0.0751415
579	SD/PD	Contrast skewness	-0.285742
580	PR/CR	Contrast skewness	-0.216495
581	PR/CR	Contrast skewness	4.68997
582	SD/PD	Contrast skewness	-0.628951
583	SD/PD	Contrast skewness	-0.311851
584	SD/PD	Contrast skewness	-0.0502042
585	SD/PD	Contrast skewness	1.22833
586	SD/PD	Contrast skewness	0.070873
587	SD/PD	Contrast skewness	-0.669239
588	SD/PD	Contrast skewness	0.848381
589	PR/CR	Contrast skewness	0.510949
590	SD/PD	Contrast skewness	-0.0506786
591	PR/CR	Contrast skewness	-0.834425
592	SD/PD	Contrast skewness	-0.635616
593	PR/CR	Contrast skewness	1.82463
594	SD/PD	Contrast skewness	-0.460545
595	PR/CR	Contrast skewness	-0.593573
596	SD/PD	Contrast skewness	0.933828
597	SD/PD	Contrast skewness	-0.553109
598	PR/CR	Contrast skewness	-0.485334
599	PR/CR	Contrast skewness	-0.353458
600	PR/CR	Contrast skewness	-0.269686
601	PR/CR	Contrast skewness	-0.616742
602	SD/PD	Contrast skewness	-0.469116
603	SD/PD	Contrast skewness	-0.692938
604	SD/PD	Contrast skewness	-0.227387
605	SD/PD	Contrast skewness	0.0687593
606	SD/PD	Contrast skewness	-0.419539
607	SD/PD	Contrast skewness	0.213517
608	PR/CR	Contrast skewness	-0.527732
609	SD/PD	Contrast skewness	0.477459
610	SD/PD	Contrast skewness	0.675183
611	PR/CR	Contrast skewness	0.0525036
612	SD/PD	Contrast skewness	2.31718
613	PR/CR	Contrast skewness	-0.531777
614	PR/CR	Contrast skewness	0.866535
615	PR/CR	Contrast skewness	-0.252225
616	SD/PD	Contrast skewness	-0.560612
617	PR/CR	Contrast skewness	-0.130046
618	PR/CR	Contrast skewness	-0.0750782
619	SD/PD	Contrast skewness	-0.588807
620	PR/CR	Contrast skewness	-0.730634
621	PR/CR	Contrast skewness	-0.701444
622	PR/CR	Contrast skewness	-0.120337
623	SD/PD	Contrast skewness	-0.635173
624	PR/CR	Contrast skewness	-0.568636
625	SD/PD	Contrast skewness	-0.190022
626	SD/PD	Contrast skewness	-0.544952
627	PR/CR	Contrast skewness	-0.704608
628	SD/PD	Contrast skewness	-0.564065
629	PR/CR	Contrast skewness	-0.763054
630	PR/CR	Correlation variance	-0.841872
631	SD/PD	Correlation variance	1.56835
632	PR/CR	Correlation variance	0.237268
633	SD/PD	Correlation variance	1.3739
634	SD/PD	Correlation variance	0.897477
635	SD/PD	Correlation variance	-0.223827
636	PR/CR	Correlation variance	0.354195
637	SD/PD	Correlation variance	0.815948
638	PR/CR	Correlation variance	-1.29838
639	PR/CR	Correlation variance	1.03574
640	PR/CR	Correlation variance	0.658298
641	PR/CR	Correlation variance	1.11915
642	SD/PD	Correlation variance	-0.598106
643	SD/PD	Correlation variance	1.29341
644	PR/CR	Correlation variance	-1.16081
645	PR/CR	Correlation variance	0.505503
646	SD/PD	Correlation variance	0.321045
647	SD/PD	Correlation variance	0.25041
648	SD/PD	Correlation variance	-0.348924
649	SD/PD	Correlation variance	-0.515534
650	SD/PD	Correlation variance	0.158854
651	SD/PD	Correlation variance	-0.800822
652	SD/PD	Correlation variance	-1.0748
653	SD/PD	Correlation variance	0.0933507
654	SD/PD	Correlation variance	-1.67781
655	PR/CR	Correlation variance	-0.153522
656	SD/PD	Correlation variance	-0.289652
657	PR/CR	Correlation variance	-1.29922
658	PR/CR	Correlation variance	-1.30519
659	SD/PD	Correlation variance	-1.39067
660	PR/CR	Correlation variance	-1.27225
661	SD/PD	Correlation variance	0.546865
662	SD/PD	Correlation variance	-0.533479
663	SD/PD	Correlation variance	1.33576
664	SD/PD	Correlation variance	0.0340236
665	SD/PD	Correlation variance	-0.145184
666	SD/PD	Correlation variance	1.20581
667	SD/PD	Correlation variance	0.217726
668	SD/PD	Correlation variance	1.3402
669	SD/PD	Correlation variance	1.53896
670	PR/CR	Correlation variance	-1.13003
671	SD/PD	Correlation variance	1.37521
672	SD/PD	Correlation variance	0.0674621
673	PR/CR	Correlation variance	0.0891067
674	SD/PD	Correlation variance	-0.971679
675	SD/PD	Correlation variance	-0.403345
676	SD/PD	Correlation variance	-1.16874
677	SD/PD	Correlation variance	1.10129
678	PR/CR	Correlation variance	-1.42104
679	SD/PD	Correlation variance	1.16925
680	PR/CR	Correlation variance	-1.12979
681	SD/PD	Correlation variance	0.426787
682	PR/CR	Correlation variance	1.71352
683	PR/CR	Correlation variance	0.599953
684	SD/PD	Correlation variance	0.320563
685	PR/CR	Correlation variance	-0.188601
686	PR/CR	Correlation variance	1.99259
687	SD/PD	Correlation variance	-1.04325
688	SD/PD	Correlation variance	0.969489
689	SD/PD	Correlation variance	-0.848776
690	SD/PD	Correlation variance	0.275583
691	SD/PD	Correlation variance	-0.309296
692	SD/PD	Correlation variance	-1.17578
693	SD/PD	Correlation variance	1.44811
694	PR/CR	Correlation variance	0.936853
695	SD/PD	Correlation variance	0.242054
696	PR/CR	Correlation variance	-0.925002
697	SD/PD	Correlation variance	-0.880698
698	PR/CR	Correlation variance	1.20011
699	SD/PD	Correlation variance	-0.495484
700	PR/CR	Correlation variance	-1.44833
701	SD/PD	Correlation variance	1.49334
702	SD/PD	Correlation variance	-1.13832
703	PR/CR	Correlation variance	-0.884598
704	PR/CR	Correlation variance	-0.664853
705	PR/CR	Correlation variance	1.66776
706	PR/CR	Correlation variance	-0.0933588
707	SD/PD	Correlation variance	0.59545
708	SD/PD	Correlation variance	-1.35091
709	SD/PD	Correlation variance	-0.0597356
710	SD/PD	Correlation variance	1.71368
711	SD/PD	Correlation variance	-0.98764
712	SD/PD	Correlation variance	0.852016
713	PR/CR	Correlation variance	0.0039385
714	SD/PD	Correlation variance	1.11863
715	SD/PD	Correlation variance	1.38934
716	PR/CR	Correlation variance	1.49365
717	SD/PD	Correlation variance	-0.574766
718	PR/CR	Correlation variance	-0.178783
719	PR/CR	Correlation variance	1.22473
720	PR/CR	Correlation variance	-0.93469
721	SD/PD	Correlation variance	-0.606935
722	PR/CR	Correlation variance	1.39823
723	PR/CR	Correlation variance	-0.243881
724	SD/PD	Correlation variance	-0.807617
725	PR/CR	Correlation variance	-1.21928
726	PR/CR	Correlation variance	-1.2372
727	PR/CR	Correlation variance	-0.970329
728	SD/PD	Correlation variance	-1.01864
729	PR/CR	Correlation variance	-1.00617
730	SD/PD	Correlation variance	1.82426
731	SD/PD	Correlation variance	-0.613241
732	PR/CR	Correlation variance	-0.986119
733	SD/PD	Correlation variance	-1.30104
734	PR/CR	Correlation variance	-0.257191
735	PR/CR	DifferenceAverage kurtosis	-0.70924
736	SD/PD	DifferenceAverage kurtosis	6.91238
737	PR/CR	DifferenceAverage kurtosis	0.721111
738	SD/PD	DifferenceAverage kurtosis	-0.644453
739	SD/PD	DifferenceAverage kurtosis	-0.108922
740	SD/PD	DifferenceAverage kurtosis	-0.702545
741	PR/CR	DifferenceAverage kurtosis	-0.204044
742	SD/PD	DifferenceAverage kurtosis	2.0152
743	PR/CR	DifferenceAverage kurtosis	-0.881017
744	PR/CR	DifferenceAverage kurtosis	0.289474
745	PR/CR	DifferenceAverage kurtosis	0.287503
746	PR/CR	DifferenceAverage kurtosis	0.30501
747	SD/PD	DifferenceAverage kurtosis	-0.402401
748	SD/PD	DifferenceAverage kurtosis	-0.930333
749	PR/CR	DifferenceAverage kurtosis	-0.564838
750	PR/CR	DifferenceAverage kurtosis	-0.409723
751	SD/PD	DifferenceAverage kurtosis	0.0787391
752	SD/PD	DifferenceAverage kurtosis	0.0246425
753	SD/PD	DifferenceAverage kurtosis	0.137542
754	SD/PD	DifferenceAverage kurtosis	-0.486026
755	SD/PD	DifferenceAverage kurtosis	0.22369
756	SD/PD	DifferenceAverage kurtosis	1.11868
757	SD/PD	DifferenceAverage kurtosis	-0.238019
758	SD/PD	DifferenceAverage kurtosis	-0.226973
759	SD/PD	DifferenceAverage kurtosis	-0.623335
760	PR/CR	DifferenceAverage kurtosis	-0.422467
761	SD/PD	DifferenceAverage kurtosis	-0.304014
762	PR/CR	DifferenceAverage kurtosis	-0.582154
763	PR/CR	DifferenceAverage kurtosis	-0.30426
764	SD/PD	DifferenceAverage kurtosis	-0.736396
765	PR/CR	DifferenceAverage kurtosis	-0.760856
766	SD/PD	DifferenceAverage kurtosis	0.917198
767	SD/PD	DifferenceAverage kurtosis	-0.655813
768	SD/PD	DifferenceAverage kurtosis	0.481043
769	SD/PD	DifferenceAverage kurtosis	0.366617
770	SD/PD	DifferenceAverage kurtosis	-0.15261
771	SD/PD	DifferenceAverage kurtosis	0.239737
772	SD/PD	DifferenceAverage kurtosis	0.100524
773	SD/PD	DifferenceAverage kurtosis	-0.992444
774	SD/PD	DifferenceAverage kurtosis	0.589229
775	PR/CR	DifferenceAverage kurtosis	-0.533737
776	SD/PD	DifferenceAverage kurtosis	1.35824
777	SD/PD	DifferenceAverage kurtosis	0.255148
778	PR/CR	DifferenceAverage kurtosis	0.00441152
779	SD/PD	DifferenceAverage kurtosis	-0.397491
780	SD/PD	DifferenceAverage kurtosis	0.0513488
781	SD/PD	DifferenceAverage kurtosis	-0.623386
782	SD/PD	DifferenceAverage kurtosis	0.0472878
783	PR/CR	DifferenceAverage kurtosis	-0.547472
784	SD/PD	DifferenceAverage kurtosis	2.08089
785	PR/CR	DifferenceAverage kurtosis	-0.708644
786	SD/PD	DifferenceAverage kurtosis	0.0588722
787	PR/CR	DifferenceAverage kurtosis	-0.246713
788	PR/CR	DifferenceAverage kurtosis	0.112022
789	SD/PD	DifferenceAverage kurtosis	-0.148198
790	PR/CR	DifferenceAverage kurtosis	-0.134604
791	PR/CR	DifferenceAverage kurtosis	2.59861
792	SD/PD	DifferenceAverage kurtosis	-0.650319
793	SD/PD	DifferenceAverage kurtosis	-0.342288
794	SD/PD	DifferenceAverage kurtosis	-0.0899751
795	SD/PD	DifferenceAverage kurtosis	0.319942
796	SD/PD	DifferenceAverage kurtosis	-0.2965
797	SD/PD	DifferenceAverage kurtosis	-0.710897
798	SD/PD	DifferenceAverage kurtosis	1.43846
799	PR/CR	DifferenceAverage kurtosis	1.13093
800	SD/PD	DifferenceAverage kurtosis	-0.0447198
801	PR/CR	DifferenceAverage kurtosis	-0.950334
802	SD/PD	DifferenceAverage kurtosis	-0.609732
803	PR/CR	DifferenceAverage kurtosis	1.57491
804	SD/PD	DifferenceAverage kurtosis	-0.518089
805	PR/CR	DifferenceAverage kurtosis	-0.502151
806	SD/PD	DifferenceAverage kurtosis	1.20974
807	SD/PD	DifferenceAverage kurtosis	-0.702952
808	PR/CR	DifferenceAverage kurtosis	-0.586733
809	PR/CR	DifferenceAverage kurtosis	-0.268172
810	PR/CR	DifferenceAverage kurtosis	-0.832351
811	PR/CR	DifferenceAverage kurtosis	-0.651499
812	SD/PD	DifferenceAverage kurtosis	-0.459665
813	SD/PD	DifferenceAverage kurtosis	-0.679665
814	SD/PD	DifferenceAverage kurtosis	-0.0948211
815	SD/PD	DifferenceAverage kurtosis	-0.104344
816	SD/PD	DifferenceAverage kurtosis	-0.34641
817	SD/PD	DifferenceAverage kurtosis	0.270434
818	PR/CR	DifferenceAverage kurtosis	-0.62733
819	SD/PD	DifferenceAverage kurtosis	0.546757
820	SD/PD	DifferenceAverage kurtosis	2.00119
821	PR/CR	DifferenceAverage kurtosis	0.254348
822	SD/PD	DifferenceAverage kurtosis	1.41094
823	PR/CR	DifferenceAverage kurtosis	-0.309649
824	PR/CR	DifferenceAverage kurtosis	1.52633
825	PR/CR	DifferenceAverage kurtosis	-0.367594
826	SD/PD	DifferenceAverage kurtosis	-0.50855
827	PR/CR	DifferenceAverage kurtosis	0.067665
828	PR/CR	DifferenceAverage kurtosis	-0.176629
829	SD/PD	DifferenceAverage kurtosis	-0.647259
830	PR/CR	DifferenceAverage kurtosis	-0.80519
831	PR/CR	DifferenceAverage kurtosis	-0.780024
832	PR/CR	DifferenceAverage kurtosis	-0.200279
833	SD/PD	DifferenceAverage kurtosis	-0.667291
834	PR/CR	DifferenceAverage kurtosis	-0.391815
835	SD/PD	DifferenceAverage kurtosis	-0.32977
836	SD/PD	DifferenceAverage kurtosis	-0.387682
837	PR/CR	DifferenceAverage kurtosis	-0.706079
838	SD/PD	DifferenceAverage kurtosis	-0.580687
839	PR/CR	DifferenceAverage kurtosis	-0.816238
840	PR/CR	DifferenceEntropy mean	0.598637
841	SD/PD	DifferenceEntropy mean	-0.611794
842	PR/CR	DifferenceEntropy mean	-0.243288
843	SD/PD	DifferenceEntropy mean	-0.555846
844	SD/PD	DifferenceEntropy mean	-0.155302
845	SD/PD	DifferenceEntropy mean	0.263454
846	PR/CR	DifferenceEntropy mean	-0.591391
847	SD/PD	DifferenceEntropy mean	-1.02855
848	PR/CR	DifferenceEntropy mean	1.38636
849	PR/CR	DifferenceEntropy mean	-0.407567
850	PR/CR	DifferenceEntropy mean	-0.870957
851	PR/CR	DifferenceEntropy mean	-0.967804
852	SD/PD	DifferenceEntropy mean	0.712652
853	SD/PD	DifferenceEntropy mean	0.0431973
854	PR/CR	DifferenceEntropy mean	0.933917
855	PR/CR	DifferenceEntropy mean	-0.0779665
856	SD/PD	DifferenceEntropy mean	-0.00107455
857	SD/PD	DifferenceEntropy mean	0.043985
858	SD/PD	DifferenceEntropy mean	0.108839
859	SD/PD	DifferenceEntropy mean	0.399084
860	SD/PD	DifferenceEntropy mean	0.0568991
861	SD/PD	DifferenceEntropy mean	0.182606
862	SD/PD	DifferenceEntropy mean	0.539158
863	SD/PD	DifferenceEntropy mean	-0.129827
864	SD/PD	DifferenceEntropy mean	1.28966
865	PR/CR	DifferenceEntropy mean	0.510203
866	SD/PD	DifferenceEntropy mean	0.368192
867	PR/CR	DifferenceEntropy mean	1.15401
868	PR/CR	DifferenceEntropy mean	1.18452
869	SD/PD	DifferenceEntropy mean	1.27624
870	PR/CR	DifferenceEntropy mean	1.32069
871	SD/PD	DifferenceEntropy mean	-0.177675
872	SD/PD	DifferenceEntropy mean	0.740012
873	SD/PD	DifferenceEntropy mean	-1.16598
874	SD/PD	DifferenceEntropy mean	0.131214
875	SD/PD	DifferenceEntropy mean	0.428988
876	SD/PD	DifferenceEntropy mean	-0.561548
877	SD/PD	DifferenceEntropy mean	-0.363941
878	SD/PD	DifferenceEntropy mean	-0.459482
879	SD/PD	DifferenceEntropy mean	-1.3328
880	PR/CR	DifferenceEntropy mean	1.04408
881	SD/PD	DifferenceEntropy mean	-2.10594
882	SD/PD	DifferenceEntropy mean	0.105327
883	PR/CR	DifferenceEntropy mean	0.00919991
884	SD/PD	DifferenceEntropy mean	0.454445
885	SD/PD	DifferenceEntropy mean	0.172318
886	SD/PD	DifferenceEntropy mean	0.872406
887	SD/PD	DifferenceEntropy mean	-0.388745
888	PR/CR	DifferenceEntropy mean	0.853369
889	SD/PD	DifferenceEntropy mean	-1.30428
890	PR/CR	DifferenceEntropy mean	0.660589
891	SD/PD	DifferenceEntropy mean	-0.254975
892	PR/CR	DifferenceEntropy mean	-2.00069
893	PR/CR	DifferenceEntropy mean	-0.101337
894	SD/PD	DifferenceEntropy mean	0.1882
895	PR/CR	DifferenceEntropy mean	0.233355
896	PR/CR	DifferenceEntropy mean	-1.00252
897	SD/PD	DifferenceEntropy mean	1.24263
898	SD/PD	DifferenceEntropy mean	-0.0651891
899	SD/PD	DifferenceEntropy mean	1.12124
900	SD/PD	DifferenceEntropy mean	-0.341404
901	SD/PD	DifferenceEntropy mean	0.057607
902	SD/PD	DifferenceEntropy mean	1.08063
903	SD/PD	DifferenceEntropy mean	-1.2659
904	PR/CR	DifferenceEntropy mean	-2.34067
905	SD/PD	DifferenceEntropy mean	-0.0825633
906	PR/CR	DifferenceEntropy mean	1.43853
907	SD/PD	DifferenceEntropy mean	0.720196
908	PR/CR	DifferenceEntropy mean	-1.2276
909	SD/PD	DifferenceEntropy mean	0.685357
910	PR/CR	DifferenceEntropy mean	0.679569
911	SD/PD	DifferenceEntropy mean	-2.11921
912	SD/PD	DifferenceEntropy mean	1.30971
913	PR/CR	DifferenceEntropy mean	0.758897
914	PR/CR	DifferenceEntropy mean	1.03171
915	PR/CR	DifferenceEntropy mean	-2.085
916	PR/CR	DifferenceEntropy mean	0.444833
917	SD/PD	DifferenceEntropy mean	0.0891135
918	SD/PD	DifferenceEntropy mean	1.05912
919	SD/PD	DifferenceEntropy mean	0.187275
920	SD/PD	DifferenceEntropy mean	-1.31164
921	SD/PD	DifferenceEntropy mean	0.749612
922	SD/PD	DifferenceEntropy mean	-2.4453
923	PR/CR	DifferenceEntropy mean	0.481307
924	SD/PD	DifferenceEntropy mean	-0.562013
925	SD/PD	DifferenceEntropy mean	-0.943046
926	PR/CR	DifferenceEntropy mean	-1.73555
927	SD/PD	DifferenceEntropy mean	-2.87933
928	PR/CR	DifferenceEntropy mean	0.394688
929	PR/CR	DifferenceEntropy mean	-2.21135
930	PR/CR	DifferenceEntropy mean	0.0451261
931	SD/PD	DifferenceEntropy mean	0.99483
932	PR/CR	DifferenceEntropy mean	-1.42167
933	PR/CR	DifferenceEntropy mean	0.114489
934	SD/PD	DifferenceEntropy mean	0.542937
935	PR/CR	DifferenceEntropy mean	1.26254
936	PR/CR	DifferenceEntropy mean	1.16356
937	PR/CR	DifferenceEntropy mean	0.637486
938	SD/PD	DifferenceEntropy mean	0.671819
939	PR/CR	DifferenceEntropy mean	0.955341
940	SD/PD	DifferenceEntropy mean	-1.61226
941	SD/PD	DifferenceEntropy mean	0.790454
942	PR/CR	DifferenceEntropy mean	0.976405
943	SD/PD	DifferenceEntropy mean	0.749255
944	PR/CR	DifferenceEntropy mean	0.808894
945	PR/CR	DifferenceVariance skewness	-0.700992
946	SD/PD	DifferenceVariance skewness	5.64844
947	PR/CR	DifferenceVariance skewness	0.961698
948	SD/PD	DifferenceVariance skewness	-0.759062
949	SD/PD	DifferenceVariance skewness	-0.39338
950	SD/PD	DifferenceVariance skewness	-0.273488
951	PR/CR	DifferenceVariance skewness	-0.448111
952	SD/PD	DifferenceVariance skewness	2.5254
953	PR/CR	DifferenceVariance skewness	-0.763097
954	PR/CR	DifferenceVariance skewness	0.0585275
955	PR/CR	DifferenceVariance skewness	-0.104359
956	PR/CR	DifferenceVariance skewness	-0.262178
957	SD/PD	DifferenceVariance skewness	-0.384212
958	SD/PD	DifferenceVariance skewness	-0.725633
959	PR/CR	DifferenceVariance skewness	-0.460277
960	PR/CR	DifferenceVariance skewness	-0.0908734
961	SD/PD	DifferenceVariance skewness	-0.0922534
962	SD/PD	DifferenceVariance skewness	-0.000266742
963	SD/PD	DifferenceVariance skewness	-0.169818
964	SD/PD	DifferenceVariance skewness	-0.468042
965	SD/PD	DifferenceVariance skewness	-0.0950363
966	SD/PD	DifferenceVariance skewness	1.08347
967	SD/PD	DifferenceVariance skewness	-0.098257
968	SD/PD	DifferenceVariance skewness	-0.543442
969	SD/PD	DifferenceVariance skewness	-0.593576
970	PR/CR	DifferenceVariance skewness	-0.145862
971	SD/PD	DifferenceVariance skewness	0.480465
972	PR/CR	DifferenceVariance skewness	-0.4602
973	PR/CR	DifferenceVariance skewness	-0.437487
974	SD/PD	DifferenceVariance skewness	-0.716568
975	PR/CR	DifferenceVariance skewness	-0.436932
976	SD/PD	DifferenceVariance skewness	0.598369
977	SD/PD	DifferenceVariance skewness	-0.699486
978	SD/PD	DifferenceVariance skewness	-0.191811
979	SD/PD	DifferenceVariance skewness	0.208375
980	SD/PD	DifferenceVariance skewness	-0.287683
981	SD/PD	DifferenceVariance skewness	-0.17946
982	SD/PD	DifferenceVariance skewness	1.62926
983	SD/PD	DifferenceVariance skewness	-0.855984
984	SD/PD	DifferenceVariance skewness	-0.0496279
985	PR/CR	DifferenceVariance skewness	-0.56292
986	SD/PD	DifferenceVariance skewness	0.202396
987	SD/PD	DifferenceVariance skewness	0.763209
988	PR/CR	DifferenceVariance skewness	0.317451
989	SD/PD	DifferenceVariance skewness	0.655284
990	SD/PD	DifferenceVariance skewness	0.0901431
991	SD/PD	DifferenceVariance skewness	-0.563453
992	SD/PD	DifferenceVariance skewness	-0.084498
993	PR/CR	DifferenceVariance skewness	-0.572324
994	SD/PD	DifferenceVariance skewness	1.8403
995	PR/CR	DifferenceVariance skewness	-0.749759
996	SD/PD	DifferenceVariance skewness	-0.247503
997	PR/CR	DifferenceVariance skewness	-0.674258
998	PR/CR	DifferenceVariance skewness	-0.162135
999	SD/PD	DifferenceVariance skewness	-0.408927
1000	PR/CR	DifferenceVariance skewness	-0.349433
1001	PR/CR	DifferenceVariance skewness	4.59039
1002	SD/PD	DifferenceVariance skewness	-0.638977
1003	SD/PD	DifferenceVariance skewness	-0.503337
1004	SD/PD	DifferenceVariance skewness	0.0990693
1005	SD/PD	DifferenceVariance skewness	1.76317
1006	SD/PD	DifferenceVariance skewness	0.201398
1007	SD/PD	DifferenceVariance skewness	-0.618969
1008	SD/PD	DifferenceVariance skewness	0.873557
1009	PR/CR	DifferenceVariance skewness	0.193146
1010	SD/PD	DifferenceVariance skewness	-0.221505
1011	PR/CR	DifferenceVariance skewness	-0.867025
1012	SD/PD	DifferenceVariance skewness	-0.511635
1013	PR/CR	DifferenceVariance skewness	2.57358
1014	SD/PD	DifferenceVariance skewness	-0.234768
1015	PR/CR	DifferenceVariance skewness	-0.670919
1016	SD/PD	DifferenceVariance skewness	-0.0522674
1017	SD/PD	DifferenceVariance skewness	-0.327182
1018	PR/CR	DifferenceVariance skewness	-0.118676
1019	PR/CR	DifferenceVariance skewness	-0.244926
1020	PR/CR	DifferenceVariance skewness	-1.0132
1021	PR/CR	DifferenceVariance skewness	-0.714411
1022	SD/PD	DifferenceVariance skewness	-0.403299
1023	SD/PD	DifferenceVariance skewness	-0.496981
1024	SD/PD	DifferenceVariance skewness	-0.343714
1025	SD/PD	DifferenceVariance skewness	-0.0451322
1026	SD/PD	DifferenceVariance skewness	-0.41944
1027	SD/PD	DifferenceVariance skewness	-0.477255
1028	PR/CR	DifferenceVariance skewness	-0.306889
1029	SD/PD	DifferenceVariance skewness	0.315322
1030	SD/PD	DifferenceVariance skewness	0.831837
1031	PR/CR	DifferenceVariance skewness	-0.0667831
1032	SD/PD	DifferenceVariance skewness	2.04119
1033	PR/CR	DifferenceVariance skewness	-0.204989
1034	PR/CR	DifferenceVariance skewness	0.690035
1035	PR/CR	DifferenceVariance skewness	0.481124
1036	SD/PD	DifferenceVariance skewness	-0.53623
1037	PR/CR	DifferenceVariance skewness	-0.453811
1038	PR/CR	DifferenceVariance skewness	-0.0866505
1039	SD/PD	DifferenceVariance skewness	-0.604812
1040	PR/CR	DifferenceVariance skewness	-0.749638
1041	PR/CR	DifferenceVariance skewness	-0.41
1042	PR/CR	DifferenceVariance skewness	1.01872
1043	SD/PD	DifferenceVariance skewness	-0.393081
1044	PR/CR	DifferenceVariance skewness	-0.496121
1045	SD/PD	DifferenceVariance skewness	-0.667346
1046	SD/PD	DifferenceVariance skewness	-0.480967
1047	PR/CR	DifferenceVariance skewness	-0.720785
1048	SD/PD	DifferenceVariance skewness	-0.550348
1049	PR/CR	DifferenceVariance skewness	-0.820598
1050	PR/CR	Id kurtosis	-0.098572
1051	SD/PD	Id kurtosis	-0.429394
1052	PR/CR	Id kurtosis	-0.183333
1053	SD/PD	Id kurtosis	-0.703799
1054	SD/PD	Id kurtosis	-0.557511
1055	SD/PD	Id kurtosis	-0.533055
1056	PR/CR	Id kurtosis	-0.394789
1057	SD/PD	Id kurtosis	-0.347344
1058	PR/CR	Id kurtosis	0.112419
1059	PR/CR	Id kurtosis	-0.576368
1060	PR/CR	Id kurtosis	-0.333976
1061	PR/CR	Id kurtosis	-0.302845
1062	SD/PD	Id kurtosis	-0.282112
1063	SD/PD	Id kurtosis	-0.892426
1064	PR/CR	Id kurtosis	0.00952312
1065	PR/CR	Id kurtosis	-0.513304
1066	SD/PD	Id kurtosis	-0.378599
1067	SD/PD	Id kurtosis	-0.396499
1068	SD/PD	Id kurtosis	-0.132972
1069	SD/PD	Id kurtosis	-0.11251
1070	SD/PD	Id kurtosis	-0.316801
1071	SD/PD	Id kurtosis	0.14253
1072	SD/PD	Id kurtosis	-0.0448607
1073	SD/PD	Id kurtosis	-0.24201
1074	SD/PD	Id kurtosis	0.456074
1075	PR/CR	Id kurtosis	-0.473769
1076	SD/PD	Id kurtosis	-0.247823
1077	PR/CR	Id kurtosis	0.413429
1078	PR/CR	Id kurtosis	0.293391
1079	SD/PD	Id kurtosis	0.228398
1080	PR/CR	Id kurtosis	0.21206
1081	SD/PD	Id kurtosis	-0.31758
1082	SD/PD	Id kurtosis	-0.232391
1083	SD/PD	Id kurtosis	-0.183787
1084	SD/PD	Id kurtosis	-0.304066
1085	SD/PD	Id kurtosis	-0.376807
1086	SD/PD	Id kurtosis	-0.352973
1087	SD/PD	Id kurtosis	-0.602915
1088	SD/PD	Id kurtosis	-0.834235
1089	SD/PD	Id kurtosis	-0.136463
1090	PR/CR	Id kurtosis	-0.0625929
1091	SD/PD	Id kurtosis	1.45227
1092	SD/PD	Id kurtosis	-0.30226
1093	PR/CR	Id kurtosis	-0.310719
1094	SD/PD	Id kurtosis	0.139471
1095	SD/PD	Id kurtosis	-0.13821
1096	SD/PD	Id kurtosis	0.0927867
1097	SD/PD	Id kurtosis	-0.489802
1098	PR/CR	Id kurtosis	0.313796
1099	SD/PD	Id kurtosis	-0.197577
1100	PR/CR	Id kurtosis	0.0500135
1101	SD/PD	Id kurtosis	-0.298951
1102	PR/CR	Id kurtosis	-0.0690041
1103	PR/CR	Id kurtosis	-0.4546
1104	SD/PD	Id kurtosis	-0.458426
1105	PR/CR	Id kurtosis	-0.245552
1106	PR/CR	Id kurtosis	-0.403014
1107	SD/PD	Id kurtosis	0.417831
1108	SD/PD	Id kurtosis	-0.710589
1109	SD/PD	Id kurtosis	-0.022082
1110	SD/PD	Id kurtosis	-0.327244
1111	SD/PD	Id kurtosis	-0.182078
1112	SD/PD	Id kurtosis	0.175547
1113	SD/PD	Id kurtosis	-0.126493
1114	PR/CR	Id kurtosis	2.43518
1115	SD/PD	Id kurtosis	-0.313453
1116	PR/CR	Id kurtosis	0.226901
1117	SD/PD	Id kurtosis	-0.249469
1118	PR/CR	Id kurtosis	-0.13153
1119	SD/PD	Id kurtosis	-0.181992
1120	PR/CR	Id kurtosis	0.105874
1121	SD/PD	Id kurtosis	0.806017
1122	SD/PD	Id kurtosis	0.68016
1123	PR/CR	Id kurtosis	0.0281526
1124	PR/CR	Id kurtosis	0.0640556
1125	PR/CR	Id kurtosis	0.0539555
1126	PR/CR	Id kurtosis	-0.365638
1127	SD/PD	Id kurtosis	-0.685479
1128	SD/PD	Id kurtosis	-0.0837559
1129	SD/PD	Id kurtosis	-0.330182
1130	SD/PD	Id kurtosis	-0.535655
1131	SD/PD	Id kurtosis	0.0335539
1132	SD/PD	Id kurtosis	2.29473
1133	PR/CR	Id kurtosis	-0.538659
1134	SD/PD	Id kurtosis	-0.489915
1135	SD/PD	Id kurtosis	0.00298443
1136	PR/CR	Id kurtosis	0.17907
1137	SD/PD	Id kurtosis	8.74918
1138	PR/CR	Id kurtosis	-0.441507
1139	PR/CR	Id kurtosis	1.64306
1140	PR/CR	Id kurtosis	-0.134954
1141	SD/PD	Id kurtosis	-0.0817274
1142	PR/CR	Id kurtosis	-0.306113
1143	PR/CR	Id kurtosis	-0.20702
1144	SD/PD	Id kurtosis	0.0135104
1145	PR/CR	Id kurtosis	0.39988
1146	PR/CR	Id kurtosis	0.315514
1147	PR/CR	Id kurtosis	-0.108629
1148	SD/PD	Id kurtosis	-0.0543429
1149	PR/CR	Id kurtosis	-0.101137
1150	SD/PD	Id kurtosis	-0.410929
1151	SD/PD	Id kurtosis	-0.211498
1152	PR/CR	Id kurtosis	0.185253
1153	SD/PD	Id kurtosis	0.158394
1154	PR/CR	Id kurtosis	-0.286294
1155	PR/CR	Idm skewness	0.591033
1156	SD/PD	Idm skewness	-0.450686
1157	PR/CR	Idm skewness	-0.287833
1158	SD/PD	Idm skewness	-0.0506151
1159	SD/PD	Idm skewness	-0.030205
1160	SD/PD	Idm skewness	0.296518
1161	PR/CR	Idm skewness	-0.308453
1162	SD/PD	Idm skewness	-0.695165
1163	PR/CR	Idm skewness	0.915398
1164	PR/CR	Idm skewness	-0.144525
1165	PR/CR	Idm skewness	-0.437808
1166	PR/CR	Idm skewness	-0.58956
1167	SD/PD	Idm skewness	0.404318
1168	SD/PD	Idm skewness	0.15228
1169	PR/CR	Idm skewness	0.741758
1170	PR/CR	Idm skewness	0.407877
1171	SD/PD	Idm skewness	0.213245
1172	SD/PD	Idm skewness	0.17066
1173	SD/PD	Idm skewness	0.21682
1174	SD/PD	Idm skewness	0.560055
1175	SD/PD	Idm skewness	0.0272785
1176	SD/PD	Idm skewness	0.242186
1177	SD/PD	Idm skewness	0.0674248
1178	SD/PD	Idm skewness	0.076854
1179	SD/PD	Idm skewness	0.742211
1180	PR/CR	Idm skewness	0.320253
1181	SD/PD	Idm skewness	0.43862
1182	PR/CR	Idm skewness	1.02203
1183	PR/CR	Idm skewness	0.794242
1184	SD/PD	Idm skewness	0.865854
1185	PR/CR	Idm skewness	1.01413
1186	SD/PD	Idm skewness	-0.147423
1187	SD/PD	Idm skewness	0.585375
1188	SD/PD	Idm skewness	-0.86205
1189	SD/PD	Idm skewness	0.119419
1190	SD/PD	Idm skewness	0.365161
1191	SD/PD	Idm skewness	-0.46526
1192	SD/PD	Idm skewness	-0.283833
1193	SD/PD	Idm skewness	-0.393228
1194	SD/PD	Idm skewness	-1.06268
1195	PR/CR	Idm skewness	0.620558
1196	SD/PD	Idm skewness	-2.41049
1197	SD/PD	Idm skewness	0.237081
1198	PR/CR	Idm skewness	0.15393
1199	SD/PD	Idm skewness	0.587147
1200	SD/PD	Idm skewness	0.191451
1201	SD/PD	Idm skewness	0.671052
1202	SD/PD	Idm skewness	-0.394648
1203	PR/CR	Idm skewness	0.614601
1204	SD/PD	Idm skewness	-1.04375
1205	PR/CR	Idm skewness	0.488518
1206	SD/PD	Idm skewness	0.0182156
1207	PR/CR	Idm skewness	-1.36409
1208	PR/CR	Idm skewness	0.113656
1209	SD/PD	Idm skewness	0.112064
1210	PR/CR	Idm skewness	0.14335
1211	PR/CR	Idm skewness	-0.727856
1212	SD/PD	Idm skewness	1.23612
1213	SD/PD	Idm skewness	0.133649
1214	SD/PD	Idm skewness	0.774981
1215	SD/PD	Idm skewness	-0.0491284
1216	SD/PD	Idm skewness	0.417119
1217	SD/PD	Idm skewness	0.932864
1218	SD/PD	Idm skewness	-0.936881
1219	PR/CR	Idm skewness	-2.96557
1220	SD/PD	Idm skewness	0.0612113
1221	PR/CR	Idm skewness	1.41079
1222	SD/PD	Idm skewness	0.447472
1223	PR/CR	Idm skewness	-1.09582
1224	SD/PD	Idm skewness	0.699536
1225	PR/CR	Idm skewness	0.17688
1226	SD/PD	Idm skewness	-1.96845
1227	SD/PD	Idm skewness	1.39531
1228	PR/CR	Idm skewness	0.828604
1229	PR/CR	Idm skewness	0.934501
1230	PR/CR	Idm skewness	-1.51968
1231	PR/CR	Idm skewness	0.641395
1232	SD/PD	Idm skewness	0.0774217
1233	SD/PD	Idm skewness	0.553675
1234	SD/PD	Idm skewness	0.265015
1235	SD/PD	Idm skewness	-0.62872
1236	SD/PD	Idm skewness	0.545541
1237	SD/PD	Idm skewness	-2.87784
1238	PR/CR	Idm skewness	0.471746
1239	SD/PD	Idm skewness	-0.219792
1240	SD/PD	Idm skewness	-1.16061
1241	PR/CR	Idm skewness	-1.54443
1242	SD/PD	Idm skewness	-5.19955
1243	PR/CR	Idm skewness	0.294175
1244	PR/CR	Idm skewness	-2.4968
1245	PR/CR	Idm skewness	0.1571
1246	SD/PD	Idm skewness	0.98143
1247	PR/CR	Idm skewness	-0.823355
1248	PR/CR	Idm skewness	0.348812
1249	SD/PD	Idm skewness	0.699592
1250	PR/CR	Idm skewness	1.17668
1251	PR/CR	Idm skewness	1.06079
1252	PR/CR	Idm skewness	0.314487
1253	SD/PD	Idm skewness	0.685438
1254	PR/CR	Idm skewness	0.500277
1255	SD/PD	Idm skewness	-0.882078
1256	SD/PD	Idm skewness	0.565787
1257	PR/CR	Idm skewness	1.01353
1258	SD/PD	Idm skewness	0.618085
1259	PR/CR	Idm skewness	0.79622
1260	PR/CR	Idmn kurtosis	-0.69663
1261	SD/PD	Idmn kurtosis	3.46883
1262	PR/CR	Idmn kurtosis	1.13322
1263	SD/PD	Idmn kurtosis	-0.589046
1264	SD/PD	Idmn kurtosis	-0.202804
1265	SD/PD	Idmn kurtosis	-0.479291
1266	PR/CR	Idmn kurtosis	-0.335315
1267	SD/PD	Idmn kurtosis	2.72619
1268	PR/CR	Idmn kurtosis	-0.848577
1269	PR/CR	Idmn kurtosis	0.330449
1270	PR/CR	Idmn kurtosis	0.25299
1271	PR/CR	Idmn kurtosis	-0.0900236
1272	SD/PD	Idmn kurtosis	-0.535735
1273	SD/PD	Idmn kurtosis	-0.658381
1274	PR/CR	Idmn kurtosis	-0.621861
1275	PR/CR	Idmn kurtosis	-0.248317
1276	SD/PD	Idmn kurtosis	-0.0267677
1277	SD/PD	Idmn kurtosis	0.148543
1278	SD/PD	Idmn kurtosis	-0.575221
1279	SD/PD	Idmn kurtosis	-0.268113
1280	SD/PD	Idmn kurtosis	-0.215102
1281	SD/PD	Idmn kurtosis	0.139487
1282	SD/PD	Idmn kurtosis	-0.218131
1283	SD/PD	Idmn kurtosis	-0.128871
1284	SD/PD	Idmn kurtosis	-0.696908
1285	PR/CR	Idmn kurtosis	-0.572374
1286	SD/PD	Idmn kurtosis	-0.0245509
1287	PR/CR	Idmn kurtosis	-0.600346
1288	PR/CR	Idmn kurtosis	-0.575247
1289	SD/PD	Idmn kurtosis	-0.80472
1290	PR/CR	Idmn kurtosis	-0.785097
1291	SD/PD	Idmn kurtosis	0.535631
1292	SD/PD	Idmn kurtosis	-0.614561
1293	SD/PD	Idmn kurtosis	0.0989669
1294	SD/PD	Idmn kurtosis	0.289852
1295	SD/PD	Idmn kurtosis	-0.470945
1296	SD/PD	Idmn kurtosis	-0.589882
1297	SD/PD	Idmn kurtosis	0.659395
1298	SD/PD	Idmn kurtosis	-0.789341
1299	SD/PD	Idmn kurtosis	-0.0559377
1300	PR/CR	Idmn kurtosis	-0.557932
1301	SD/PD	Idmn kurtosis	1.48241
1302	SD/PD	Idmn kurtosis	0.338425
1303	PR/CR	Idmn kurtosis	0.745998
1304	SD/PD	Idmn kurtosis	0.243704
1305	SD/PD	Idmn kurtosis	0.193363
1306	SD/PD	Idmn kurtosis	-0.643472
1307	SD/PD	Idmn kurtosis	-0.350143
1308	PR/CR	Idmn kurtosis	-0.39471
1309	SD/PD	Idmn kurtosis	3.86171
1310	PR/CR	Idmn kurtosis	-0.64079
1311	SD/PD	Idmn kurtosis	-0.381514
1312	PR/CR	Idmn kurtosis	-0.818313
1313	PR/CR	Idmn kurtosis	0.185928
1314	SD/PD	Idmn kurtosis	-0.318089
1315	PR/CR	Idmn kurtosis	-0.136327
1316	PR/CR	Idmn kurtosis	1.03332
1317	SD/PD	Idmn kurtosis	-0.657033
1318	SD/PD	Idmn kurtosis	-0.251118
1319	SD/PD	Idmn kurtosis	-0.34457
1320	SD/PD	Idmn kurtosis	1.11081
1321	SD/PD	Idmn kurtosis	-0.316157
1322	SD/PD	Idmn kurtosis	-0.68722
1323	SD/PD	Idmn kurtosis	0.645512
1324	PR/CR	Idmn kurtosis	1.81932
1325	SD/PD	Idmn kurtosis	0.030043
1326	PR/CR	Idmn kurtosis	-0.789521
1327	SD/PD	Idmn kurtosis	-0.680657
1328	PR/CR	Idmn kurtosis	3.14024
1329	SD/PD	Idmn kurtosis	-0.465076
1330	PR/CR	Idmn kurtosis	-0.533786
1331	SD/PD	Idmn kurtosis	0.12999
1332	SD/PD	Idmn kurtosis	-0.605055
1333	PR/CR	Idmn kurtosis	-0.50541
1334	PR/CR	Idmn kurtosis	-0.505196
1335	PR/CR	Idmn kurtosis	-0.77172
1336	PR/CR	Idmn kurtosis	-0.205207
1337	SD/PD	Idmn kurtosis	-0.42458
1338	SD/PD	Idmn kurtosis	-0.752664
1339	SD/PD	Idmn kurtosis	-0.32493
1340	SD/PD	Idmn kurtosis	-0.650624
1341	SD/PD	Idmn kurtosis	-0.448953
1342	SD/PD	Idmn kurtosis	0.809864
1343	PR/CR	Idmn kurtosis	-0.538028
1344	SD/PD	Idmn kurtosis	0.556708
1345	SD/PD	Idmn kurtosis	0.259996
1346	PR/CR	Idmn kurtosis	4.37667
1347	SD/PD	Idmn kurtosis	1.94672
1348	PR/CR	Idmn kurtosis	-0.612199
1349	PR/CR	Idmn kurtosis	2.112
1350	PR/CR	Idmn kurtosis	0.0878964
1351	SD/PD	Idmn kurtosis	-0.617812
1352	PR/CR	Idmn kurtosis	-0.00736974
1353	PR/CR	Idmn kurtosis	0.393578
1354	SD/PD	Idmn kurtosis	-0.205887
1355	PR/CR	Idmn kurtosis	-0.69659
1356	PR/CR	Idmn kurtosis	-0.723981
1357	PR/CR	Idmn kurtosis	-0.253496
1358	SD/PD	Idmn kurtosis	-0.623463
1359	PR/CR	Idmn kurtosis	-0.657883
1360	SD/PD	Idmn kurtosis	-0.335217
1361	SD/PD	Idmn kurtosis	-0.620698
1362	PR/CR	Idmn kurtosis	-0.667101
1363	SD/PD	Idmn kurtosis	-0.557595
1364	PR/CR	Idmn kurtosis	-0.691574
1365	PR/CR	Idn mean	-0.482925
1366	SD/PD	Idn mean	0.84192
1367	PR/CR	Idn mean	0.754947
1368	SD/PD	Idn mean	-0.0383286
1369	SD/PD	Idn mean	0.198755
1370	SD/PD	Idn mean	-0.480134
1371	PR/CR	Idn mean	0.829349
1372	SD/PD	Idn mean	1.01136
1373	PR/CR	Idn mean	-1.72363
1374	PR/CR	Idn mean	0.600083
1375	PR/CR	Idn mean	1.16117
1376	PR/CR	Idn mean	1.09926
1377	SD/PD	Idn mean	-0.5779
1378	SD/PD	Idn mean	-0.263818
1379	PR/CR	Idn mean	-1.0842
1380	PR/CR	Idn mean	0.119049
1381	SD/PD	Idn mean	0.205828
1382	SD/PD	Idn mean	0.242618
1383	SD/PD	Idn mean	-0.687287
1384	SD/PD	Idn mean	-0.207903
1385	SD/PD	Idn mean	0.0228284
1386	SD/PD	Idn mean	-0.0166679
1387	SD/PD	Idn mean	-0.180516
1388	SD/PD	Idn mean	0.00176633
1389	SD/PD	Idn mean	-1.39916
1390	PR/CR	Idn mean	-0.579071
1391	SD/PD	Idn mean	-0.0891989
1392	PR/CR	Idn mean	-1.30768
1393	PR/CR	Idn mean	-1.22566
1394	SD/PD	Idn mean	-1.58401
1395	PR/CR	Idn mean	-1.66583
1396	SD/PD	Idn mean	0.34777
1397	SD/PD	Idn mean	-0.569286
1398	SD/PD	Idn mean	1.28682
1399	SD/PD	Idn mean	0.166719
1400	SD/PD	Idn mean	-0.517342
1401	SD/PD	Idn mean	0.0333748
1402	SD/PD	Idn mean	0.350868
1403	SD/PD	Idn mean	0.158352
1404	SD/PD	Idn mean	1.28399
1405	PR/CR	Idn mean	-1.04647
1406	SD/PD	Idn mean	1.93764
1407	SD/PD	Idn mean	0.231649
1408	PR/CR	Idn mean	0.315012
1409	SD/PD	Idn mean	-0.124831
1410	SD/PD	Idn mean	0.275547
1411	SD/PD	Idn mean	-0.891771
1412	SD/PD	Idn mean	0.36601
1413	PR/CR	Idn mean	-0.636909
1414	SD/PD	Idn mean	1.42896
1415	PR/CR	Idn mean	-0.523434
1416	SD/PD	Idn mean	0.0467912
1417	PR/CR	Idn mean	1.55059
1418	PR/CR	Idn mean	0.38153
1419	SD/PD	Idn mean	-0.03155
1420	PR/CR	Idn mean	-0.0492712
1421	PR/CR	Idn mean	1.0165
1422	SD/PD	Idn mean	-1.38288
1423	SD/PD	Idn mean	0.0529359
1424	SD/PD	Idn mean	-1.1609
1425	SD/PD	Idn mean	0.739357
1426	SD/PD	Idn mean	-0.448222
1427	SD/PD	Idn mean	-1.11312
1428	SD/PD	Idn mean	1.35984
1429	PR/CR	Idn mean	2.19909
1430	SD/PD	Idn mean	0.356899
1431	PR/CR	Idn mean	-1.97126
1432	SD/PD	Idn mean	-0.78485
1433	PR/CR	Idn mean	1.40628
1434	SD/PD	Idn mean	-0.568309
1435	PR/CR	Idn mean	-0.393941
1436	SD/PD	Idn mean	1.93154
1437	SD/PD	Idn mean	-1.42393
1438	PR/CR	Idn mean	-0.725819
1439	PR/CR	Idn mean	-1.11716
1440	PR/CR	Idn mean	1.64459
1441	PR/CR	Idn mean	-0.22595
1442	SD/PD	Idn mean	-0.176286
1443	SD/PD	Idn mean	-1.26363
1444	SD/PD	Idn mean	-0.188025
1445	SD/PD	Idn mean	0.751307
1446	SD/PD	Idn mean	-0.534253
1447	SD/PD	Idn mean	2.08857
1448	PR/CR	Idn mean	-0.432271
1449	SD/PD	Idn mean	0.759006
1450	SD/PD	Idn mean	0.906942
1451	PR/CR	Idn mean	1.76949
1452	SD/PD	Idn mean	2.48727
1453	PR/CR	Idn mean	-0.563031
1454	PR/CR	Idn mean	2.0632
1455	PR/CR	Idn mean	0.254568
1456	SD/PD	Idn mean	-0.995259
1457	PR/CR	Idn mean	1.58909
1458	PR/CR	Idn mean	0.185215
1459	SD/PD	Idn mean	-0.320397
1460	PR/CR	Idn mean	-1.39772
1461	PR/CR	Idn mean	-1.46235
1462	PR/CR	Idn mean	-0.560126
1463	SD/PD	Idn mean	-0.704519
1464	PR/CR	Idn mean	-1.00193
1465	SD/PD	Idn mean	1.40457
1466	SD/PD	Idn mean	-0.797558
1467	PR/CR	Idn mean	-1.00172
1468	SD/PD	Idn mean	-0.720422
1469	PR/CR	Idn mean	-0.796206
1470	PR/CR	Imc1 skewness	0.862603
1471	SD/PD	Imc1 skewness	-1.3047
1472	PR/CR	Imc1 skewness	-0.931922
1473	SD/PD	Imc1 skewness	-0.926551
1474	SD/PD	Imc1 skewness	-0.465104
1475	SD/PD	Imc1 skewness	0.712182
1476	PR/CR	Imc1 skewness	-0.386782
1477	SD/PD	Imc1 skewness	-0.460537
1478	PR/CR	Imc1 skewness	1.43975
1479	PR/CR	Imc1 skewness	-0.381502
1480	PR/CR	Imc1 skewness	-0.686686
1481	PR/CR	Imc1 skewness	-1.09743
1482	SD/PD	Imc1 skewness	0.60815
1483	SD/PD	Imc1 skewness	0.556178
1484	PR/CR	Imc1 skewness	1.2084
1485	PR/CR	Imc1 skewness	-0.272766
1486	SD/PD	Imc1 skewness	-0.282811
1487	SD/PD	Imc1 skewness	-0.198886
1488	SD/PD	Imc1 skewness	-0.327152
1489	SD/PD	Imc1 skewness	0.0516209
1490	SD/PD	Imc1 skewness	-0.364769
1491	SD/PD	Imc1 skewness	-0.724958
1492	SD/PD	Imc1 skewness	0.0990582
1493	SD/PD	Imc1 skewness	-1.18216
1494	SD/PD	Imc1 skewness	1.17207
1495	PR/CR	Imc1 skewness	0.785443
1496	SD/PD	Imc1 skewness	0.197812
1497	PR/CR	Imc1 skewness	1.37378
1498	PR/CR	Imc1 skewness	1.16535
1499	SD/PD	Imc1 skewness	1.38474
1500	PR/CR	Imc1 skewness	1.59586
1501	SD/PD	Imc1 skewness	-0.882248
1502	SD/PD	Imc1 skewness	0.732635
1503	SD/PD	Imc1 skewness	-1.08915
1504	SD/PD	Imc1 skewness	-0.317434
1505	SD/PD	Imc1 skewness	0.323481
1506	SD/PD	Imc1 skewness	-1.49472
1507	SD/PD	Imc1 skewness	0.543233
1508	SD/PD	Imc1 skewness	0.499638
1509	SD/PD	Imc1 skewness	-1.05277
1510	PR/CR	Imc1 skewness	0.748971
1511	SD/PD	Imc1 skewness	-1.37388
1512	SD/PD	Imc1 skewness	-0.279868
1513	PR/CR	Imc1 skewness	-0.493747
1514	SD/PD	Imc1 skewness	-0.0518156
1515	SD/PD	Imc1 skewness	-0.319397
1516	SD/PD	Imc1 skewness	0.922995
1517	SD/PD	Imc1 skewness	-0.490689
1518	PR/CR	Imc1 skewness	0.457605
1519	SD/PD	Imc1 skewness	-0.478574
1520	PR/CR	Imc1 skewness	0.638428
1521	SD/PD	Imc1 skewness	-1.45881
1522	PR/CR	Imc1 skewness	-1.79073
1523	PR/CR	Imc1 skewness	-0.557015
1524	SD/PD	Imc1 skewness	-0.00533926
1525	PR/CR	Imc1 skewness	-0.332459
1526	PR/CR	Imc1 skewness	-1.66845
1527	SD/PD	Imc1 skewness	1.45852
1528	SD/PD	Imc1 skewness	0.111518
1529	SD/PD	Imc1 skewness	0.948782
1530	SD/PD	Imc1 skewness	-0.81226
1531	SD/PD	Imc1 skewness	-0.668239
1532	SD/PD	Imc1 skewness	1.23548
1533	SD/PD	Imc1 skewness	-1.20539
1534	PR/CR	Imc1 skewness	-1.35716
1535	SD/PD	Imc1 skewness	-0.72391
1536	PR/CR	Imc1 skewness	1.6824
1537	SD/PD	Imc1 skewness	1.01081
1538	PR/CR	Imc1 skewness	-0.552888
1539	SD/PD	Imc1 skewness	0.785874
1540	PR/CR	Imc1 skewness	0.181815
1541	SD/PD	Imc1 skewness	-1.65458
1542	SD/PD	Imc1 skewness	1.44931
1543	PR/CR	Imc1 skewness	1.07245
1544	PR/CR	Imc1 skewness	1.09462
1545	PR/CR	Imc1 skewness	-1.91876
1546	PR/CR	Imc1 skewness	0.5754
1547	SD/PD	Imc1 skewness	0.612512
1548	SD/PD	Imc1 skewness	1.19958
1549	SD/PD	Imc1 skewness	0.103681
1550	SD/PD	Imc1 skewness	-1.45815
1551	SD/PD	Imc1 skewness	0.640089
1552	SD/PD	Imc1 skewness	-1.79938
1553	PR/CR	Imc1 skewness	0.850773
1554	SD/PD	Imc1 skewness	-0.990271
1555	SD/PD	Imc1 skewness	-0.711632
1556	PR/CR	Imc1 skewness	-0.981764
1557	SD/PD	Imc1 skewness	-2.4315
1558	PR/CR	Imc1 skewness	0.851646
1559	PR/CR	Imc1 skewness	-1.45111
1560	PR/CR	Imc1 skewness	0.266823
1561	SD/PD	Imc1 skewness	1.28846
1562	PR/CR	Imc1 skewness	-1.00776
1563	PR/CR	Imc1 skewness	-0.199757
1564	SD/PD	Imc1 skewness	0.538259
1565	PR/CR	Imc1 skewness	1.42036
1566	PR/CR	Imc1 skewness	1.51493
1567	PR/CR	Imc1 skewness	0.67609
1568	SD/PD	Imc1 skewness	1.12042
1569	PR/CR	Imc1 skewness	0.928129
1570	SD/PD	Imc1 skewness	-1.61856
1571	SD/PD	Imc1 skewness	0.954523
1572	PR/CR	Imc1 skewness	1.24551
1573	SD/PD	Imc1 skewness	0.807003
1574	PR/CR	Imc1 skewness	0.969136
1575	PR/CR	Imc2 kurtosis	0.489804
1576	SD/PD	Imc2 kurtosis	-0.966572
1577	PR/CR	Imc2 kurtosis	-0.951494
1578	SD/PD	Imc2 kurtosis	-0.905937
1579	SD/PD	Imc2 kurtosis	-0.976685
1580	SD/PD	Imc2 kurtosis	-0.339381
1581	PR/CR	Imc2 kurtosis	-0.877094
1582	SD/PD	Imc2 kurtosis	-0.635903
1583	PR/CR	Imc2 kurtosis	1.88703
1584	PR/CR	Imc2 kurtosis	-0.866909
1585	PR/CR	Imc2 kurtosis	-0.64454
1586	PR/CR	Imc2 kurtosis	-0.553752
1587	SD/PD	Imc2 kurtosis	-0.283168
1588	SD/PD	Imc2 kurtosis	-0.695
1589	PR/CR	Imc2 kurtosis	1.14276
1590	PR/CR	Imc2 kurtosis	-0.58878
1591	SD/PD	Imc2 kurtosis	-0.658935
1592	SD/PD	Imc2 kurtosis	-0.7404
1593	SD/PD	Imc2 kurtosis	-0.666821
1594	SD/PD	Imc2 kurtosis	-0.357558
1595	SD/PD	Imc2 kurtosis	-0.829947
1596	SD/PD	Imc2 kurtosis	-0.644249
1597	SD/PD	Imc2 kurtosis	-0.63061
1598	SD/PD	Imc2 kurtosis	-0.862923
1599	SD/PD	Imc2 kurtosis	2.07894
1600	PR/CR	Imc2 kurtosis	-0.169371
1601	SD/PD	Imc2 kurtosis	-0.412297
1602	PR/CR	Imc2 kurtosis	2.23471
1603	PR/CR	Imc2 kurtosis	1.60927
1604	SD/PD	Imc2 kurtosis	1.92945
1605	PR/CR	Imc2 kurtosis	2.3756
1606	SD/PD	Imc2 kurtosis	-0.954303
1607	SD/PD	Imc2 kurtosis	0.0541338
1608	SD/PD	Imc2 kurtosis	-0.483658
1609	SD/PD	Imc2 kurtosis	-0.807198
1610	SD/PD	Imc2 kurtosis	-0.456072
1611	SD/PD	Imc2 kurtosis	-0.945988
1612	SD/PD	Imc2 kurtosis	-0.624764
1613	SD/PD	Imc2 kurtosis	-0.860855
1614	SD/PD	Imc2 kurtosis	-0.531143
1615	PR/CR	Imc2 kurtosis	0.17334
1616	SD/PD	Imc2 kurtosis	-0.270077
1617	SD/PD	Imc2 kurtosis	-0.689097
1618	PR/CR	Imc2 kurtosis	-0.836739
1619	SD/PD	Imc2 kurtosis	-0.228412
1620	SD/PD	Imc2 kurtosis	-0.741707
1621	SD/PD	Imc2 kurtosis	0.63097
1622	SD/PD	Imc2 kurtosis	-1.00068
1623	PR/CR	Imc2 kurtosis	0.368439
1624	SD/PD	Imc2 kurtosis	-0.595176
1625	PR/CR	Imc2 kurtosis	0.190405
1626	SD/PD	Imc2 kurtosis	-0.81942
1627	PR/CR	Imc2 kurtosis	-0.47771
1628	PR/CR	Imc2 kurtosis	-0.84222
1629	SD/PD	Imc2 kurtosis	-0.799525
1630	PR/CR	Imc2 kurtosis	-0.810177
1631	PR/CR	Imc2 kurtosis	-0.770327
1632	SD/PD	Imc2 kurtosis	2.52685
1633	SD/PD	Imc2 kurtosis	-0.732941
1634	SD/PD	Imc2 kurtosis	0.734523
1635	SD/PD	Imc2 kurtosis	-0.840274
1636	SD/PD	Imc2 kurtosis	-0.695435
1637	SD/PD	Imc2 kurtosis	1.45149
1638	SD/PD	Imc2 kurtosis	-0.406229
1639	PR/CR	Imc2 kurtosis	-0.26712
1640	SD/PD	Imc2 kurtosis	-0.842509
1641	PR/CR	Imc2 kurtosis	2.63671
1642	SD/PD	Imc2 kurtosis	0.376708
1643	PR/CR	Imc2 kurtosis	-0.670863
1644	SD/PD	Imc2 kurtosis	0.404382
1645	PR/CR	Imc2 kurtosis	-0.255344
1646	SD/PD	Imc2 kurtosis	-0.0956637
1647	SD/PD	Imc2 kurtosis	3.20717
1648	PR/CR	Imc2 kurtosis	0.967056
1649	PR/CR	Imc2 kurtosis	1.57185
1650	PR/CR	Imc2 kurtosis	-0.621678
1651	PR/CR	Imc2 kurtosis	-0.00110432
1652	SD/PD	Imc2 kurtosis	-0.448552
1653	SD/PD	Imc2 kurtosis	0.880711
1654	SD/PD	Imc2 kurtosis	-0.52434
1655	SD/PD	Imc2 kurtosis	-0.419686
1656	SD/PD	Imc2 kurtosis	0.209219
1657	SD/PD	Imc2 kurtosis	-0.177179
1658	PR/CR	Imc2 kurtosis	-0.0525115
1659	SD/PD	Imc2 kurtosis	-0.83712
1660	SD/PD	Imc2 kurtosis	-0.973139
1661	PR/CR	Imc2 kurtosis	-0.608004
1662	SD/PD	Imc2 kurtosis	-0.16704
1663	PR/CR	Imc2 kurtosis	0.0894731
1664	PR/CR	Imc2 kurtosis	-0.109651
1665	PR/CR	Imc2 kurtosis	-0.460124
1666	SD/PD	Imc2 kurtosis	1.3667
1667	PR/CR	Imc2 kurtosis	-0.294458
1668	PR/CR	Imc2 kurtosis	-0.597335
1669	SD/PD	Imc2 kurtosis	0.170856
1670	PR/CR	Imc2 kurtosis	2.28955
1671	PR/CR	Imc2 kurtosis	2.48236
1672	PR/CR	Imc2 kurtosis	0.0150906
1673	SD/PD	Imc2 kurtosis	0.831078
1674	PR/CR	Imc2 kurtosis	0.439757
1675	SD/PD	Imc2 kurtosis	-0.234464
1676	SD/PD	Imc2 kurtosis	0.46091
1677	PR/CR	Imc2 kurtosis	1.65853
1678	SD/PD	Imc2 kurtosis	0.604519
1679	PR/CR	Imc2 kurtosis	0.595998
1680	PR/CR	InverseVariance variance	-0.972766
1681	SD/PD	InverseVariance variance	1.86491
1682	PR/CR	InverseVariance variance	0.940875
1683	SD/PD	InverseVariance variance	1.24627
1684	SD/PD	InverseVariance variance	1.20781
1685	SD/PD	InverseVariance variance	0.956683
1686	PR/CR	InverseVariance variance	0.840551
1687	SD/PD	InverseVariance variance	2.67798
1688	PR/CR	InverseVariance variance	-0.955379
1689	PR/CR	InverseVariance variance	0.782785
1690	PR/CR	InverseVariance variance	0.926568
1691	PR/CR	InverseVariance variance	0.841753
1692	SD/PD	InverseVariance variance	-0.150943
1693	SD/PD	InverseVariance variance	1.27447
1694	PR/CR	InverseVariance variance	-0.728425
1695	PR/CR	InverseVariance variance	-0.0667509
1696	SD/PD	InverseVariance variance	-0.00548554
1697	SD/PD	InverseVariance variance	0.109811
1698	SD/PD	InverseVariance variance	0.102472
1699	SD/PD	InverseVariance variance	-0.403434
1700	SD/PD	InverseVariance variance	0.56438
1701	SD/PD	InverseVariance variance	-0.238397
1702	SD/PD	InverseVariance variance	-0.730713
1703	SD/PD	InverseVariance variance	0.887618
1704	SD/PD	InverseVariance variance	-1.89986
1705	PR/CR	InverseVariance variance	0.0179405
1706	SD/PD	InverseVariance variance	-0.531636
1707	PR/CR	InverseVariance variance	-1.7472
1708	PR/CR	InverseVariance variance	-1.14591
1709	SD/PD	InverseVariance variance	-0.87485
1710	PR/CR	InverseVariance variance	-1.10868
1711	SD/PD	InverseVariance variance	1.05367
1712	SD/PD	InverseVariance variance	-0.293588
1713	SD/PD	InverseVariance variance	0.793001
1714	SD/PD	InverseVariance variance	0.645671
1715	SD/PD	InverseVariance variance	0.463941
1716	SD/PD	InverseVariance variance	1.63298
1717	SD/PD	InverseVariance variance	2.35223
1718	SD/PD	InverseVariance variance	0.212595
1719	SD/PD	InverseVariance variance	0.811406
1720	PR/CR	InverseVariance variance	0.138891
1721	SD/PD	InverseVariance variance	0.568357
1722	SD/PD	InverseVariance variance	0.0716182
1723	PR/CR	InverseVariance variance	0.355184
1724	SD/PD	InverseVariance variance	-0.787824
1725	SD/PD	InverseVariance variance	-0.23509
1726	SD/PD	InverseVariance variance	-1.32636
1727	SD/PD	InverseVariance variance	0.76348
1728	PR/CR	InverseVariance variance	-1.48914
1729	SD/PD	InverseVariance variance	2.31632
1730	PR/CR	InverseVariance variance	-1.33036
1731	SD/PD	InverseVariance variance	1.0191
1732	PR/CR	InverseVariance variance	-1.36379
1733	PR/CR	InverseVariance variance	0.660722
1734	SD/PD	InverseVariance variance	0.54015
1735	PR/CR	InverseVariance variance	0.390377
1736	PR/CR	InverseVariance variance	1.46486
1737	SD/PD	InverseVariance variance	-1.6061
1738	SD/PD	InverseVariance variance	1.13114
1739	SD/PD	InverseVariance variance	0.19209
1740	SD/PD	InverseVariance variance	0.716488
1741	SD/PD	InverseVariance variance	0.468673
1742	SD/PD	InverseVariance variance	-1.36236
1743	SD/PD	InverseVariance variance	0.722382
1744	PR/CR	InverseVariance variance	0.634114
1745	SD/PD	InverseVariance variance	0.390938
1746	PR/CR	InverseVariance variance	-0.526436
1747	SD/PD	InverseVariance variance	-0.810872
1748	PR/CR	InverseVariance variance	2.08902
1749	SD/PD	InverseVariance variance	-0.502862
1750	PR/CR	InverseVariance variance	-1.18273
1751	SD/PD	InverseVariance variance	-0.673833
1752	SD/PD	InverseVariance variance	-1.82453
1753	PR/CR	InverseVariance variance	-1.4231
1754	PR/CR	InverseVariance variance	-0.840566
1755	PR/CR	InverseVariance variance	-1.31833
1756	PR/CR	InverseVariance variance	-0.151976
1757	SD/PD	InverseVariance variance	0.408395
1758	SD/PD	InverseVariance variance	-0.766044
1759	SD/PD	InverseVariance variance	-0.182468
1760	SD/PD	InverseVariance variance	0.68103
1761	SD/PD	InverseVariance variance	-1.12029
1762	SD/PD	InverseVariance variance	-0.315718
1763	PR/CR	InverseVariance variance	-0.096205
1764	SD/PD	InverseVariance variance	0.798183
1765	SD/PD	InverseVariance variance	1.24936
1766	PR/CR	InverseVariance variance	1.40781
1767	SD/PD	InverseVariance variance	-0.4103
1768	PR/CR	InverseVariance variance	0.412982
1769	PR/CR	InverseVariance variance	0.218417
1770	PR/CR	InverseVariance variance	0.0677485
1771	SD/PD	InverseVariance variance	-0.513553
1772	PR/CR	InverseVariance variance	0.468345
1773	PR/CR	InverseVariance variance	-0.411628
1774	SD/PD	InverseVariance variance	-0.928056
1775	PR/CR	InverseVariance variance	-1.36395
1776	PR/CR	InverseVariance variance	-1.4309
1777	PR/CR	InverseVariance variance	-0.716269
1778	SD/PD	InverseVariance variance	-1.07406
1779	PR/CR	InverseVariance variance	-0.413911
1780	SD/PD	InverseVariance variance	-0.152648
1781	SD/PD	InverseVariance variance	-0.192282
1782	PR/CR	InverseVariance variance	-1.02707
1783	SD/PD	InverseVariance variance	-1.31713
1784	PR/CR	InverseVariance variance	-0.51177
1785	PR/CR	JointAverage kurtosis	-0.577655
1786	SD/PD	JointAverage kurtosis	2.60813
1787	PR/CR	JointAverage kurtosis	-0.0122569
1788	SD/PD	JointAverage kurtosis	0.517535
1789	SD/PD	JointAverage kurtosis	1.05904
1790	SD/PD	JointAverage kurtosis	-0.272039
1791	PR/CR	JointAverage kurtosis	-0.646419
1792	SD/PD	JointAverage kurtosis	-0.206388
1793	PR/CR	JointAverage kurtosis	-0.669119
1794	PR/CR	JointAverage kurtosis	-0.00627834
1795	PR/CR	JointAverage kurtosis	-0.596321
1796	PR/CR	JointAverage kurtosis	-0.261966
1797	SD/PD	JointAverage kurtosis	-0.163416
1798	SD/PD	JointAverage kurtosis	-0.0883862
1799	PR/CR	JointAverage kurtosis	-0.757068
1800	PR/CR	JointAverage kurtosis	-0.351862
1801	SD/PD	JointAverage kurtosis	0.209162
1802	SD/PD	JointAverage kurtosis	-0.0121957
1803	SD/PD	JointAverage kurtosis	0.230295
1804	SD/PD	JointAverage kurtosis	-0.184063
1805	SD/PD	JointAverage kurtosis	0.0557988
1806	SD/PD	JointAverage kurtosis	0.0347271
1807	SD/PD	JointAverage kurtosis	-0.374712
1808	SD/PD	JointAverage kurtosis	0.166945
1809	SD/PD	JointAverage kurtosis	-0.568669
1810	PR/CR	JointAverage kurtosis	-0.683642
1811	SD/PD	JointAverage kurtosis	-0.227072
1812	PR/CR	JointAverage kurtosis	-0.697757
1813	PR/CR	JointAverage kurtosis	-0.666473
1814	SD/PD	JointAverage kurtosis	-0.691708
1815	PR/CR	JointAverage kurtosis	-0.738766
1816	SD/PD	JointAverage kurtosis	1.66543
1817	SD/PD	JointAverage kurtosis	-0.0733014
1818	SD/PD	JointAverage kurtosis	-0.153723
1819	SD/PD	JointAverage kurtosis	0.397059
1820	SD/PD	JointAverage kurtosis	0.457131
1821	SD/PD	JointAverage kurtosis	0.772643
1822	SD/PD	JointAverage kurtosis	-0.376751
1823	SD/PD	JointAverage kurtosis	-0.554131
1824	SD/PD	JointAverage kurtosis	-0.120766
1825	PR/CR	JointAverage kurtosis	0.0912675
1826	SD/PD	JointAverage kurtosis	1.03079
1827	SD/PD	JointAverage kurtosis	0.434233
1828	PR/CR	JointAverage kurtosis	-0.0550307
1829	SD/PD	JointAverage kurtosis	-0.190357
1830	SD/PD	JointAverage kurtosis	-0.104746
1831	SD/PD	JointAverage kurtosis	-0.741327
1832	SD/PD	JointAverage kurtosis	-0.184068
1833	PR/CR	JointAverage kurtosis	-0.102889
1834	SD/PD	JointAverage kurtosis	-0.188082
1835	PR/CR	JointAverage kurtosis	-0.664214
1836	SD/PD	JointAverage kurtosis	1.58933
1837	PR/CR	JointAverage kurtosis	0.0427123
1838	PR/CR	JointAverage kurtosis	0.793964
1839	SD/PD	JointAverage kurtosis	0.15868
1840	PR/CR	JointAverage kurtosis	0.497573
1841	PR/CR	JointAverage kurtosis	1.54996
1842	SD/PD	JointAverage kurtosis	-0.617222
1843	SD/PD	JointAverage kurtosis	0.491156
1844	SD/PD	JointAverage kurtosis	0.257498
1845	SD/PD	JointAverage kurtosis	-0.257586
1846	SD/PD	JointAverage kurtosis	-0.0788061
1847	SD/PD	JointAverage kurtosis	-0.682942
1848	SD/PD	JointAverage kurtosis	-0.105011
1849	PR/CR	JointAverage kurtosis	0.98896
1850	SD/PD	JointAverage kurtosis	0.35783
1851	PR/CR	JointAverage kurtosis	-0.565066
1852	SD/PD	JointAverage kurtosis	-0.728011
1853	PR/CR	JointAverage kurtosis	-0.291373
1854	SD/PD	JointAverage kurtosis	-0.345155
1855	PR/CR	JointAverage kurtosis	-0.409872
1856	SD/PD	JointAverage kurtosis	0.591011
1857	SD/PD	JointAverage kurtosis	-0.648073
1858	PR/CR	JointAverage kurtosis	-0.701924
1859	PR/CR	JointAverage kurtosis	-0.506626
1860	PR/CR	JointAverage kurtosis	0.243519
1861	PR/CR	JointAverage kurtosis	-0.266107
1862	SD/PD	JointAverage kurtosis	-0.347886
1863	SD/PD	JointAverage kurtosis	-0.710742
1864	SD/PD	JointAverage kurtosis	-0.406632
1865	SD/PD	JointAverage kurtosis	0.252022
1866	SD/PD	JointAverage kurtosis	-0.545554
1867	SD/PD	JointAverage kurtosis	3.87993
1868	PR/CR	JointAverage kurtosis	-0.602402
1869	SD/PD	JointAverage kurtosis	0.375111
1870	SD/PD	JointAverage kurtosis	0.735115
1871	PR/CR	JointAverage kurtosis	-0.357098
1872	SD/PD	JointAverage kurtosis	7.08821
1873	PR/CR	JointAverage kurtosis	-0.742492
1874	PR/CR	JointAverage kurtosis	0.921904
1875	PR/CR	JointAverage kurtosis	-0.651179
1876	SD/PD	JointAverage kurtosis	-0.34836
1877	PR/CR	JointAverage kurtosis	-0.536931
1878	PR/CR	JointAverage kurtosis	-0.25169
1879	SD/PD	JointAverage kurtosis	-0.511468
1880	PR/CR	JointAverage kurtosis	-0.62074
1881	PR/CR	JointAverage kurtosis	-0.739973
1882	PR/CR	JointAverage kurtosis	-0.540744
1883	SD/PD	JointAverage kurtosis	-0.751782
1884	PR/CR	JointAverage kurtosis	-0.619172
1885	SD/PD	JointAverage kurtosis	-0.199406
1886	SD/PD	JointAverage kurtosis	-0.583044
1887	PR/CR	JointAverage kurtosis	-0.659681
1888	SD/PD	JointAverage kurtosis	-0.63866
1889	PR/CR	JointAverage kurtosis	-0.0116515
1890	PR/CR	JointEnergy mean	-0.725948
1891	SD/PD	JointEnergy mean	0.678448
1892	PR/CR	JointEnergy mean	0.13628
1893	SD/PD	JointEnergy mean	0.535297
1894	SD/PD	JointEnergy mean	0.204682
1895	SD/PD	JointEnergy mean	-0.313769
1896	PR/CR	JointEnergy mean	0.346674
1897	SD/PD	JointEnergy mean	0.786505
1898	PR/CR	JointEnergy mean	-1.133
1899	PR/CR	JointEnergy mean	0.372817
1900	PR/CR	JointEnergy mean	0.664362
1901	PR/CR	JointEnergy mean	0.892851
1902	SD/PD	JointEnergy mean	-0.598689
1903	SD/PD	JointEnergy mean	0.176335
1904	PR/CR	JointEnergy mean	-0.959652
1905	PR/CR	JointEnergy mean	-0.0272669
1906	SD/PD	JointEnergy mean	-0.0788143
1907	SD/PD	JointEnergy mean	-0.0997801
1908	SD/PD	JointEnergy mean	-0.269867
1909	SD/PD	JointEnergy mean	-0.469981
1910	SD/PD	JointEnergy mean	-0.102437
1911	SD/PD	JointEnergy mean	-0.359914
1912	SD/PD	JointEnergy mean	-0.626566
1913	SD/PD	JointEnergy mean	0.0490621
1914	SD/PD	JointEnergy mean	-1.22348
1915	PR/CR	JointEnergy mean	-0.454669
1916	SD/PD	JointEnergy mean	-0.415572
1917	PR/CR	JointEnergy mean	-1.12082
1918	PR/CR	JointEnergy mean	-1.07561
1919	SD/PD	JointEnergy mean	-1.13177
1920	PR/CR	JointEnergy mean	-1.14567
1921	SD/PD	JointEnergy mean	0.162227
1922	SD/PD	JointEnergy mean	-0.627099
1923	SD/PD	JointEnergy mean	1.11941
1924	SD/PD	JointEnergy mean	-0.14905
1925	SD/PD	JointEnergy mean	-0.370301
1926	SD/PD	JointEnergy mean	0.564751
1927	SD/PD	JointEnergy mean	0.135068
1928	SD/PD	JointEnergy mean	0.527905
1929	SD/PD	JointEnergy mean	1.31818
1930	PR/CR	JointEnergy mean	-0.821496
1931	SD/PD	JointEnergy mean	2.23397
1932	SD/PD	JointEnergy mean	-0.164798
1933	PR/CR	JointEnergy mean	-0.085076
1934	SD/PD	JointEnergy mean	-0.612032
1935	SD/PD	JointEnergy mean	-0.294869
1936	SD/PD	JointEnergy mean	-0.929059
1937	SD/PD	JointEnergy mean	0.348302
1938	PR/CR	JointEnergy mean	-0.90032
1939	SD/PD	JointEnergy mean	1.13918
1940	PR/CR	JointEnergy mean	-0.825136
1941	SD/PD	JointEnergy mean	0.224921
1942	PR/CR	JointEnergy mean	2.16132
1943	PR/CR	JointEnergy mean	0.0747485
1944	SD/PD	JointEnergy mean	-0.13276
1945	PR/CR	JointEnergy mean	-0.241165
1946	PR/CR	JointEnergy mean	1.04745
1947	SD/PD	JointEnergy mean	-1.06658
1948	SD/PD	JointEnergy mean	0.134323
1949	SD/PD	JointEnergy mean	-0.832635
1950	SD/PD	JointEnergy mean	0.187252
1951	SD/PD	JointEnergy mean	-0.196585
1952	SD/PD	JointEnergy mean	-1.01521
1953	SD/PD	JointEnergy mean	1.23408
1954	PR/CR	JointEnergy mean	2.4878
1955	SD/PD	JointEnergy mean	0.012413
1956	PR/CR	JointEnergy mean	-1.03909
1957	SD/PD	JointEnergy mean	-0.765938
1958	PR/CR	JointEnergy mean	1.07398
1959	SD/PD	JointEnergy mean	-0.64793
1960	PR/CR	JointEnergy mean	-0.817217
1961	SD/PD	JointEnergy mean	2.27426
1962	SD/PD	JointEnergy mean	-1.12643
1963	PR/CR	JointEnergy mean	-0.845051
1964	PR/CR	JointEnergy mean	-0.858955
1965	PR/CR	JointEnergy mean	2.26586
1966	PR/CR	JointEnergy mean	-0.424078
1967	SD/PD	JointEnergy mean	-0.0370145
1968	SD/PD	JointEnergy mean	-1.0257
1969	SD/PD	JointEnergy mean	-0.282353
1970	SD/PD	JointEnergy mean	1.32597
1971	SD/PD	JointEnergy mean	-0.791845
1972	SD/PD	JointEnergy mean	2.63768
1973	PR/CR	JointEnergy mean	-0.412833
1974	SD/PD	JointEnergy mean	0.488948
1975	SD/PD	JointEnergy mean	0.924157
1976	PR/CR	JointEnergy mean	1.71161
1977	SD/PD	JointEnergy mean	3.12231
1978	PR/CR	JointEnergy mean	-0.442642
1979	PR/CR	JointEnergy mean	2.34364
1980	PR/CR	JointEnergy mean	-0.451195
1981	SD/PD	JointEnergy mean	-0.808486
1982	PR/CR	JointEnergy mean	1.37177
1983	PR/CR	JointEnergy mean	-0.282805
1984	SD/PD	JointEnergy mean	-0.668581
1985	PR/CR	JointEnergy mean	-1.09726
1986	PR/CR	JointEnergy mean	-1.12125
1987	PR/CR	JointEnergy mean	-0.741578
1988	SD/PD	JointEnergy mean	-0.84545
1989	PR/CR	JointEnergy mean	-0.863025
1990	SD/PD	JointEnergy mean	1.69207
1991	SD/PD	JointEnergy mean	-0.711056
1992	PR/CR	JointEnergy mean	-0.947977
1993	SD/PD	JointEnergy mean	-0.905374
1994	PR/CR	JointEnergy mean	-0.630308
1995	PR/CR	JointEntropy kurtosis	0.404259
1996	SD/PD	JointEntropy kurtosis	-0.984839
1997	PR/CR	JointEntropy kurtosis	-0.523601
1998	SD/PD	JointEntropy kurtosis	-1.01128
[truncated: 626 more rows]

## Sheet: 3D
	TPS Category	variable	value
0	Low [1%, 25%]	PD-L1 Pixel Intensity	-0.432067
1	High [75%, 100%]	PD-L1 Pixel Intensity	1.37606
2	High [75%, 100%]	PD-L1 Pixel Intensity	1.0427
3	High [75%, 100%]	PD-L1 Pixel Intensity	1.21713
4	High [75%, 100%]	PD-L1 Pixel Intensity	1.73738
5	High [75%, 100%]	PD-L1 Pixel Intensity	0.60046
6	High [75%, 100%]	PD-L1 Pixel Intensity	2.18614
7	High [75%, 100%]	PD-L1 Pixel Intensity	1.62463
8	High [75%, 100%]	PD-L1 Pixel Intensity	1.22237
9	High [75%, 100%]	PD-L1 Pixel Intensity	1.59609
10	High [75%, 100%]	PD-L1 Pixel Intensity	2.40407
11	High [75%, 100%]	PD-L1 Pixel Intensity	1.67836
12	High [75%, 100%]	PD-L1 Pixel Intensity	2.78703
13	High [75%, 100%]	PD-L1 Pixel Intensity	1.73447
14	Low [1%, 25%]	PD-L1 Pixel Intensity
15	High [75%, 100%]	PD-L1 Pixel Intensity	0.94736
16	High [75%, 100%]	PD-L1 Pixel Intensity	0.354754
17	High [75%, 100%]	PD-L1 Pixel Intensity	1.18652
18	High [75%, 100%]	PD-L1 Pixel Intensity	1.42521
19	High [75%, 100%]	PD-L1 Pixel Intensity	0.774881
20	High [75%, 100%]	PD-L1 Pixel Intensity	2.48259
21	High [75%, 100%]	PD-L1 Pixel Intensity	1.25823
22	High [75%, 100%]	PD-L1 Pixel Intensity	0.912435
23	High [75%, 100%]	PD-L1 Pixel Intensity	-0.845359
24	High [75%, 100%]	PD-L1 Pixel Intensity	-0.131362
25	High [75%, 100%]	PD-L1 Pixel Intensity	0.663511
26	High [75%, 100%]	PD-L1 Pixel Intensity	0.974947
27	High [75%, 100%]	PD-L1 Pixel Intensity	-1.30666
28	High [75%, 100%]	PD-L1 Pixel Intensity	0.27848
29	High [75%, 100%]	PD-L1 Pixel Intensity	0.736916
30	High [75%, 100%]	PD-L1 Pixel Intensity	-0.698089
31	High [75%, 100%]	PD-L1 Pixel Intensity	-0.283212
32	High [75%, 100%]	PD-L1 Pixel Intensity	-0.337923
33	High [75%, 100%]	PD-L1 Pixel Intensity	0.874711
34	High [75%, 100%]	PD-L1 Pixel Intensity	1.7312
35	High [75%, 100%]	PD-L1 Pixel Intensity	0.970772
36	High [75%, 100%]	PD-L1 Pixel Intensity	1.28007
37	High [75%, 100%]	PD-L1 Pixel Intensity	0.192352
38	High [75%, 100%]	PD-L1 Pixel Intensity	0.212757
39	High [75%, 100%]	PD-L1 Pixel Intensity	0.491987
40	High [75%, 100%]	PD-L1 Pixel Intensity	0.355871
41	High [75%, 100%]	PD-L1 Pixel Intensity	-0.0086818
42	High [75%, 100%]	PD-L1 Pixel Intensity	-0.695804
43	Moderate [25%, 75%]	PD-L1 Pixel Intensity
44	Moderate [25%, 75%]	PD-L1 Pixel Intensity	-0.528687
45	Moderate [25%, 75%]	PD-L1 Pixel Intensity	-0.648223
46	Moderate [25%, 75%]	PD-L1 Pixel Intensity	0.960004
47	Moderate [25%, 75%]	PD-L1 Pixel Intensity	-0.274489
48	High [75%, 100%]	PD-L1 Pixel Intensity	1.37666
49	Moderate [25%, 75%]	PD-L1 Pixel Intensity	-0.789811
50	Moderate [25%, 75%]	PD-L1 Pixel Intensity	-1.26942
51	Moderate [25%, 75%]	PD-L1 Pixel Intensity	-0.0582539
52	Moderate [25%, 75%]	PD-L1 Pixel Intensity	-0.456254
53	Moderate [25%, 75%]	PD-L1 Pixel Intensity	-0.696605
54	Moderate [25%, 75%]	PD-L1 Pixel Intensity
55	Moderate [25%, 75%]	PD-L1 Pixel Intensity	-0.894269
56	Moderate [25%, 75%]	PD-L1 Pixel Intensity	-0.793956
57	Moderate [25%, 75%]	PD-L1 Pixel Intensity	-0.0358301
58	Moderate [25%, 75%]	PD-L1 Pixel Intensity	0.83012
59	Moderate [25%, 75%]	PD-L1 Pixel Intensity	-0.505281
60	Moderate [25%, 75%]	PD-L1 Pixel Intensity	-0.181167
61	Moderate [25%, 75%]	PD-L1 Pixel Intensity	-1.32065
62	Moderate [25%, 75%]	PD-L1 Pixel Intensity	-0.565916
63	Moderate [25%, 75%]	PD-L1 Pixel Intensity	-0.307975
64	Moderate [25%, 75%]	PD-L1 Pixel Intensity	-0.687084
65	Moderate [25%, 75%]	PD-L1 Pixel Intensity	-0.452749
66	Moderate [25%, 75%]	PD-L1 Pixel Intensity	-0.498233
67	Moderate [25%, 75%]	PD-L1 Pixel Intensity	0.644877
68	Moderate [25%, 75%]	PD-L1 Pixel Intensity	-0.053643
69	Moderate [25%, 75%]	PD-L1 Pixel Intensity	-1.447
70	Moderate [25%, 75%]	PD-L1 Pixel Intensity	-0.363631
71	Moderate [25%, 75%]	PD-L1 Pixel Intensity	-0.442171
72	Moderate [25%, 75%]	PD-L1 Pixel Intensity	-0.817017
73	Moderate [25%, 75%]	PD-L1 Pixel Intensity	-0.0945102
74	Moderate [25%, 75%]	PD-L1 Pixel Intensity	-0.464525
75	Low [1%, 25%]	PD-L1 Pixel Intensity	-0.470042
76	Low [1%, 25%]	PD-L1 Pixel Intensity	-0.116929
77	Low [1%, 25%]	PD-L1 Pixel Intensity	0.293239
78	Low [1%, 25%]	PD-L1 Pixel Intensity	-1.58548
79	Low [1%, 25%]	PD-L1 Pixel Intensity	-1.00731
80	Low [1%, 25%]	PD-L1 Pixel Intensity	-0.252133
81	Low [1%, 25%]	PD-L1 Pixel Intensity	-1.01533
82	Low [1%, 25%]	PD-L1 Pixel Intensity	-1.00542
83	Low [1%, 25%]	PD-L1 Pixel Intensity	-0.910502
84	Low [1%, 25%]	PD-L1 Pixel Intensity	-0.824255
85	Low [1%, 25%]	PD-L1 Pixel Intensity	-0.239021
86	Moderate [25%, 75%]	PD-L1 Pixel Intensity	-0.603867
87	Low [1%, 25%]	PD-L1 Pixel Intensity	-0.952718
88	Low [1%, 25%]	PD-L1 Pixel Intensity	-1.16943
89	Low [1%, 25%]	PD-L1 Pixel Intensity	-1.31271
90	Low [1%, 25%]	PD-L1 Pixel Intensity	-1.18312
91	Low [1%, 25%]	PD-L1 Pixel Intensity	0.14613
92	Low [1%, 25%]	PD-L1 Pixel Intensity	-0.896881
93	Low [1%, 25%]	PD-L1 Pixel Intensity	-0.352075
94	Low [1%, 25%]	PD-L1 Pixel Intensity	-1.15951
95	Low [1%, 25%]	PD-L1 Pixel Intensity	-0.319565
96	Low [1%, 25%]	PD-L1 Pixel Intensity	-1.18024
97	Low [1%, 25%]	PD-L1 Pixel Intensity	-0.773272
98	Low [1%, 25%]	PD-L1 Pixel Intensity	-0.790975
99	Low [1%, 25%]	PD-L1 Pixel Intensity	-0.827094
100	Low [1%, 25%]	PD-L1 Pixel Intensity	-1.10833
101	Low [1%, 25%]	PD-L1 Pixel Intensity	-0.349759
102	Low [1%, 25%]	PD-L1 Pixel Intensity	-1.1799
103	Low [1%, 25%]	PD-L1 Pixel Intensity	-0.0779764
104	Low [1%, 25%]	PD-L1 Pixel Intensity	-0.480016
105	Low [1%, 25%]	PD-L1 Pixel Intensity	-0.657686
106	Low [1%, 25%]	PD-L1 Pixel Intensity	-0.690399
107	Low [1%, 25%]	PD-L1 Pixel Intensity	-0.684999
108	Zero	PD-L1 Pixel Intensity
109	Zero	PD-L1 Pixel Intensity
110	Zero	PD-L1 Pixel Intensity
111	Zero	PD-L1 Pixel Intensity
112	Zero	PD-L1 Pixel Intensity
113	Zero	PD-L1 Pixel Intensity
114	Zero	PD-L1 Pixel Intensity
115	Zero	PD-L1 Pixel Intensity
116	Zero	PD-L1 Pixel Intensity
117	Zero	PD-L1 Pixel Intensity
118	Zero	PD-L1 Pixel Intensity
119	Zero	PD-L1 Pixel Intensity
120	Zero	PD-L1 Pixel Intensity
121	Zero	PD-L1 Pixel Intensity
122	Zero	PD-L1 Pixel Intensity
123	Zero	PD-L1 Pixel Intensity
124	Zero	PD-L1 Pixel Intensity
125	Zero	PD-L1 Pixel Intensity
126	Zero	PD-L1 Pixel Intensity
127	Zero	PD-L1 Pixel Intensity
128	Zero	PD-L1 Pixel Intensity
129	Zero	PD-L1 Pixel Intensity
130	Zero	PD-L1 Pixel Intensity
131	Zero	PD-L1 Pixel Intensity
132	Zero	PD-L1 Pixel Intensity
133	Zero	PD-L1 Pixel Intensity
134	Zero	PD-L1 Pixel Intensity
135	Zero	PD-L1 Pixel Intensity
136	Zero	PD-L1 Pixel Intensity
137	Zero	PD-L1 Pixel Intensity
138	Zero	PD-L1 Pixel Intensity
139	Zero	PD-L1 Pixel Intensity
140	Zero	PD-L1 Pixel Intensity
141	Zero	PD-L1 Pixel Intensity
142	Zero	PD-L1 Pixel Intensity
143	Zero	PD-L1 Pixel Intensity
144	Zero	PD-L1 Pixel Intensity
145	Zero	PD-L1 Pixel Intensity
146	Zero	PD-L1 Pixel Intensity
147	Zero	PD-L1 Pixel Intensity
148	Zero	PD-L1 Pixel Intensity
149	Zero	PD-L1 Pixel Intensity
150	Zero	PD-L1 Pixel Intensity
151	Zero	PD-L1 Pixel Intensity
152	Zero	PD-L1 Pixel Intensity
153	Zero	PD-L1 Pixel Intensity
154	Zero	PD-L1 Pixel Intensity
155	Zero	PD-L1 Pixel Intensity
156	Zero	PD-L1 Pixel Intensity
157	Zero	PD-L1 Pixel Intensity
158	Zero	PD-L1 Pixel Intensity
159	Zero	PD-L1 Pixel Intensity
160	Zero	PD-L1 Pixel Intensity
161	Zero	PD-L1 Pixel Intensity
162	Zero	PD-L1 Pixel Intensity
163	Zero	PD-L1 Pixel Intensity
164	Zero	PD-L1 Pixel Intensity
165	Zero	PD-L1 Pixel Intensity
166	Zero	PD-L1 Pixel Intensity
167	Zero	PD-L1 Pixel Intensity
168	Zero	PD-L1 Pixel Intensity
169	Zero	PD-L1 Pixel Intensity
170	Zero	PD-L1 Pixel Intensity
171	Zero	PD-L1 Pixel Intensity
172	Zero	PD-L1 Pixel Intensity
173	Zero	PD-L1 Pixel Intensity
174	Zero	PD-L1 Pixel Intensity
175	Zero	PD-L1 Pixel Intensity
176	Zero	PD-L1 Pixel Intensity
177	Zero	PD-L1 Pixel Intensity
178	Zero	PD-L1 Pixel Intensity
179	Zero	PD-L1 Pixel Intensity
180	Zero	PD-L1 Pixel Intensity
181	Zero	PD-L1 Pixel Intensity
182	Zero	PD-L1 Pixel Intensity
183	Zero	PD-L1 Pixel Intensity
184	Zero	PD-L1 Pixel Intensity
185	Zero	PD-L1 Pixel Intensity
186	Zero	PD-L1 Pixel Intensity
187	Zero	PD-L1 Pixel Intensity
188	Zero	PD-L1 Pixel Intensity
189	Zero	PD-L1 Pixel Intensity
190	Zero	PD-L1 Pixel Intensity
191	Zero	PD-L1 Pixel Intensity
192	Zero	PD-L1 Pixel Intensity
193	Zero	PD-L1 Pixel Intensity
194	Zero	PD-L1 Pixel Intensity
195	Zero	PD-L1 Pixel Intensity
196	High [75%, 100%]	PD-L1 Pixel Intensity
197	Zero	PD-L1 Pixel Intensity
198	Zero	PD-L1 Pixel Intensity
199	High [75%, 100%]	PD-L1 Pixel Intensity
200	Zero	PD-L1 Pixel Intensity
201	Low [1%, 25%]	Autocorrelation Skewness	-0.445237
202	High [75%, 100%]	Autocorrelation Skewness	-1.01448
203	High [75%, 100%]	Autocorrelation Skewness	-0.948638
204	High [75%, 100%]	Autocorrelation Skewness	-0.938663
205	High [75%, 100%]	Autocorrelation Skewness	-1.16222
206	High [75%, 100%]	Autocorrelation Skewness	-0.890487
207	High [75%, 100%]	Autocorrelation Skewness	-1.17161
208	High [75%, 100%]	Autocorrelation Skewness	-1.04736
209	High [75%, 100%]	Autocorrelation Skewness	-0.988863
210	High [75%, 100%]	Autocorrelation Skewness	-1.04102
211	High [75%, 100%]	Autocorrelation Skewness	-1.21741
212	High [75%, 100%]	Autocorrelation Skewness	-1.06484
213	High [75%, 100%]	Autocorrelation Skewness	-1.28999
214	High [75%, 100%]	Autocorrelation Skewness	-1.11776
215	Low [1%, 25%]	Autocorrelation Skewness
216	High [75%, 100%]	Autocorrelation Skewness	-0.826986
217	High [75%, 100%]	Autocorrelation Skewness	-0.771746
218	High [75%, 100%]	Autocorrelation Skewness	-0.957107
219	High [75%, 100%]	Autocorrelation Skewness	-0.953252
220	High [75%, 100%]	Autocorrelation Skewness	-0.754096
221	High [75%, 100%]	Autocorrelation Skewness	-1.24554
222	High [75%, 100%]	Autocorrelation Skewness	-0.914807
223	High [75%, 100%]	Autocorrelation Skewness	-0.807155
224	High [75%, 100%]	Autocorrelation Skewness	0.118887
225	High [75%, 100%]	Autocorrelation Skewness	-0.633355
226	High [75%, 100%]	Autocorrelation Skewness	-0.706877
227	High [75%, 100%]	Autocorrelation Skewness	-0.904872
228	High [75%, 100%]	Autocorrelation Skewness	1.16617
229	High [75%, 100%]	Autocorrelation Skewness	-0.417031
230	High [75%, 100%]	Autocorrelation Skewness	-0.754749
231	High [75%, 100%]	Autocorrelation Skewness	-0.160875
232	High [75%, 100%]	Autocorrelation Skewness	0.0883379
233	High [75%, 100%]	Autocorrelation Skewness	-0.0707405
234	High [75%, 100%]	Autocorrelation Skewness	-0.841246
235	High [75%, 100%]	Autocorrelation Skewness	-1.15038
236	High [75%, 100%]	Autocorrelation Skewness	-0.83099
237	High [75%, 100%]	Autocorrelation Skewness	-0.979433
238	High [75%, 100%]	Autocorrelation Skewness	-0.397775
239	High [75%, 100%]	Autocorrelation Skewness	-0.452061
240	High [75%, 100%]	Autocorrelation Skewness	-0.680954
241	High [75%, 100%]	Autocorrelation Skewness	-0.58301
242	High [75%, 100%]	Autocorrelation Skewness	-0.4442
243	High [75%, 100%]	Autocorrelation Skewness	-0.0603736
244	Moderate [25%, 75%]	Autocorrelation Skewness
245	Moderate [25%, 75%]	Autocorrelation Skewness	0.0531349
246	Moderate [25%, 75%]	Autocorrelation Skewness	0.268694
247	Moderate [25%, 75%]	Autocorrelation Skewness	-0.843888
248	Moderate [25%, 75%]	Autocorrelation Skewness	-0.201917
249	High [75%, 100%]	Autocorrelation Skewness	-0.974556
250	Moderate [25%, 75%]	Autocorrelation Skewness	0.0404529
251	Moderate [25%, 75%]	Autocorrelation Skewness	0.93491
252	Moderate [25%, 75%]	Autocorrelation Skewness	-0.415962
253	Moderate [25%, 75%]	Autocorrelation Skewness	0.0713667
254	Moderate [25%, 75%]	Autocorrelation Skewness	0.305651
255	Moderate [25%, 75%]	Autocorrelation Skewness
256	Moderate [25%, 75%]	Autocorrelation Skewness	0.335141
257	Moderate [25%, 75%]	Autocorrelation Skewness	0.992863
258	Moderate [25%, 75%]	Autocorrelation Skewness	-0.448544
259	Moderate [25%, 75%]	Autocorrelation Skewness	-0.710061
260	Moderate [25%, 75%]	Autocorrelation Skewness	-0.0767021
261	Moderate [25%, 75%]	Autocorrelation Skewness	-0.0303395
262	Moderate [25%, 75%]	Autocorrelation Skewness	0.886079
263	Moderate [25%, 75%]	Autocorrelation Skewness	0.206827
264	Moderate [25%, 75%]	Autocorrelation Skewness	0.024919
265	Moderate [25%, 75%]	Autocorrelation Skewness	0.3722
266	Moderate [25%, 75%]	Autocorrelation Skewness	-0.127325
267	Moderate [25%, 75%]	Autocorrelation Skewness	-0.192266
268	Moderate [25%, 75%]	Autocorrelation Skewness	-0.652683
269	Moderate [25%, 75%]	Autocorrelation Skewness	-0.163859
270	Moderate [25%, 75%]	Autocorrelation Skewness	3.05821
271	Moderate [25%, 75%]	Autocorrelation Skewness	0.0720245
272	Moderate [25%, 75%]	Autocorrelation Skewness	0.294496
273	Moderate [25%, 75%]	Autocorrelation Skewness	0.362541
274	Moderate [25%, 75%]	Autocorrelation Skewness	-0.278299
275	Moderate [25%, 75%]	Autocorrelation Skewness	0.311935
276	Low [1%, 25%]	Autocorrelation Skewness	0.665079
277	Low [1%, 25%]	Autocorrelation Skewness	-0.123846
278	Low [1%, 25%]	Autocorrelation Skewness	-0.636831
279	Low [1%, 25%]	Autocorrelation Skewness	4.63557
280	Low [1%, 25%]	Autocorrelation Skewness	0.720945
281	Low [1%, 25%]	Autocorrelation Skewness	0.144498
282	Low [1%, 25%]	Autocorrelation Skewness	1.04686
283	Low [1%, 25%]	Autocorrelation Skewness	1.54409
284	Low [1%, 25%]	Autocorrelation Skewness	0.72898
285	Low [1%, 25%]	Autocorrelation Skewness	0.994963
286	Low [1%, 25%]	Autocorrelation Skewness	-0.171095
287	Moderate [25%, 75%]	Autocorrelation Skewness	0.125688
288	Low [1%, 25%]	Autocorrelation Skewness	-0.000502098
289	Low [1%, 25%]	Autocorrelation Skewness	0.785686
290	Low [1%, 25%]	Autocorrelation Skewness	1.0307
291	Low [1%, 25%]	Autocorrelation Skewness	3.05339
292	Low [1%, 25%]	Autocorrelation Skewness	-0.298819
293	Low [1%, 25%]	Autocorrelation Skewness	1.19664
294	Low [1%, 25%]	Autocorrelation Skewness	0.502602
295	Low [1%, 25%]	Autocorrelation Skewness	2.38402
296	Low [1%, 25%]	Autocorrelation Skewness	0.200244
297	Low [1%, 25%]	Autocorrelation Skewness	2.44834
298	Low [1%, 25%]	Autocorrelation Skewness	0.793423
299	Low [1%, 25%]	Autocorrelation Skewness	0.817906
300	Low [1%, 25%]	Autocorrelation Skewness	0.942745
301	Low [1%, 25%]	Autocorrelation Skewness	0.583576
302	Low [1%, 25%]	Autocorrelation Skewness	-0.0341533
303	Low [1%, 25%]	Autocorrelation Skewness	0.95756
304	Low [1%, 25%]	Autocorrelation Skewness	-0.346944
305	Low [1%, 25%]	Autocorrelation Skewness	0.747367
306	Low [1%, 25%]	Autocorrelation Skewness	0.346236
307	Low [1%, 25%]	Autocorrelation Skewness	0.437647
308	Low [1%, 25%]	Autocorrelation Skewness	0.567197
309	Zero	Autocorrelation Skewness
310	Zero	Autocorrelation Skewness
311	Zero	Autocorrelation Skewness
312	Zero	Autocorrelation Skewness
313	Zero	Autocorrelation Skewness
314	Zero	Autocorrelation Skewness
315	Zero	Autocorrelation Skewness
316	Zero	Autocorrelation Skewness
317	Zero	Autocorrelation Skewness
318	Zero	Autocorrelation Skewness
319	Zero	Autocorrelation Skewness
320	Zero	Autocorrelation Skewness
321	Zero	Autocorrelation Skewness
322	Zero	Autocorrelation Skewness
323	Zero	Autocorrelation Skewness
324	Zero	Autocorrelation Skewness
325	Zero	Autocorrelation Skewness
326	Zero	Autocorrelation Skewness
327	Zero	Autocorrelation Skewness
328	Zero	Autocorrelation Skewness
329	Zero	Autocorrelation Skewness
330	Zero	Autocorrelation Skewness
331	Zero	Autocorrelation Skewness
332	Zero	Autocorrelation Skewness
333	Zero	Autocorrelation Skewness
334	Zero	Autocorrelation Skewness
335	Zero	Autocorrelation Skewness
336	Zero	Autocorrelation Skewness
337	Zero	Autocorrelation Skewness
338	Zero	Autocorrelation Skewness
339	Zero	Autocorrelation Skewness
340	Zero	Autocorrelation Skewness
341	Zero	Autocorrelation Skewness
342	Zero	Autocorrelation Skewness
343	Zero	Autocorrelation Skewness
344	Zero	Autocorrelation Skewness
345	Zero	Autocorrelation Skewness
346	Zero	Autocorrelation Skewness
347	Zero	Autocorrelation Skewness
348	Zero	Autocorrelation Skewness
349	Zero	Autocorrelation Skewness
350	Zero	Autocorrelation Skewness
351	Zero	Autocorrelation Skewness
352	Zero	Autocorrelation Skewness
353	Zero	Autocorrelation Skewness
354	Zero	Autocorrelation Skewness
355	Zero	Autocorrelation Skewness
356	Zero	Autocorrelation Skewness
357	Zero	Autocorrelation Skewness
358	Zero	Autocorrelation Skewness
359	Zero	Autocorrelation Skewness
360	Zero	Autocorrelation Skewness
361	Zero	Autocorrelation Skewness
362	Zero	Autocorrelation Skewness
363	Zero	Autocorrelation Skewness
364	Zero	Autocorrelation Skewness
365	Zero	Autocorrelation Skewness
366	Zero	Autocorrelation Skewness
367	Zero	Autocorrelation Skewness
368	Zero	Autocorrelation Skewness
369	Zero	Autocorrelation Skewness
370	Zero	Autocorrelation Skewness
371	Zero	Autocorrelation Skewness
372	Zero	Autocorrelation Skewness
373	Zero	Autocorrelation Skewness
374	Zero	Autocorrelation Skewness
375	Zero	Autocorrelation Skewness
376	Zero	Autocorrelation Skewness
377	Zero	Autocorrelation Skewness
378	Zero	Autocorrelation Skewness
379	Zero	Autocorrelation Skewness
380	Zero	Autocorrelation Skewness
381	Zero	Autocorrelation Skewness
382	Zero	Autocorrelation Skewness
383	Zero	Autocorrelation Skewness
384	Zero	Autocorrelation Skewness
385	Zero	Autocorrelation Skewness
386	Zero	Autocorrelation Skewness
387	Zero	Autocorrelation Skewness
388	Zero	Autocorrelation Skewness
389	Zero	Autocorrelation Skewness
390	Zero	Autocorrelation Skewness
391	Zero	Autocorrelation Skewness
392	Zero	Autocorrelation Skewness
393	Zero	Autocorrelation Skewness
394	Zero	Autocorrelation Skewness
395	Zero	Autocorrelation Skewness
396	Zero	Autocorrelation Skewness
397	High [75%, 100%]	Autocorrelation Skewness
398	Zero	Autocorrelation Skewness
399	Zero	Autocorrelation Skewness
400	High [75%, 100%]	Autocorrelation Skewness
401	Zero	Autocorrelation Skewness
402	Low [1%, 25%]	ClusterShade Skewness	-0.126597
403	High [75%, 100%]	ClusterShade Skewness	-0.975465
404	High [75%, 100%]	ClusterShade Skewness	-0.928801
405	High [75%, 100%]	ClusterShade Skewness	-0.790725
406	High [75%, 100%]	ClusterShade Skewness	-0.827373
407	High [75%, 100%]	ClusterShade Skewness	-0.612636
408	High [75%, 100%]	ClusterShade Skewness	-1.01573
409	High [75%, 100%]	ClusterShade Skewness	-0.762829
410	High [75%, 100%]	ClusterShade Skewness	-0.706765
411	High [75%, 100%]	ClusterShade Skewness	-0.717617
412	High [75%, 100%]	ClusterShade Skewness	-0.992603
413	High [75%, 100%]	ClusterShade Skewness	-0.944925
414	High [75%, 100%]	ClusterShade Skewness	-0.934229
415	High [75%, 100%]	ClusterShade Skewness	-0.832286
416	Low [1%, 25%]	ClusterShade Skewness
417	High [75%, 100%]	ClusterShade Skewness	-0.714964
418	High [75%, 100%]	ClusterShade Skewness	-0.136352
419	High [75%, 100%]	ClusterShade Skewness	-1.06125
420	High [75%, 100%]	ClusterShade Skewness	-0.571209
421	High [75%, 100%]	ClusterShade Skewness	-0.745285
422	High [75%, 100%]	ClusterShade Skewness	-0.72507
423	High [75%, 100%]	ClusterShade Skewness	-0.880893
424	High [75%, 100%]	ClusterShade Skewness	-0.656757
425	High [75%, 100%]	ClusterShade Skewness	0.181049
426	High [75%, 100%]	ClusterShade Skewness	-0.267531
427	High [75%, 100%]	ClusterShade Skewness	-0.895805
428	High [75%, 100%]	ClusterShade Skewness	-0.858962
429	High [75%, 100%]	ClusterShade Skewness	0.467086
430	High [75%, 100%]	ClusterShade Skewness	-0.542416
431	High [75%, 100%]	ClusterShade Skewness	-0.926269
432	High [75%, 100%]	ClusterShade Skewness	-0.0354423
433	High [75%, 100%]	ClusterShade Skewness	-0.394025
434	High [75%, 100%]	ClusterShade Skewness	-0.156134
435	High [75%, 100%]	ClusterShade Skewness	-0.655986
436	High [75%, 100%]	ClusterShade Skewness	-0.782965
437	High [75%, 100%]	ClusterShade Skewness	-0.655285
438	High [75%, 100%]	ClusterShade Skewness	-0.819101
439	High [75%, 100%]	ClusterShade Skewness	-0.535962
440	High [75%, 100%]	ClusterShade Skewness	-0.699005
441	High [75%, 100%]	ClusterShade Skewness	-0.455627
442	High [75%, 100%]	ClusterShade Skewness	-0.710841
443	High [75%, 100%]	ClusterShade Skewness	-0.609497
444	High [75%, 100%]	ClusterShade Skewness	-0.0146212
445	Moderate [25%, 75%]	ClusterShade Skewness
446	Moderate [25%, 75%]	ClusterShade Skewness	0.59513
447	Moderate [25%, 75%]	ClusterShade Skewness	-0.0727248
448	Moderate [25%, 75%]	ClusterShade Skewness	-0.78895
449	Moderate [25%, 75%]	ClusterShade Skewness	0.820378
450	High [75%, 100%]	ClusterShade Skewness	-0.649427
451	Moderate [25%, 75%]	ClusterShade Skewness	0.942034
452	Moderate [25%, 75%]	ClusterShade Skewness	1.53183
453	Moderate [25%, 75%]	ClusterShade Skewness	-0.471303
454	Moderate [25%, 75%]	ClusterShade Skewness	-0.324645
455	Moderate [25%, 75%]	ClusterShade Skewness	0.201119
456	Moderate [25%, 75%]	ClusterShade Skewness
457	Moderate [25%, 75%]	ClusterShade Skewness	-0.0425966
458	Moderate [25%, 75%]	ClusterShade Skewness	0.0881229
459	Moderate [25%, 75%]	ClusterShade Skewness	-0.112566
460	Moderate [25%, 75%]	ClusterShade Skewness	-0.670615
461	Moderate [25%, 75%]	ClusterShade Skewness	-0.798774
462	Moderate [25%, 75%]	ClusterShade Skewness	0.984939
463	Moderate [25%, 75%]	ClusterShade Skewness	0.633602
464	Moderate [25%, 75%]	ClusterShade Skewness	0.353715
465	Moderate [25%, 75%]	ClusterShade Skewness	-0.649684
466	Moderate [25%, 75%]	ClusterShade Skewness	0.666187
467	Moderate [25%, 75%]	ClusterShade Skewness	0.653801
468	Moderate [25%, 75%]	ClusterShade Skewness	-0.236718
469	Moderate [25%, 75%]	ClusterShade Skewness	-0.566627
470	Moderate [25%, 75%]	ClusterShade Skewness	-0.0417236
471	Moderate [25%, 75%]	ClusterShade Skewness	0.744332
472	Moderate [25%, 75%]	ClusterShade Skewness	0.304166
473	Moderate [25%, 75%]	ClusterShade Skewness	-0.30662
474	Moderate [25%, 75%]	ClusterShade Skewness	0.260555
475	Moderate [25%, 75%]	ClusterShade Skewness	-0.632978
476	Moderate [25%, 75%]	ClusterShade Skewness	0.225128
477	Low [1%, 25%]	ClusterShade Skewness	2.06816
478	Low [1%, 25%]	ClusterShade Skewness	1.28119
479	Low [1%, 25%]	ClusterShade Skewness	-1.13829
480	Low [1%, 25%]	ClusterShade Skewness	3.50409
481	Low [1%, 25%]	ClusterShade Skewness	0.195092
482	Low [1%, 25%]	ClusterShade Skewness	-0.260242
483	Low [1%, 25%]	ClusterShade Skewness	-0.53915
484	Low [1%, 25%]	ClusterShade Skewness	0.347434
485	Low [1%, 25%]	ClusterShade Skewness	0.327596
486	Low [1%, 25%]	ClusterShade Skewness	0.77723
487	Low [1%, 25%]	ClusterShade Skewness	0.0872331
488	Moderate [25%, 75%]	ClusterShade Skewness	0.28688
489	Low [1%, 25%]	ClusterShade Skewness	0.153862
490	Low [1%, 25%]	ClusterShade Skewness	2.02305
491	Low [1%, 25%]	ClusterShade Skewness	0.793962
492	Low [1%, 25%]	ClusterShade Skewness	5.03418
493	Low [1%, 25%]	ClusterShade Skewness	-0.217078
494	Low [1%, 25%]	ClusterShade Skewness	1.23894
495	Low [1%, 25%]	ClusterShade Skewness	0.0679792
496	Low [1%, 25%]	ClusterShade Skewness	1.65719
497	Low [1%, 25%]	ClusterShade Skewness	-0.825221
498	Low [1%, 25%]	ClusterShade Skewness	3.3232
499	Low [1%, 25%]	ClusterShade Skewness	1.08438
500	Low [1%, 25%]	ClusterShade Skewness	-0.0155565
501	Low [1%, 25%]	ClusterShade Skewness	1.00144
502	Low [1%, 25%]	ClusterShade Skewness	0.937867
503	Low [1%, 25%]	ClusterShade Skewness	-0.900603
504	Low [1%, 25%]	ClusterShade Skewness	0.177104
505	Low [1%, 25%]	ClusterShade Skewness	-0.321337
506	Low [1%, 25%]	ClusterShade Skewness	0.248406
507	Low [1%, 25%]	ClusterShade Skewness	-0.000234216
508	Low [1%, 25%]	ClusterShade Skewness	0.818935
509	Low [1%, 25%]	ClusterShade Skewness	0.170914
510	Zero	ClusterShade Skewness
511	Zero	ClusterShade Skewness
512	Zero	ClusterShade Skewness
513	Zero	ClusterShade Skewness
514	Zero	ClusterShade Skewness
515	Zero	ClusterShade Skewness
516	Zero	ClusterShade Skewness
517	Zero	ClusterShade Skewness
518	Zero	ClusterShade Skewness
519	Zero	ClusterShade Skewness
520	Zero	ClusterShade Skewness
521	Zero	ClusterShade Skewness
522	Zero	ClusterShade Skewness
523	Zero	ClusterShade Skewness
524	Zero	ClusterShade Skewness
525	Zero	ClusterShade Skewness
526	Zero	ClusterShade Skewness
527	Zero	ClusterShade Skewness
528	Zero	ClusterShade Skewness
529	Zero	ClusterShade Skewness
530	Zero	ClusterShade Skewness
531	Zero	ClusterShade Skewness
532	Zero	ClusterShade Skewness
533	Zero	ClusterShade Skewness
534	Zero	ClusterShade Skewness
535	Zero	ClusterShade Skewness
536	Zero	ClusterShade Skewness
537	Zero	ClusterShade Skewness
538	Zero	ClusterShade Skewness
539	Zero	ClusterShade Skewness
540	Zero	ClusterShade Skewness
541	Zero	ClusterShade Skewness
542	Zero	ClusterShade Skewness
543	Zero	ClusterShade Skewness
544	Zero	ClusterShade Skewness
545	Zero	ClusterShade Skewness
546	Zero	ClusterShade Skewness
547	Zero	ClusterShade Skewness
548	Zero	ClusterShade Skewness
549	Zero	ClusterShade Skewness
550	Zero	ClusterShade Skewness
551	Zero	ClusterShade Skewness
552	Zero	ClusterShade Skewness
553	Zero	ClusterShade Skewness
554	Zero	ClusterShade Skewness
555	Zero	ClusterShade Skewness
556	Zero	ClusterShade Skewness
557	Zero	ClusterShade Skewness
558	Zero	ClusterShade Skewness
559	Zero	ClusterShade Skewness
560	Zero	ClusterShade Skewness
561	Zero	ClusterShade Skewness
562	Zero	ClusterShade Skewness
563	Zero	ClusterShade Skewness
564	Zero	ClusterShade Skewness
565	Zero	ClusterShade Skewness
566	Zero	ClusterShade Skewness
567	Zero	ClusterShade Skewness
568	Zero	ClusterShade Skewness
569	Zero	ClusterShade Skewness
570	Zero	ClusterShade Skewness
571	Zero	ClusterShade Skewness
572	Zero	ClusterShade Skewness
573	Zero	ClusterShade Skewness
574	Zero	ClusterShade Skewness
575	Zero	ClusterShade Skewness
576	Zero	ClusterShade Skewness
577	Zero	ClusterShade Skewness
578	Zero	ClusterShade Skewness
579	Zero	ClusterShade Skewness
580	Zero	ClusterShade Skewness
581	Zero	ClusterShade Skewness
582	Zero	ClusterShade Skewness
583	Zero	ClusterShade Skewness
584	Zero	ClusterShade Skewness
585	Zero	ClusterShade Skewness
586	Zero	ClusterShade Skewness
587	Zero	ClusterShade Skewness
588	Zero	ClusterShade Skewness
589	Zero	ClusterShade Skewness
590	Zero	ClusterShade Skewness
591	Zero	ClusterShade Skewness
592	Zero	ClusterShade Skewness
593	Zero	ClusterShade Skewness
594	Zero	ClusterShade Skewness
595	Zero	ClusterShade Skewness
596	Zero	ClusterShade Skewness
597	Zero	ClusterShade Skewness
598	High [75%, 100%]	ClusterShade Skewness
599	Zero	ClusterShade Skewness
600	Zero	ClusterShade Skewness
601	High [75%, 100%]	ClusterShade Skewness
602	Zero	ClusterShade Skewness
603	Low [1%, 25%]	Imc2 Kurtosis	-0.605102
604	High [75%, 100%]	Imc2 Kurtosis	1.92024
605	High [75%, 100%]	Imc2 Kurtosis	0.189496
606	High [75%, 100%]	Imc2 Kurtosis	1.65062
607	High [75%, 100%]	Imc2 Kurtosis	0.089046
608	High [75%, 100%]	Imc2 Kurtosis	-0.872907
609	High [75%, 100%]	Imc2 Kurtosis	2.36426
610	High [75%, 100%]	Imc2 Kurtosis	2.22405
611	High [75%, 100%]	Imc2 Kurtosis	-0.168563
612	High [75%, 100%]	Imc2 Kurtosis	0.96244
613	High [75%, 100%]	Imc2 Kurtosis	2.47051
614	High [75%, 100%]	Imc2 Kurtosis	0.876507
615	High [75%, 100%]	Imc2 Kurtosis	0.827111
616	High [75%, 100%]	Imc2 Kurtosis	0.37491
617	Low [1%, 25%]	Imc2 Kurtosis
618	High [75%, 100%]	Imc2 Kurtosis	0.437658
619	High [75%, 100%]	Imc2 Kurtosis	-0.641464
620	High [75%, 100%]	Imc2 Kurtosis	1.87802
621	High [75%, 100%]	Imc2 Kurtosis	1.60159
622	High [75%, 100%]	Imc2 Kurtosis	2.06901
623	High [75%, 100%]	Imc2 Kurtosis	1.13731
624	High [75%, 100%]	Imc2 Kurtosis	3.19186
625	High [75%, 100%]	Imc2 Kurtosis	0.45871
626	High [75%, 100%]	Imc2 Kurtosis	-0.528608
627	High [75%, 100%]	Imc2 Kurtosis	-0.293053
628	High [75%, 100%]	Imc2 Kurtosis	2.62412
629	High [75%, 100%]	Imc2 Kurtosis	0.601633
630	High [75%, 100%]	Imc2 Kurtosis	-0.268788
631	High [75%, 100%]	Imc2 Kurtosis	1.36018
632	High [75%, 100%]	Imc2 Kurtosis	0.487466
633	High [75%, 100%]	Imc2 Kurtosis	-0.551108
634	High [75%, 100%]	Imc2 Kurtosis	-0.281816
635	High [75%, 100%]	Imc2 Kurtosis	-0.410329
636	High [75%, 100%]	Imc2 Kurtosis	-0.0522608
637	High [75%, 100%]	Imc2 Kurtosis	0.627958
638	High [75%, 100%]	Imc2 Kurtosis	2.51479
639	High [75%, 100%]	Imc2 Kurtosis	1.44456
640	High [75%, 100%]	Imc2 Kurtosis	0.402452
641	High [75%, 100%]	Imc2 Kurtosis	-0.254125
642	High [75%, 100%]	Imc2 Kurtosis	0.20822
643	High [75%, 100%]	Imc2 Kurtosis	0.17004
644	High [75%, 100%]	Imc2 Kurtosis	-0.446411
645	High [75%, 100%]	Imc2 Kurtosis	-0.48135
646	Moderate [25%, 75%]	Imc2 Kurtosis
647	Moderate [25%, 75%]	Imc2 Kurtosis	-0.946952
648	Moderate [25%, 75%]	Imc2 Kurtosis	-0.795709
649	Moderate [25%, 75%]	Imc2 Kurtosis	2.27862
650	Moderate [25%, 75%]	Imc2 Kurtosis	-0.667661
651	High [75%, 100%]	Imc2 Kurtosis	-0.457927
652	Moderate [25%, 75%]	Imc2 Kurtosis	-0.40429
653	Moderate [25%, 75%]	Imc2 Kurtosis	-0.0952071
654	Moderate [25%, 75%]	Imc2 Kurtosis	-0.6276
655	Moderate [25%, 75%]	Imc2 Kurtosis	-0.355851
656	Moderate [25%, 75%]	Imc2 Kurtosis	-0.825985
657	Moderate [25%, 75%]	Imc2 Kurtosis
658	Moderate [25%, 75%]	Imc2 Kurtosis	-0.858804
659	Moderate [25%, 75%]	Imc2 Kurtosis	-0.80631
660	Moderate [25%, 75%]	Imc2 Kurtosis	-0.521837
661	Moderate [25%, 75%]	Imc2 Kurtosis	0.0150185
662	Moderate [25%, 75%]	Imc2 Kurtosis	-0.691682
663	Moderate [25%, 75%]	Imc2 Kurtosis	-0.592335
664	Moderate [25%, 75%]	Imc2 Kurtosis	-0.265845
665	Moderate [25%, 75%]	Imc2 Kurtosis	-0.736865
666	Moderate [25%, 75%]	Imc2 Kurtosis	0.0538754
667	Moderate [25%, 75%]	Imc2 Kurtosis	-0.803345
668	Moderate [25%, 75%]	Imc2 Kurtosis	-0.836263
669	Moderate [25%, 75%]	Imc2 Kurtosis	-0.58597
670	Moderate [25%, 75%]	Imc2 Kurtosis	1.56434
671	Moderate [25%, 75%]	Imc2 Kurtosis	-0.227322
672	Moderate [25%, 75%]	Imc2 Kurtosis	-0.176333
673	Moderate [25%, 75%]	Imc2 Kurtosis	-0.738166
674	Moderate [25%, 75%]	Imc2 Kurtosis	0.172512
675	Moderate [25%, 75%]	Imc2 Kurtosis	-0.862771
676	Moderate [25%, 75%]	Imc2 Kurtosis	-0.00109905
677	Moderate [25%, 75%]	Imc2 Kurtosis	-0.663638
678	Low [1%, 25%]	Imc2 Kurtosis	-0.641174
679	Low [1%, 25%]	Imc2 Kurtosis	-0.632867
680	Low [1%, 25%]	Imc2 Kurtosis	-0.856745
681	Low [1%, 25%]	Imc2 Kurtosis	-0.166243
682	Low [1%, 25%]	Imc2 Kurtosis	-0.941472
683	Low [1%, 25%]	Imc2 Kurtosis	0.366681
684	Low [1%, 25%]	Imc2 Kurtosis	-0.901613
685	Low [1%, 25%]	Imc2 Kurtosis	-0.972023
686	Low [1%, 25%]	Imc2 Kurtosis	-0.838487
687	Low [1%, 25%]	Imc2 Kurtosis	-0.838199
688	Low [1%, 25%]	Imc2 Kurtosis	-0.594483
689	Moderate [25%, 75%]	Imc2 Kurtosis	-0.832745
690	Low [1%, 25%]	Imc2 Kurtosis	-0.233345
691	Low [1%, 25%]	Imc2 Kurtosis	-0.47543
692	Low [1%, 25%]	Imc2 Kurtosis	-0.618711
693	Low [1%, 25%]	Imc2 Kurtosis	-0.961958
694	Low [1%, 25%]	Imc2 Kurtosis	-0.621782
695	Low [1%, 25%]	Imc2 Kurtosis	-0.949748
696	Low [1%, 25%]	Imc2 Kurtosis	-0.453895
697	Low [1%, 25%]	Imc2 Kurtosis	-0.815508
698	Low [1%, 25%]	Imc2 Kurtosis	0.593153
699	Low [1%, 25%]	Imc2 Kurtosis	-0.76665
700	Low [1%, 25%]	Imc2 Kurtosis	-0.685808
701	Low [1%, 25%]	Imc2 Kurtosis	-0.729443
702	Low [1%, 25%]	Imc2 Kurtosis	-0.833124
703	Low [1%, 25%]	Imc2 Kurtosis	-0.109128
704	Low [1%, 25%]	Imc2 Kurtosis	-0.337761
705	Low [1%, 25%]	Imc2 Kurtosis	-0.417683
706	Low [1%, 25%]	Imc2 Kurtosis	-0.995905
707	Low [1%, 25%]	Imc2 Kurtosis	0.731017
708	Low [1%, 25%]	Imc2 Kurtosis	-0.692116
709	Low [1%, 25%]	Imc2 Kurtosis	-0.968494
710	Low [1%, 25%]	Imc2 Kurtosis	-0.65579
711	Zero	Imc2 Kurtosis
712	Zero	Imc2 Kurtosis
713	Zero	Imc2 Kurtosis
714	Zero	Imc2 Kurtosis
715	Zero	Imc2 Kurtosis
716	Zero	Imc2 Kurtosis
717	Zero	Imc2 Kurtosis
718	Zero	Imc2 Kurtosis
719	Zero	Imc2 Kurtosis
720	Zero	Imc2 Kurtosis
721	Zero	Imc2 Kurtosis
722	Zero	Imc2 Kurtosis
723	Zero	Imc2 Kurtosis
724	Zero	Imc2 Kurtosis
725	Zero	Imc2 Kurtosis
726	Zero	Imc2 Kurtosis
727	Zero	Imc2 Kurtosis
728	Zero	Imc2 Kurtosis
729	Zero	Imc2 Kurtosis
730	Zero	Imc2 Kurtosis
731	Zero	Imc2 Kurtosis
732	Zero	Imc2 Kurtosis
733	Zero	Imc2 Kurtosis
734	Zero	Imc2 Kurtosis
735	Zero	Imc2 Kurtosis
736	Zero	Imc2 Kurtosis
737	Zero	Imc2 Kurtosis
738	Zero	Imc2 Kurtosis
739	Zero	Imc2 Kurtosis
740	Zero	Imc2 Kurtosis
741	Zero	Imc2 Kurtosis
742	Zero	Imc2 Kurtosis
743	Zero	Imc2 Kurtosis
744	Zero	Imc2 Kurtosis
745	Zero	Imc2 Kurtosis
746	Zero	Imc2 Kurtosis
747	Zero	Imc2 Kurtosis
748	Zero	Imc2 Kurtosis
749	Zero	Imc2 Kurtosis
750	Zero	Imc2 Kurtosis
751	Zero	Imc2 Kurtosis
752	Zero	Imc2 Kurtosis
753	Zero	Imc2 Kurtosis
754	Zero	Imc2 Kurtosis
755	Zero	Imc2 Kurtosis
756	Zero	Imc2 Kurtosis
757	Zero	Imc2 Kurtosis
758	Zero	Imc2 Kurtosis
759	Zero	Imc2 Kurtosis
760	Zero	Imc2 Kurtosis
761	Zero	Imc2 Kurtosis
762	Zero	Imc2 Kurtosis
763	Zero	Imc2 Kurtosis
764	Zero	Imc2 Kurtosis
765	Zero	Imc2 Kurtosis
766	Zero	Imc2 Kurtosis
767	Zero	Imc2 Kurtosis
768	Zero	Imc2 Kurtosis
769	Zero	Imc2 Kurtosis
770	Zero	Imc2 Kurtosis
771	Zero	Imc2 Kurtosis
772	Zero	Imc2 Kurtosis
773	Zero	Imc2 Kurtosis
774	Zero	Imc2 Kurtosis
775	Zero	Imc2 Kurtosis
776	Zero	Imc2 Kurtosis
777	Zero	Imc2 Kurtosis
778	Zero	Imc2 Kurtosis
779	Zero	Imc2 Kurtosis
780	Zero	Imc2 Kurtosis
781	Zero	Imc2 Kurtosis
782	Zero	Imc2 Kurtosis
783	Zero	Imc2 Kurtosis
784	Zero	Imc2 Kurtosis
785	Zero	Imc2 Kurtosis
786	Zero	Imc2 Kurtosis
787	Zero	Imc2 Kurtosis
788	Zero	Imc2 Kurtosis
789	Zero	Imc2 Kurtosis
790	Zero	Imc2 Kurtosis
791	Zero	Imc2 Kurtosis
792	Zero	Imc2 Kurtosis
793	Zero	Imc2 Kurtosis
794	Zero	Imc2 Kurtosis
795	Zero	Imc2 Kurtosis
796	Zero	Imc2 Kurtosis
797	Zero	Imc2 Kurtosis
798	Zero	Imc2 Kurtosis
799	High [75%, 100%]	Imc2 Kurtosis
800	Zero	Imc2 Kurtosis
801	Zero	Imc2 Kurtosis
802	High [75%, 100%]	Imc2 Kurtosis
803	Zero	Imc2 Kurtosis

## Sheet: 3E
	model	auc	auc_upper_95CI	auc_lower_95CI
0	LR IHC-A	0.623961	0.736285	0.511636
1	LR IHC-G	0.633787	0.744483	0.52309
2	LR PDL1-TPS	0.728901	0.811061	0.646742
3	LR Path-A-Average	0.695117	0.787964	0.602271
4	LR Path-G-Average	0.694225	0.786271	0.602179
5	LR IHC-A-Valid	0.607143	0.756342	0.457944
6	LR IHC-G-Valid	0.744361	0.887492	0.60123
