# Supplementary material for: Multimodal integration of radiology, pathology and genomics for prediction of response to PD-(L)1 blockade in patients with non-small cell lung cancer
Source: Nat Cancer. 2022 Aug 29;3(10):1151–64. doi: 10.1038/s43018-022-00416-8 (PMC9586871; doi:10.1038/s43018-022-00416-8)
Supplement: Source Data Fig. 4 — Cox proportional hazard model statistical results, fit coefficients and genomic model AUC results. [file 43018_2022_416_MOESM6_ESM.xlsx]

## Sheet: 4A
covariate	coef	exp(coef)	se(coef)	coef lower 95%	coef upper 95%	exp(coef) lower 95%	exp(coef) upper 95%	z	p	-log2(p)	auc	auc_lower_95CI	auc_upper_95CI
TMB	-2.54278	0.0786471	0.761914	-4.03611	-1.04946	0.0176661	0.350127	-3.33736	0.000845774	10.2074	0.617132	0.534031	0.700232
EGFR Mutation	1.24376	3.46863	0.327073	0.602707	1.88481	1.82706	6.58511	3.80269	0.000143133	12.7704	0.559459	0.536074	0.582845
ERBB2 Mutation	0.224699	1.25195	0.314871	-0.392436	0.841834	0.675409	2.32062	0.713624	0.47546	1.0726	0.51905	0.485326	0.552774
BRAF Mutation	-0.116353	0.890161	0.456922	-1.0119	0.779197	0.363526	2.17972	-0.254646	0.798997	0.323739	0.502616	0.477541	0.52769
MET Mutation	-0.106277	0.899176	0.435447	-0.959737	0.747183	0.382994	2.11105	-0.244064	0.807181	0.309035	0.521404	0.484562	0.558245
STK11 Mutation	0.473232	1.60517	0.184695	0.111237	0.835228	1.11766	2.30534	2.56224	0.0104	6.58727	0.565083	0.519965	0.610201
ARID1A Mutation	0.245345	1.27806	0.317791	-0.377514	0.868204	0.685564	2.38263	0.772033	0.440095	1.18411	0.510942	0.478293	0.54359
EGFR Amplification	-0.1988	0.819713	0.447565	-1.07601	0.678411	0.340953	1.97074	-0.444182	0.656911	0.606231	0.527027	0.510691	0.543363
ERBB2 Amplification	0.397042	1.48742	0.550399	-0.68172	1.4758	0.505746	4.37455	0.721371	0.470681	1.08718	0.516216	0.503418	0.529014
MET Amplification	-0.580263	0.559751	0.725695	-2.0026	0.842072	0.134984	2.32117	-0.799597	0.423944	1.23805	0.518788	0.490846	0.54673

## Sheet: 4B
	Fit	variable	value
0	Fit Without TMB	EGFR Mutation	0.252208
1	Fit Without TMB	EGFR Mutation	0.282209
2	Fit Without TMB	EGFR Mutation	0.241402
3	Fit Without TMB	EGFR Mutation	0.183578
4	Fit Without TMB	EGFR Mutation	0.152284
5	Fit Without TMB	EGFR Mutation	0.207456
6	Fit Without TMB	EGFR Mutation	0.256672
7	Fit Without TMB	EGFR Mutation	0.180413
8	Fit Without TMB	EGFR Mutation	0.228288
9	Fit Without TMB	EGFR Mutation	0.102415
10	Fit Without TMB	STK11 Mutation	0.128948
11	Fit Without TMB	STK11 Mutation	0.195
12	Fit Without TMB	STK11 Mutation	0.10158
13	Fit Without TMB	STK11 Mutation	0.165113
14	Fit Without TMB	STK11 Mutation	0.162641
15	Fit Without TMB	STK11 Mutation	0.230839
16	Fit Without TMB	STK11 Mutation	0.422673
17	Fit Without TMB	STK11 Mutation	0.134845
18	Fit Without TMB	STK11 Mutation	0.266011
19	Fit Without TMB	STK11 Mutation	0.184231
0	Fit With TMB	EGFR Mutation	0.238891
1	Fit With TMB	EGFR Mutation	0.264077
2	Fit With TMB	EGFR Mutation	0.231067
3	Fit With TMB	EGFR Mutation	0.175088
4	Fit With TMB	EGFR Mutation	0.14413
5	Fit With TMB	EGFR Mutation	0.191768
6	Fit With TMB	EGFR Mutation	0.238307
7	Fit With TMB	EGFR Mutation	0.17247
8	Fit With TMB	EGFR Mutation	0.205665
9	Fit With TMB	EGFR Mutation	0.0654082
10	Fit With TMB	STK11 Mutation	0.128996
11	Fit With TMB	STK11 Mutation	0.199157
12	Fit With TMB	STK11 Mutation	0.092148
13	Fit With TMB	STK11 Mutation	0.159701
14	Fit With TMB	STK11 Mutation	0.149279
15	Fit With TMB	STK11 Mutation	0.215437
16	Fit With TMB	STK11 Mutation	0.403468
17	Fit With TMB	STK11 Mutation	0.1312
18	Fit With TMB	STK11 Mutation	0.260359
19	Fit With TMB	STK11 Mutation	0.180419
20	Fit With TMB	TMB	-0.151302
21	Fit With TMB	TMB	-0.185109
22	Fit With TMB	TMB	-0.153296
23	Fit With TMB	TMB	-0.185702
24	Fit With TMB	TMB	-0.15291
25	Fit With TMB	TMB	-0.171613
26	Fit With TMB	TMB	-0.205147
27	Fit With TMB	TMB	-0.14847
28	Fit With TMB	TMB	-0.147234
29	Fit With TMB	TMB	-0.261196

## Sheet: 4C
	model	auc	auc_upper_95CI	auc_lower_95CI
0	LR Gen-Only-TMB	0.606408	0.692251	0.520565
1	LR Gen-No-TMB	0.607977	0.685134	0.53082
2	LR Gen-Average	0.657934	0.735625	0.580243
3	LR Gen-Combined	0.654795	0.733012	0.576579
