# Supplementary material for: Multimodal integration of radiology, pathology and genomics for prediction of response to PD-(L)1 blockade in patients with non-small cell lung cancer
Source: Nat Cancer. 2022 Aug 29;3(10):1151–64. doi: 10.1038/s43018-022-00416-8 (PMC9586871; doi:10.1038/s43018-022-00416-8)
Supplement: Source Data Fig. 5 — Raw time-series analysis event data and all summary AUC results. [file 43018_2022_416_MOESM7_ESM.xlsx]

## Sheet: 5B-LR
event_at	below_threshold__removed	below_threshold__observed	below_threshold__censored	below_threshold__entrance	below_threshold__at_risk	above_threshold__removed	above_threshold__observed	above_threshold__censored	above_threshold__entrance	above_threshold__at_risk
0	0	0	0	155	155	0	0	0	92	92
0.1						1	1	0	0	92
0.2	1	1	0	0	155
0.4	4	4	0	0	154
0.5	2	2	0	0	150	1	1	0	0	91
0.6	4	4	0	0	148	1	1	0	0	90
0.7	3	3	0	0	144	1	1	0	0	89
0.8	3	3	0	0	141	3	3	0	0	88
0.9	4	3	1	0	138
1	3	3	0	0	134	1	1	0	0	85
1.1	4	4	0	0	131	2	2	0	0	84
1.2	7	7	0	0	127	2	2	0	0	82
1.3	6	6	0	0	120	2	2	0	0	80
1.4	5	5	0	0	114	4	4	0	0	78
1.5	6	6	0	0	109	1	1	0	0	74
1.6	5	5	0	0	103	2	2	0	0	73
1.7	2	2	0	0	98	1	1	0	0	71
1.8	5	5	0	0	96	1	1	0	0	70
1.9	4	4	0	0	91	4	4	0	0	69
2	3	3	0	0	87	2	2	0	0	65
2.1	4	4	0	0	84	3	3	0	0	63
2.2	2	2	0	0	80	1	1	0	0	60
2.3	3	3	0	0	78
2.4	1	1	0	0	75
2.5	2	2	0	0	74	3	3	0	0	59
2.6	2	2	0	0	72	2	2	0	0	56
2.7	2	2	0	0	70	1	1	0	0	54
2.8	2	2	0	0	68
2.9	2	2	0	0	66
3	1	1	0	0	64	1	1	0	0	53
3.1	1	1	0	0	63	1	1	0	0	52
3.2	2	2	0	0	62
3.3	1	1	0	0	60
3.5	1	1	0	0	59	1	1	0	0	51
3.6						1	1	0	0	50
3.9	1	1	0	0	58
4	1	1	0	0	57
4.1	2	2	0	0	56
4.2	2	2	0	0	54
4.3	1	1	0	0	52
4.6	1	1	0	0	51
4.7	1	1	0	0	50
5						2	2	0	0	49
5.1	1	1	0	0	49
5.2	1	1	0	0	48
5.3	3	3	0	0	47
5.4	1	1	0	0	44
5.5	1	1	0	0	43	1	1	0	0	47
5.6	1	1	0	0	42	1	1	0	0	46
5.7						1	1	0	0	45
5.8	2	1	1	0	41
6.2						1	1	0	0	44
6.4	1	1	0	0	39
6.5	1	1	0	0	38	1	1	0	0	43
6.9						1	1	0	0	42
7	1	1	0	0	37
7.1	1	0	1	0	36
7.4	2	2	0	0	35
7.5	1	1	0	0	33
7.6						1	0	1	0	41
7.8	1	1	0	0	32
8.3						1	1	0	0	40
8.4	2	2	0	0	31
8.5	1	0	1	0	29	1	1	0	0	39
8.6						1	1	0	0	38
8.7						1	1	0	0	37
9	1	1	0	0	28
9.3	1	1	0	0	27	1	0	1	0	36
9.4	1	1	0	0	26
9.5	1	1	0	0	25
9.6						1	0	1	0	35
9.7	1	1	0	0	24	1	1	0	0	34
10.1	1	1	0	0	23
10.5	1	1	0	0	22	1	0	1	0	33
10.6						1	1	0	0	32
10.7	1	0	1	0	21
11						1	0	1	0	31
11.1	1	0	1	0	20
11.4	1	1	0	0	19
11.8						1	1	0	0	30
12						2	2	0	0	29
12.5						1	0	1	0	27
12.7	1	0	1	0	18	1	1	0	0	26
12.8	1	1	0	0	17
12.9	1	1	0	0	16
13.5	1	0	1	0	15
13.8	1	1	0	0	14
14.7						1	1	0	0	25
14.8	1	1	0	0	13	1	0	1	0	24
14.9						2	0	2	0	23
15.1						1	1	0	0	21
15.2	1	0	1	0	12
15.6	2	2	0	0	11
16.3						1	1	0	0	20
16.4						2	1	1	0	19
16.6	1	1	0	0	9
17.4						1	0	1	0	17
18.3						1	1	0	0	16
18.8						1	0	1	0	15
19.3						1	0	1	0	14
19.4	1	0	1	0	8
19.7						1	0	1	0	13
19.9						1	1	0	0	12
20						1	0	1	0	11
20.2	1	1	0	0	7	1	1	0	0	10
20.5						1	1	0	0	9
21.9	1	0	1	0	6
22.8	1	0	1	0	5	1	0	1	0	8
23.5	1	0	1	0	4
24						1	0	1	0	7
24.5						1	1	0	0	6
30.7	1	0	1	0	3
30.8	1	0	1	0	2
32.5						1	0	1	0	5
32.7	1	0	1	0	1
34						1	0	1	0	4
40.3						2	0	2	0	3
49.1						1	0	1	0	1

## Sheet: 5B-TMB
event_at	below_threshold__removed	below_threshold__observed	below_threshold__censored	below_threshold__entrance	below_threshold__at_risk	above_threshold__removed	above_threshold__observed	above_threshold__censored	above_threshold__entrance	above_threshold__at_risk
0	0	0	0	170	170	0	0	0	77	77
0.1	1	1	0	0	170
0.2	1	1	0	0	169
0.4	4	4	0	0	168
0.5	2	2	0	0	164	1	1	0	0	77
0.6	4	4	0	0	162	1	1	0	0	76
0.7	4	4	0	0	158
0.8	5	5	0	0	154	1	1	0	0	75
0.9	3	2	1	0	149	1	1	0	0	74
1	4	4	0	0	146
1.1	5	5	0	0	142	1	1	0	0	73
1.2	6	6	0	0	137	3	3	0	0	72
1.3	7	7	0	0	131	1	1	0	0	69
1.4	5	5	0	0	124	4	4	0	0	68
1.5	7	7	0	0	119
1.6	6	6	0	0	112	1	1	0	0	64
1.7	2	2	0	0	106	1	1	0	0	63
1.8	5	5	0	0	104	1	1	0	0	62
1.9	4	4	0	0	99	4	4	0	0	61
2	4	4	0	0	95	1	1	0	0	57
2.1	5	5	0	0	91	2	2	0	0	56
2.2	3	3	0	0	86
2.3	3	3	0	0	83
2.4	1	1	0	0	80
2.5	2	2	0	0	79	3	3	0	0	54
2.6	4	4	0	0	77
2.7	3	3	0	0	73
2.8	2	2	0	0	70
2.9	2	2	0	0	68
3	2	2	0	0	66
3.1	1	1	0	0	64	1	1	0	0	51
3.2	1	1	0	0	63	1	1	0	0	50
3.3	1	1	0	0	62
3.5	1	1	0	0	61	1	1	0	0	49
3.6						1	1	0	0	48
3.9	1	1	0	0	60
4	1	1	0	0	59
4.1	1	1	0	0	58	1	1	0	0	47
4.2	2	2	0	0	57
4.3	1	1	0	0	55
4.6	1	1	0	0	54
4.7						1	1	0	0	46
5	1	1	0	0	53	1	1	0	0	45
5.1						1	1	0	0	44
5.2						1	1	0	0	43
5.3	3	3	0	0	52
5.4	1	1	0	0	49
5.5	2	2	0	0	48
5.6	1	1	0	0	46	1	1	0	0	42
5.7	1	1	0	0	45
5.8	1	1	0	0	44	1	0	1	0	41
6.2	1	1	0	0	43
6.4	1	1	0	0	42
6.5	1	1	0	0	41	1	1	0	0	40
6.9	1	1	0	0	40
7	1	1	0	0	39
7.1	1	0	1	0	38
7.4	2	2	0	0	37
7.5						1	1	0	0	39
7.6	1	0	1	0	35
7.8						1	1	0	0	38
8.3	1	1	0	0	34
8.4	2	2	0	0	33
8.5						2	1	1	0	37
8.6	1	1	0	0	31
8.7	1	1	0	0	30
9						1	1	0	0	35
9.3						2	1	1	0	34
9.4	1	1	0	0	29
9.5						1	1	0	0	32
9.6						1	0	1	0	31
9.7						2	2	0	0	30
10.1						1	1	0	0	28
10.5						2	1	1	0	27
10.6	1	1	0	0	28
10.7	1	0	1	0	27
11						1	0	1	0	25
11.1	1	0	1	0	26
11.4	1	1	0	0	25
11.8	1	1	0	0	24
12	1	1	0	0	23	1	1	0	0	24
12.5	1	0	1	0	22
12.7	1	1	0	0	21	1	0	1	0	23
12.8						1	1	0	0	22
12.9	1	1	0	0	20
13.5						1	0	1	0	21
13.8	1	1	0	0	19
14.7						1	1	0	0	20
14.8	1	1	0	0	18	1	0	1	0	19
14.9						2	0	2	0	18
15.1	1	1	0	0	17
15.2	1	0	1	0	16
15.6	2	2	0	0	15
16.3						1	1	0	0	16
16.4						2	1	1	0	15
16.6	1	1	0	0	13
17.4						1	0	1	0	13
18.3	1	1	0	0	12
18.8						1	0	1	0	12
19.3						1	0	1	0	11
19.4						1	0	1	0	10
19.7	1	0	1	0	11
19.9	1	1	0	0	10
20	1	0	1	0	9
20.2	1	1	0	0	8	1	1	0	0	9
20.5	1	1	0	0	7
21.9	1	0	1	0	6
22.8						2	0	2	0	8
23.5						1	0	1	0	6
24	1	0	1	0	5
24.5	1	1	0	0	4
30.7						1	0	1	0	5
30.8						1	0	1	0	4
32.5						1	0	1	0	3
32.7	1	0	1	0	3
34						1	0	1	0	2
40.3	1	0	1	0	2	1	0	1	0	1
49.1	1	0	1	0	1

## Sheet: 5B-TPS
event_at	below_threshold__removed	below_threshold__observed	below_threshold__censored	below_threshold__entrance	below_threshold__at_risk	above_threshold__removed	above_threshold__observed	above_threshold__censored	above_threshold__entrance	above_threshold__at_risk
0	0	0	0	111	111	0	0	0	90	90
0.1						1	1	0	0	90
0.2	1	1	0	0	111
0.4	4	4	0	0	110
0.5	2	2	0	0	106	1	1	0	0	89
0.6	2	2	0	0	104	3	3	0	0	88
0.7	3	3	0	0	102	1	1	0	0	85
0.8	3	3	0	0	99	1	1	0	0	84
0.9	3	2	1	0	96
1	3	3	0	0	93	1	1	0	0	83
1.1	3	3	0	0	90	3	3	0	0	82
1.2	6	6	0	0	87	2	2	0	0	79
1.3	4	4	0	0	81	3	3	0	0	77
1.4	4	4	0	0	77	2	2	0	0	74
1.5	3	3	0	0	73
1.6	5	5	0	0	70
1.7	1	1	0	0	65
1.8	4	4	0	0	64
1.9	1	1	0	0	60	5	5	0	0	72
2	1	1	0	0	59	3	3	0	0	67
2.1	3	3	0	0	58	3	3	0	0	64
2.2	1	1	0	0	55	1	1	0	0	61
2.3	1	1	0	0	54
2.5	1	1	0	0	53	3	3	0	0	60
2.6	2	2	0	0	52	1	1	0	0	57
2.7						2	2	0	0	56
2.8	2	2	0	0	50
2.9	2	2	0	0	48
3	2	2	0	0	46
3.1	2	2	0	0	44
3.2	2	2	0	0	42
3.3	1	1	0	0	40
3.5	1	1	0	0	39	1	1	0	0	54
3.6						1	1	0	0	53
3.9						1	1	0	0	52
4	1	1	0	0	38
4.1	2	2	0	0	37
4.2	1	1	0	0	35	1	1	0	0	51
4.3	1	1	0	0	34
4.6	1	1	0	0	33
4.7	1	1	0	0	32
5						2	2	0	0	50
5.1	1	1	0	0	31
5.2						1	1	0	0	48
5.3	2	2	0	0	30
5.4						1	1	0	0	47
5.5	1	1	0	0	28	1	1	0	0	46
5.6						1	1	0	0	45
5.7						1	1	0	0	44
5.8	1	1	0	0	27	1	0	1	0	43
6.2						1	1	0	0	42
6.4	1	1	0	0	26
6.5	1	1	0	0	25
6.9						1	1	0	0	41
7	1	1	0	0	24
7.1						1	0	1	0	40
7.4	2	2	0	0	23
7.5	1	1	0	0	21
7.6						1	0	1	0	39
7.8	1	1	0	0	20
8.4	2	2	0	0	19
8.5	1	0	1	0	17
8.6						1	1	0	0	38
8.7						1	1	0	0	37
9						1	1	0	0	36
9.3	1	1	0	0	16	1	0	1	0	35
9.4	1	1	0	0	15
9.5						1	1	0	0	34
9.6						1	0	1	0	33
9.7						2	2	0	0	32
10.1	1	1	0	0	14
10.5	1	1	0	0	13	1	0	1	0	30
10.6						1	1	0	0	29
10.7						1	0	1	0	28
11						1	0	1	0	27
11.1	1	0	1	0	12
11.4						1	1	0	0	26
11.8						1	1	0	0	25
12	1	1	0	0	11	1	1	0	0	24
12.5						1	0	1	0	23
12.7	1	0	1	0	10	1	1	0	0	22
12.8	1	1	0	0	9
12.9						1	1	0	0	21
13.5	1	0	1	0	8
13.8						1	1	0	0	20
14.7	1	1	0	0	7
14.8						2	1	1	0	19
14.9						2	0	2	0	17
15.6						2	2	0	0	15
16.4	1	1	0	0	6	1	0	1	0	13
16.6						1	1	0	0	12
17.4						1	0	1	0	11
18.3						1	1	0	0	10
18.8						1	0	1	0	9
19.4	1	0	1	0	5
19.7						1	0	1	0	8
20						1	0	1	0	7
21.9						1	0	1	0	6
22.8	1	0	1	0	4	1	0	1	0	5
23.5	1	0	1	0	3
24						1	0	1	0	4
30.7	1	0	1	0	2
30.8	1	0	1	0	1
40.3						2	0	2	0	3
49.1						1	0	1	0	1

## Sheet: 5B-DyAM
event_at	below_threshold__removed	below_threshold__observed	below_threshold__censored	below_threshold__entrance	below_threshold__at_risk	above_threshold__removed	above_threshold__observed	above_threshold__censored	above_threshold__entrance	above_threshold__at_risk
0	0	0	0	157	157	0	0	0	90	90
0.1	1	1	0	0	157
0.2	1	1	0	0	156
0.4	4	4	0	0	155
0.5	2	2	0	0	151	1	1	0	0	90
0.6	4	4	0	0	149	1	1	0	0	89
0.7	4	4	0	0	145
0.8	4	4	0	0	141	2	2	0	0	88
0.9	4	3	1	0	137
1	4	4	0	0	133
1.1	5	5	0	0	129	1	1	0	0	86
1.2	8	8	0	0	124	1	1	0	0	85
1.3	7	7	0	0	116	1	1	0	0	84
1.4	7	7	0	0	109	2	2	0	0	83
1.5	7	7	0	0	102
1.6	6	6	0	0	95	1	1	0	0	81
1.7	2	2	0	0	89	1	1	0	0	80
1.8	6	6	0	0	87
1.9	5	5	0	0	81	3	3	0	0	79
2	4	4	0	0	76	1	1	0	0	76
2.1	4	4	0	0	72	3	3	0	0	75
2.2	3	3	0	0	68
2.3	3	3	0	0	65
2.4	1	1	0	0	62
2.5	2	2	0	0	61	3	3	0	0	72
2.6	3	3	0	0	59	1	1	0	0	69
2.7	2	2	0	0	56	1	1	0	0	68
2.8	2	2	0	0	54
2.9	1	1	0	0	52	1	1	0	0	67
3	1	1	0	0	51	1	1	0	0	66
3.1	1	1	0	0	50	1	1	0	0	65
3.2	2	2	0	0	49
3.3	1	1	0	0	47
3.5	1	1	0	0	46	1	1	0	0	64
3.6	1	1	0	0	45
3.9	1	1	0	0	44
4	1	1	0	0	43
4.1	1	1	0	0	42	1	1	0	0	63
4.2	1	1	0	0	41	1	1	0	0	62
4.3	1	1	0	0	40
4.6	1	1	0	0	39
4.7	1	1	0	0	38
5						2	2	0	0	61
5.1	1	1	0	0	37
5.2	1	1	0	0	36
5.3	3	3	0	0	35
5.4	1	1	0	0	32
5.5	1	1	0	0	31	1	1	0	0	59
5.6	1	1	0	0	30	1	1	0	0	58
5.7						1	1	0	0	57
5.8	1	1	0	0	29	1	0	1	0	56
6.2	1	1	0	0	28
6.4	1	1	0	0	27
6.5	1	1	0	0	26	1	1	0	0	55
6.9						1	1	0	0	54
7	1	1	0	0	25
7.1	1	0	1	0	24
7.4	2	2	0	0	23
7.5	1	1	0	0	21
7.6						1	0	1	0	53
7.8						1	1	0	0	52
8.3						1	1	0	0	51
8.4						2	2	0	0	50
8.5	1	0	1	0	20	1	1	0	0	48
8.6						1	1	0	0	47
8.7						1	1	0	0	46
9						1	1	0	0	45
9.3						2	1	1	0	44
9.4	1	1	0	0	19
9.5						1	1	0	0	42
9.6						1	0	1	0	41
9.7						2	2	0	0	40
10.1	1	1	0	0	18
10.5						2	1	1	0	38
10.6						1	1	0	0	36
10.7	1	0	1	0	17
11						1	0	1	0	35
11.1	1	0	1	0	16
11.4	1	1	0	0	15
11.8						1	1	0	0	34
12	1	1	0	0	14	1	1	0	0	33
12.5						1	0	1	0	32
12.7						2	1	1	0	31
12.8						1	1	0	0	29
12.9	1	1	0	0	13
13.5						1	0	1	0	28
13.8	1	1	0	0	12
14.7						1	1	0	0	27
14.8	1	1	0	0	11	1	0	1	0	26
14.9						2	0	2	0	25
15.1						1	1	0	0	23
15.2						1	0	1	0	22
15.6	2	2	0	0	10
16.3	1	1	0	0	8
16.4						2	1	1	0	21
16.6	1	1	0	0	7
17.4						1	0	1	0	19
18.3						1	1	0	0	18
18.8						1	0	1	0	17
19.3						1	0	1	0	16
19.4						1	0	1	0	15
19.7						1	0	1	0	14
19.9						1	1	0	0	13
20						1	0	1	0	12
20.2						2	2	0	0	11
20.5						1	1	0	0	9
21.9	1	0	1	0	6
22.8	1	0	1	0	5	1	0	1	0	8
23.5	1	0	1	0	4
24						1	0	1	0	7
24.5	1	1	0	0	3
30.7	1	0	1	0	2
30.8						1	0	1	0	6
32.5	1	0	1	0	1
32.7						1	0	1	0	5
34						1	0	1	0	4
40.3						2	0	2	0	3
49.1						1	0	1	0	1

## Sheet: 5C
	model	auc	auc_upper_95CI	auc_lower_95CI	null_upper_1sigma	null_lower_1sigma	subsample_upper_1sigma	subsample_lower_1sigma
0	LR Clinical	0.569517	0.658437	0.480597	0.519055	0.429641	0.621922	0.468254
1	LR Rad-PC	0.639341	0.735738	0.542944	0.554641	0.44666	0.692105	0.508004
2	LR Rad-LN	0.626938	0.764036	0.48984	0.572349	0.40386	0.76243	0.451441
3	LR Rad-Average	0.647203	0.731614	0.562792	0.555126	0.45477	0	0
4	MILR Rad-Lesions	0.620314	0.707542	0.533087	0.547502	0.446779	0.727008	0.520477
5	LR IHC-A	0.623961	0.736285	0.511636	0.569013	0.438563	0.735996	0.55212
6	LR IHC-G	0.633787	0.744483	0.52309	0.5565	0.423533	0.721932	0.533569
7	LR PDL1-TPS	0.728901	0.811061	0.646742	0.536827	0.441696	0.805016	0.675662
8	LR Path-A-Average	0.695117	0.787964	0.602271	0.550503	0.45536	0	0
9	LR Path-G-Average	0.694225	0.786271	0.602179	0.540617	0.44351	0	0
10	LR Gen-Only-TMB	0.606408	0.692251	0.520565	0.51534	0.42805	0.679328	0.494456
11	LR Gen-No-TMB	0.607977	0.685134	0.53082	0.529795	0.443724	0.654299	0.57737
12	LR Gen-Average	0.657934	0.735625	0.580243	0.514089	0.426281	0	0
13	LR Gen-Combined	0.654795	0.733012	0.576579	0.505	0.418088	0.723435	0.548598
14	DyAM IHC-A	0.605631	0.718895	0.492367	0.574932	0.439843	0.790554	0.387725
15	DyAM Gen	0.67585	0.750052	0.601648	0.551876	0.465757	0.781132	0.613402
16	DyAM Rad	0.701413	0.780459	0.622367	0.54258	0.442747	0.776579	0.558699
17	DyAM Rad+IHC-A	0.680753	0.754761	0.606744	0.547028	0.452714	0.823151	0.554934
18	DyAM IHC-A+Gen	0.714996	0.788564	0.641427	0.55209	0.463499	0.840384	0.555293
19	DyAM Rad+Gen	0.759285	0.825776	0.692795	0.531304	0.443351	0.80633	0.606222
20	DyAM TMB+PDL1	0.693112	0.762882	0.623343	0.539464	0.453221	0.84118	0.58847
21	DyAM Rad+IHC-A+Gen	0.754228	0.822797	0.685659	0.540745	0.452507	0.815956	0.623061
22	DyAM Rad+IHC-G+Gen	0.782563	0.84916	0.715966	0.539658	0.451375	0.820429	0.670883
23	DyAM Rad+IHC-A+Gen+PDL1	0.798169	0.861045	0.735293	0.544235	0.455982	0.838311	0.651985
24	DyAM Rad+IHC-G+Gen+PDL1	0.783348	0.85319	0.713506	0.539365	0.451089	0.82576	0.706443
25	LR Multimodal-Average	0.723888	0.7944	0.653377	0.541466	0.454026	0	0
