# Supplementary material for: Multimodal integration of radiology, pathology and genomics for prediction of response to PD-(L)1 blockade in patients with non-small cell lung cancer
Source: Nat Cancer. 2022 Aug 29;3(10):1151–64. doi: 10.1038/s43018-022-00416-8 (PMC9586871; doi:10.1038/s43018-022-00416-8)
Supplement: Source Data Fig. 6 — Cox proportional hazard model statistical results, raw time-series analysis event data and source data for alpine results. [file 43018_2022_416_MOESM8_ESM.xlsx]

## Sheet: 6A-Covariates
covariate	coef	exp(coef)	se(coef)	coef lower 95%	coef upper 95%	exp(coef) lower 95%	exp(coef) upper 95%	z	p	-log2(p)	auc	auc_lower_95CI	auc_upper_95CI
DyAM Model Score	2.61409	13.6548	0.343386	1.94106	3.28711	6.96615	26.7655	7.61267	2.68484e-14	45.0822	0.798169	0.735293	0.861045
Age	-0.79064	0.453554	0.434748	-1.64273	0.0614507	0.193451	1.06338	-1.81862	0.06897	3.85789	0.513601	0.429735	0.597466
Pack-Years	-0.0700722	0.932326	0.484404	-1.01949	0.879342	0.36078	2.40931	-0.144657	0.884982	0.17628	0.559721	0.480826	0.638616
Albumin	-2.81703	0.0597833	0.444856	-3.68893	-1.94513	0.0249988	0.142969	-6.33245	2.41292e-10	31.9485	0.560157	0.476679	0.643635
dNLR	1.92724	6.87055	0.69393	0.567167	3.28732	1.76326	26.7711	2.77729	0.00548142	7.51123	0.526853	0.443862	0.609843
Liver Mets	0.194072	1.21418	0.171082	-0.141242	0.529386	0.868279	1.69789	1.13438	0.256635	1.96221	0.500697	0.437316	0.564079
Lines of Therapy	0.403135	1.49651	0.54985	-0.674552	1.48082	0.509385	4.39655	0.733172	0.463454	1.1095	0.593723	0.513497	0.673948
Brain Mets	0.412492	1.51058	0.164342	0.0903864	0.734597	1.0946	2.08464	2.50995	0.0120748	6.37186	0.54381	0.482988	0.604632
Overall Tumor Burden	0.251099	1.28544	0.492999	-0.715161	1.21736	0.489113	3.37825	0.509329	0.610522	0.711886	0.578553	0.494731	0.662374
Diagnostic Site (Lung)	-0.237017	0.788978	0.149268	-0.529578	0.0555434	0.588853	1.05711	-1.58786	0.112318	3.15434	0.546949	0.476435	0.617462
Recieves PD-L1 Therapy	0.0433359	1.04429	0.181666	-0.312723	0.399394	0.731453	1.49092	0.238547	0.811457	0.301414	0.559765	0.509685	0.609845
CT XRay mA range	-0.212385	0.808654	0.580182	-1.34952	0.924751	0.259365	2.52124	-0.366066	0.714316	0.485366	0.56565	0.478789	0.65251
Recieves Combination Therapy	0.802422	2.23094	0.333906	0.147977	1.45687	1.15949	4.29248	2.40313	0.0162552	5.94295	0.521665	0.49839	0.54494
Adenocarcinoma	-0.0283511	0.972047	0.172939	-0.367306	0.310603	0.692598	1.36425	-0.163937	0.869781	0.201276	0.52354	0.458697	0.588382
GE Lightspeed	0.0399107	1.04072	0.204248	-0.360408	0.440229	0.697392	1.55306	0.195403	0.845077	0.242845	0.524673	0.474332	0.575015
GE Revolution	0.0325561	1.03309	0.170673	-0.301956	0.367068	0.739371	1.4435	0.190752	0.84872	0.236639	0.507367	0.443055	0.571679

## Sheet: 6A-Dyam
covariate	coef	exp(coef)	se(coef)	coef lower 95%	coef upper 95%	exp(coef) lower 95%	exp(coef) upper 95%	z	p	-log2(p)	auc	auc_lower_95CI	auc_upper_95CI
Overall Score	2.09574	8.13149	0.432952	1.24717	2.94432	3.48049	18.9977	4.84059	1.29454e-06	19.5591	0.798169	0.735293	0.861045
Parenchymal Lesion Risk	-0.194635	0.823135	0.502896	-1.18029	0.791022	0.307189	2.20565	-0.38703	0.698734	0.517184	0.611639	0.531979	0.691299
Pleural Lesion Risk	-0.767653	0.464101	0.748879	-2.23543	0.700121	0.106946	2.014	-1.02507	0.30533	1.71156	0.503923	0.456946	0.5509
Nodal Lesion Risk	0.61611	1.85171	0.76146	-0.876324	2.10854	0.41631	8.23624	0.809116	0.418448	1.25688	0.545336	0.472076	0.618595
IHC-A Risk	-0.300108	0.740738	0.651291	-1.57661	0.976398	0.206674	2.65488	-0.46079	0.644949	0.632742	0.585963	0.495665	0.676262
PDL1-TPS Risk	0.240548	1.27195	0.279244	-0.30676	0.787855	0.735827	2.19867	0.861426	0.389004	1.36214	0.702528	0.625362	0.779694
Genomic Risk	0.271904	1.31246	0.627616	-0.958201	1.50201	0.383582	4.4907	0.433233	0.664845	0.588909	0.654795	0.576579	0.733012

## Sheet: 6B-LR
event_at	Q1__removed	Q1__observed	Q1__censored	Q1__entrance	Q1__at_risk	Q2__removed	Q2__observed	Q2__censored	Q2__entrance	Q2__at_risk	Q3__removed	Q3__observed	Q3__censored	Q3__entrance	Q3__at_risk	Q4__removed	Q4__observed	Q4__censored	Q4__entrance	Q4__at_risk
0	0	0	0	62	62	0	0	0	62	62	0	0	0	61	61	0	0	0	62	62
0.1	1	1	0	0	62
0.2																1	1	0	0	62
0.4											1	1	0	0	61	3	3	0	0	61
0.5	1	1	0	0	61						2	2	0	0	60
0.6	1	1	0	0	60	1	1	0	0	62	1	1	0	0	58	2	2	0	0	58
0.7						2	2	0	0	61						2	2	0	0	56
0.8	1	1	0	0	59	3	3	0	0	59	2	2	0	0	57
0.9											1	1	0	0	55	3	2	1	0	54
1	1	1	0	0	58	1	1	0	0	56	2	2	0	0	54
1.1						2	2	0	0	55	3	3	0	0	52	1	1	0	0	51
1.2						2	2	0	0	53	5	5	0	0	49	2	2	0	0	50
1.3	1	1	0	0	57	1	1	0	0	51	1	1	0	0	44	5	5	0	0	48
1.4	1	1	0	0	56	3	3	0	0	50	4	4	0	0	43	1	1	0	0	43
1.5	1	1	0	0	55	3	3	0	0	47	1	1	0	0	39	2	2	0	0	42
1.6	2	2	0	0	54	1	1	0	0	44	2	2	0	0	38	2	2	0	0	40
1.7	1	1	0	0	52	1	1	0	0	43	1	1	0	0	36
1.8	1	1	0	0	51											5	5	0	0	38
1.9	3	3	0	0	50	2	2	0	0	42						3	3	0	0	33
2	1	1	0	0	47	2	2	0	0	40	2	2	0	0	35
2.1	1	1	0	0	46	3	3	0	0	38	2	2	0	0	33	1	1	0	0	30
2.2	1	1	0	0	45						1	1	0	0	31	1	1	0	0	29
2.3																3	3	0	0	28
2.4											1	1	0	0	30
2.5	2	2	0	0	44	2	2	0	0	35	1	1	0	0	29
2.6	1	1	0	0	42	3	3	0	0	33
2.7	1	1	0	0	41	2	2	0	0	30
2.8											2	2	0	0	28
2.9						1	1	0	0	28						1	1	0	0	25
3						1	1	0	0	27	1	1	0	0	26
3.1	1	1	0	0	40											1	1	0	0	24
3.2																2	2	0	0	23
3.3																1	1	0	0	21
3.5	1	1	0	0	39						1	1	0	0	25
3.6	1	1	0	0	38
3.9											1	1	0	0	24
4																1	1	0	0	20
4.1						1	1	0	0	26						1	1	0	0	19
4.2						1	1	0	0	25						1	1	0	0	18
4.3																1	1	0	0	17
4.6																1	1	0	0	16
4.7											1	1	0	0	23
5	1	1	0	0	37	1	1	0	0	24
5.1																1	1	0	0	15
5.2																1	1	0	0	14
5.3						1	1	0	0	23	2	2	0	0	22
5.4											1	1	0	0	20
5.5	1	1	0	0	36						1	1	0	0	19
5.6	1	1	0	0	35						1	1	0	0	18
5.7	1	1	0	0	34
5.8						1	0	1	0	22						1	1	0	0	13
6.2	1	1	0	0	33
6.4											1	1	0	0	17
6.5						1	1	0	0	21						1	1	0	0	12
6.9	1	1	0	0	32
7											1	1	0	0	16
7.1																1	0	1	0	11
7.4						1	1	0	0	20						1	1	0	0	10
7.5																1	1	0	0	9
7.6	1	0	1	0	31
7.8											1	1	0	0	15
8.3	1	1	0	0	30
8.4											1	1	0	0	14	1	1	0	0	8
8.5	1	1	0	0	29											1	0	1	0	7
8.6						1	1	0	0	19
8.7	1	1	0	0	28
9											1	1	0	0	13
9.3	1	0	1	0	27											1	1	0	0	6
9.4																1	1	0	0	5
9.5											1	1	0	0	12
9.6	1	0	1	0	26
9.7	1	1	0	0	25						1	1	0	0	11
10.1											1	1	0	0	10
10.5	1	0	1	0	24	1	1	0	0	18
10.6	1	1	0	0	23
10.7																1	0	1	0	4
11	1	0	1	0	22
11.1																1	0	1	0	3
11.4						1	1	0	0	17
11.8	1	1	0	0	21
12	1	1	0	0	20	1	1	0	0	16
12.5	1	0	1	0	19
12.7						1	1	0	0	15	1	0	1	0	9
12.8						1	1	0	0	14
12.9											1	1	0	0	8
13.5						1	0	1	0	13
13.8											1	1	0	0	7
14.7	1	1	0	0	18
14.8	1	0	1	0	17	1	1	0	0	12
14.9	2	0	2	0	16
15.1	1	1	0	0	14
15.2						1	0	1	0	11
15.6											2	2	0	0	6
16.3	1	1	0	0	13
16.4	1	0	1	0	12	1	1	0	0	10
16.6											1	1	0	0	4
17.4						1	0	1	0	9
18.3						1	1	0	0	8
18.8						1	0	1	0	7
19.3	1	0	1	0	11
19.4											1	0	1	0	3
19.7	1	0	1	0	10
19.9	1	1	0	0	9
20	1	0	1	0	8
20.2	1	1	0	0	7											1	1	0	0	2
20.5						1	1	0	0	6
21.9						1	0	1	0	5
22.8	1	0	1	0	6						1	0	1	0	2
23.5																1	0	1	0	1
24						1	0	1	0	4
24.5	1	1	0	0	5
30.7						1	0	1	0	3
30.8						1	0	1	0	2
32.5						1	0	1	0	1
32.7											1	0	1	0	1
34	1	0	1	0	4
40.3	2	0	2	0	3
49.1	1	0	1	0	1

## Sheet: 6B-TMB
event_at	Q1__removed	Q1__observed	Q1__censored	Q1__entrance	Q1__at_risk	Q2__removed	Q2__observed	Q2__censored	Q2__entrance	Q2__at_risk	Q3__removed	Q3__observed	Q3__censored	Q3__entrance	Q3__at_risk	Q4__removed	Q4__observed	Q4__censored	Q4__entrance	Q4__at_risk
0	0	0	0	68	68	0	0	0	71	71	0	0	0	48	48	0	0	0	60	60
0.1						1	1	0	0	71
0.2											1	1	0	0	48
0.4						2	2	0	0	70	2	2	0	0	47
0.5	1	1	0	0	68						1	1	0	0	45	1	1	0	0	60
0.6						3	3	0	0	68	1	1	0	0	44	1	1	0	0	59
0.7						2	2	0	0	65	1	1	0	0	43	1	1	0	0	58
0.8	1	1	0	0	67	1	1	0	0	63	4	4	0	0	42
0.9	1	1	0	0	66											3	2	1	0	57
1						1	1	0	0	62	2	2	0	0	38	1	1	0	0	54
1.1	1	1	0	0	65						1	1	0	0	36	4	4	0	0	53
1.2	3	3	0	0	64	2	2	0	0	61	3	3	0	0	35	1	1	0	0	49
1.3						3	3	0	0	59	5	5	0	0	32
1.4	3	3	0	0	61	3	3	0	0	56	1	1	0	0	27	2	2	0	0	48
1.5						1	1	0	0	53	4	4	0	0	26	2	2	0	0	46
1.6	1	1	0	0	58	3	3	0	0	52						3	3	0	0	44
1.7	1	1	0	0	57	1	1	0	0	49						1	1	0	0	41
1.8	1	1	0	0	56	2	2	0	0	48	2	2	0	0	22	1	1	0	0	40
1.9	3	3	0	0	55	2	2	0	0	46	2	2	0	0	20	1	1	0	0	39
2						2	2	0	0	44						3	3	0	0	38
2.1	2	2	0	0	52	4	4	0	0	42						1	1	0	0	35
2.2						1	1	0	0	38	1	1	0	0	18	1	1	0	0	34
2.3						2	2	0	0	37	1	1	0	0	17
2.4																1	1	0	0	33
2.5	3	3	0	0	50	1	1	0	0	35	1	1	0	0	16
2.6						1	1	0	0	34	2	2	0	0	15	1	1	0	0	32
2.7						1	1	0	0	33	1	1	0	0	13	1	1	0	0	31
2.8						1	1	0	0	32	1	1	0	0	12
2.9						2	2	0	0	31
3						2	2	0	0	29
3.1	1	1	0	0	47	1	1	0	0	27
3.2	1	1	0	0	46	1	1	0	0	26
3.3																1	1	0	0	30
3.5	1	1	0	0	45						1	1	0	0	11
3.6	1	1	0	0	44
3.9						1	1	0	0	25
4																1	1	0	0	29
4.1	1	1	0	0	43											1	1	0	0	28
4.2						1	1	0	0	24						1	1	0	0	27
4.3						1	1	0	0	23
4.6																1	1	0	0	26
4.7	1	1	0	0	42
5	1	1	0	0	41											1	1	0	0	25
5.1	1	1	0	0	40
5.2	1	1	0	0	39
5.3						2	2	0	0	22						1	1	0	0	24
5.4						1	1	0	0	20
5.5																2	2	0	0	23
5.6	1	1	0	0	38											1	1	0	0	21
5.7						1	1	0	0	19
5.8	1	0	1	0	37											1	1	0	0	20
6.2																1	1	0	0	19
6.4																1	1	0	0	18
6.5	1	1	0	0	36											1	1	0	0	17
6.9											1	1	0	0	10
7																1	1	0	0	16
7.1																1	0	1	0	15
7.4						1	1	0	0	18						1	1	0	0	14
7.5	1	1	0	0	35
7.6											1	0	1	0	9
7.8	1	1	0	0	34
8.3						1	1	0	0	17
8.4						1	1	0	0	16	1	1	0	0	8
8.5	2	1	1	0	33
8.6						1	1	0	0	15
8.7						1	1	0	0	14
9	1	1	0	0	31
9.3	2	1	1	0	30
9.4																1	1	0	0	13
9.5	1	1	0	0	28
9.6	1	0	1	0	27
9.7	2	2	0	0	26
10.1	1	1	0	0	24
10.5	2	1	1	0	23
10.6						1	1	0	0	13
10.7											1	0	1	0	7
11	1	0	1	0	21
11.1						1	0	1	0	12
11.4											1	1	0	0	6
11.8											1	1	0	0	5
12	1	1	0	0	20											1	1	0	0	12
12.5						1	0	1	0	11
12.7	1	0	1	0	19											1	1	0	0	11
12.8	1	1	0	0	18
12.9						1	1	0	0	10
13.5	1	0	1	0	17
13.8																1	1	0	0	10
14.7	1	1	0	0	16
14.8	1	0	1	0	15											1	1	0	0	9
14.9	1	0	1	0	14	1	0	1	0	9
15.1																1	1	0	0	8
15.2						1	0	1	0	8
15.6																2	2	0	0	7
16.3						1	1	0	0	7
16.4	2	1	1	0	13
16.6						1	1	0	0	6
17.4	1	0	1	0	11
18.3																1	1	0	0	5
18.8	1	0	1	0	10
19.3	1	0	1	0	9
19.4	1	0	1	0	8
19.7																1	0	1	0	4
19.9											1	1	0	0	4
20																1	0	1	0	3
20.2	1	1	0	0	7	1	1	0	0	5
20.5						1	1	0	0	4
21.9											1	0	1	0	3
22.8	2	0	2	0	6
23.5						1	0	1	0	3
24											1	0	1	0	2
24.5											1	1	0	0	1
30.7	1	0	1	0	4
30.8	1	0	1	0	3
32.5						1	0	1	0	2
32.7																1	0	1	0	2
34	1	0	1	0	2
40.3	1	0	1	0	1	1	0	1	0	1
49.1																1	0	1	0	1

## Sheet: 6B-TPS
event_at	Q1__removed	Q1__observed	Q1__censored	Q1__entrance	Q1__at_risk	Q2__removed	Q2__observed	Q2__censored	Q2__entrance	Q2__at_risk	Q3__removed	Q3__observed	Q3__censored	Q3__entrance	Q3__at_risk	Q4__removed	Q4__observed	Q4__censored	Q4__entrance	Q4__at_risk
0	0	0	0	44	44	0	0	0	33	33	0	0	0	34	34	0	0	0	97	97
0.1	1	1	0	0	44
0.2																1	1	0	0	97
0.4																4	4	0	0	96
0.5	1	1	0	0	43											2	2	0	0	92
0.6	1	1	0	0	42	2	2	0	0	33						2	2	0	0	90
0.7	1	1	0	0	41											3	3	0	0	88
0.8											1	1	0	0	34	3	3	0	0	85
0.9																3	2	1	0	82
1	1	1	0	0	40											3	3	0	0	79
1.1	1	1	0	0	39	1	1	0	0	31	2	2	0	0	33	2	2	0	0	76
1.2	2	2	0	0	38						2	2	0	0	31	5	5	0	0	74
1.3	1	1	0	0	36	1	1	0	0	30	3	3	0	0	29	3	3	0	0	69
1.4	2	2	0	0	35	1	1	0	0	29	1	1	0	0	26	4	4	0	0	66
1.5																3	3	0	0	62
1.6											1	1	0	0	25	5	5	0	0	59
1.7																1	1	0	0	54
1.8																4	4	0	0	53
1.9	1	1	0	0	33	4	4	0	0	28						1	1	0	0	49
2	1	1	0	0	32	2	2	0	0	24	1	1	0	0	24
2.1	1	1	0	0	31	1	1	0	0	22	2	2	0	0	23	2	2	0	0	48
2.2						1	1	0	0	21						1	1	0	0	46
2.3																1	1	0	0	45
2.5	1	1	0	0	30	2	2	0	0	20	1	1	0	0	21	1	1	0	0	44
2.6	1	1	0	0	29											2	2	0	0	43
2.7	1	1	0	0	28	1	1	0	0	18
2.8											1	1	0	0	20	2	2	0	0	41
2.9											1	1	0	0	19	1	1	0	0	39
3																2	2	0	0	38
3.1																2	2	0	0	36
3.2																2	2	0	0	34
3.3																1	1	0	0	32
3.5	1	1	0	0	27											1	1	0	0	31
3.6						1	1	0	0	17
3.9											1	1	0	0	18
4																1	1	0	0	30
4.1																2	2	0	0	29
4.2											1	1	0	0	17	1	1	0	0	27
4.3											1	1	0	0	16
4.6																1	1	0	0	26
4.7																1	1	0	0	25
5	1	1	0	0	26	1	1	0	0	16
5.1																1	1	0	0	24
5.2											1	1	0	0	15
5.3											1	1	0	0	14	1	1	0	0	23
5.4											1	1	0	0	13
5.5	1	1	0	0	25											1	1	0	0	22
5.6	1	1	0	0	24
5.7						1	1	0	0	15
5.8						1	0	1	0	14						1	1	0	0	21
6.2	1	1	0	0	23
6.4																1	1	0	0	20
6.5																1	1	0	0	19
6.9	1	1	0	0	22
7											1	1	0	0	12
7.1											1	0	1	0	11
7.4											1	1	0	0	10	1	1	0	0	18
7.5											1	1	0	0	9
7.6	1	0	1	0	21
7.8																1	1	0	0	17
8.4											1	1	0	0	8	1	1	0	0	16
8.5																1	0	1	0	15
8.6						1	1	0	0	13
8.7	1	1	0	0	20
9											1	1	0	0	7
9.3						1	0	1	0	12	1	1	0	0	6
9.4																1	1	0	0	14
9.5											1	1	0	0	5
9.6	1	0	1	0	19
9.7	1	1	0	0	18	1	1	0	0	11
10.1																1	1	0	0	13
10.5	1	0	1	0	17											1	1	0	0	12
10.6	1	1	0	0	16
10.7						1	0	1	0	10
11	1	0	1	0	15
11.1																1	0	1	0	11
11.4	1	1	0	0	14
11.8	1	1	0	0	13
12	1	1	0	0	12											1	1	0	0	10
12.5						1	0	1	0	9
12.7	1	1	0	0	11											1	0	1	0	9
12.8																1	1	0	0	8
12.9											1	1	0	0	4
13.5																1	0	1	0	7
13.8						1	1	0	0	8
14.7																1	1	0	0	6
14.8	1	0	1	0	10	1	1	0	0	7
14.9	2	0	2	0	9
15.6	1	1	0	0	7	1	1	0	0	6
16.4	1	0	1	0	6											1	1	0	0	5
16.6						1	1	0	0	5
17.4											1	0	1	0	3
18.3						1	1	0	0	4
18.8						1	0	1	0	3
19.4											1	0	1	0	2
19.7	1	0	1	0	5
20	1	0	1	0	4
21.9						1	0	1	0	2
22.8											1	0	1	0	1	1	0	1	0	4
23.5																1	0	1	0	3
24						1	0	1	0	1
30.7																1	0	1	0	2
30.8																1	0	1	0	1
40.3	2	0	2	0	3
49.1	1	0	1	0	1

## Sheet: 6B-DyAM
event_at	Q1__removed	Q1__observed	Q1__censored	Q1__entrance	Q1__at_risk	Q2__removed	Q2__observed	Q2__censored	Q2__entrance	Q2__at_risk	Q3__removed	Q3__observed	Q3__censored	Q3__entrance	Q3__at_risk	Q4__removed	Q4__observed	Q4__censored	Q4__entrance	Q4__at_risk
0	0	0	0	62	62	0	0	0	62	62	0	0	0	61	61	0	0	0	62	62
0.1						1	1	0	0	62
0.2																1	1	0	0	62
0.4											1	1	0	0	61	3	3	0	0	61
0.5	1	1	0	0	62	1	1	0	0	61	1	1	0	0	60
0.6						2	2	0	0	60	1	1	0	0	59	2	2	0	0	58
0.7						1	1	0	0	58	2	2	0	0	58	1	1	0	0	56
0.8	1	1	0	0	61	1	1	0	0	57	2	2	0	0	56	2	2	0	0	55
0.9						1	1	0	0	56	1	1	0	0	54	2	1	1	0	53
1						2	2	0	0	55	1	1	0	0	53	1	1	0	0	51
1.1						2	2	0	0	53	2	2	0	0	52	2	2	0	0	50
1.2						2	2	0	0	51	5	5	0	0	50	2	2	0	0	48
1.3	1	1	0	0	60						2	2	0	0	45	5	5	0	0	46
1.4	2	2	0	0	59	1	1	0	0	49	3	3	0	0	43	3	3	0	0	41
1.5						1	1	0	0	48	1	1	0	0	40	5	5	0	0	38
1.6	1	1	0	0	57	2	2	0	0	47	1	1	0	0	39	3	3	0	0	33
1.7	1	1	0	0	56	1	1	0	0	45						1	1	0	0	30
1.8						2	2	0	0	44						4	4	0	0	29
1.9	2	2	0	0	55	3	3	0	0	42	1	1	0	0	38	2	2	0	0	25
2						1	1	0	0	39	4	4	0	0	37
2.1	2	2	0	0	53	4	4	0	0	38						1	1	0	0	23
2.2						1	1	0	0	34	2	2	0	0	33
2.3											1	1	0	0	31	2	2	0	0	22
2.4																1	1	0	0	20
2.5	3	3	0	0	51	2	2	0	0	33
2.6						2	2	0	0	31						2	2	0	0	19
2.7						1	1	0	0	29	2	2	0	0	30
2.8											2	2	0	0	28
2.9						1	1	0	0	28						1	1	0	0	17
3						1	1	0	0	27						1	1	0	0	16
3.1	1	1	0	0	48											1	1	0	0	15
3.2											1	1	0	0	26	1	1	0	0	14
3.3											1	1	0	0	25
3.5	1	1	0	0	47						1	1	0	0	24
3.6						1	1	0	0	26
3.9						1	1	0	0	25
4																1	1	0	0	13
4.1	1	1	0	0	46											1	1	0	0	12
4.2	1	1	0	0	45						1	1	0	0	23
4.3											1	1	0	0	22
4.6																1	1	0	0	11
4.7											1	1	0	0	21
5	1	1	0	0	44	1	1	0	0	24
5.1											1	1	0	0	20
5.2																1	1	0	0	10
5.3											3	3	0	0	19
5.4											1	1	0	0	16
5.5	1	1	0	0	43											1	1	0	0	9
5.6	1	1	0	0	42											1	1	0	0	8
5.7	1	1	0	0	41
5.8						1	0	1	0	23	1	1	0	0	15
6.2						1	1	0	0	22
6.4																1	1	0	0	7
6.5	1	1	0	0	40											1	1	0	0	6
6.9	1	1	0	0	39
7											1	1	0	0	14
7.1											1	0	1	0	13
7.4											1	1	0	0	12	1	1	0	0	5
7.5											1	1	0	0	11
7.6	1	0	1	0	38
7.8	1	1	0	0	37
8.3	1	1	0	0	36
8.4						2	2	0	0	21
8.5	1	1	0	0	35						1	0	1	0	10
8.6						1	1	0	0	19
8.7						1	1	0	0	18
9						1	1	0	0	17
9.3	2	1	1	0	34
9.4																1	1	0	0	4
9.5	1	1	0	0	32
9.6	1	0	1	0	31
9.7	1	1	0	0	30	1	1	0	0	16
10.1											1	1	0	0	9
10.5	2	1	1	0	29
10.6	1	1	0	0	27
10.7																1	0	1	0	3
11	1	0	1	0	26
11.1						1	0	1	0	15
11.4											1	1	0	0	8
11.8	1	1	0	0	25
12						2	2	0	0	14
12.5	1	0	1	0	24
12.7	1	0	1	0	23	1	1	0	0	12
12.8	1	1	0	0	22
12.9											1	1	0	0	7
13.5	1	0	1	0	21
13.8											1	1	0	0	6
14.7	1	1	0	0	20
14.8	1	0	1	0	19						1	1	0	0	5
14.9	2	0	2	0	18
15.1						1	1	0	0	11
15.2	1	0	1	0	16
15.6						1	1	0	0	10	1	1	0	0	4
16.3						1	1	0	0	9
16.4	2	1	1	0	15
16.6						1	1	0	0	8
17.4	1	0	1	0	13
18.3						1	1	0	0	7
18.8						1	0	1	0	6
19.3	1	0	1	0	12
19.4						1	0	1	0	5
19.7						1	0	1	0	4
19.9	1	1	0	0	11
20	1	0	1	0	10
20.2	1	1	0	0	9	1	1	0	0	3
20.5	1	1	0	0	8
21.9																1	0	1	0	2
22.8	1	0	1	0	7						1	0	1	0	3
23.5																1	0	1	0	1
24						1	0	1	0	2
24.5											1	1	0	0	2
30.7						1	0	1	0	1
30.8	1	0	1	0	6
32.5											1	0	1	0	1
32.7	1	0	1	0	5
34	1	0	1	0	4
40.3	2	0	2	0	3
49.1	1	0	1	0	1

## Sheet: 6C-AUC
	Parenchymal Attention Attention Multiplier	Parenchymal Attention AUC after Reweighting	Parenchymal Attention AUC after Reweighting_err	Nodal Attention Attention Multiplier	Nodal Attention AUC after Reweighting	Nodal Attention AUC after Reweighting_err	Pleural Attention Attention Multiplier	Pleural Attention AUC after Reweighting	Pleural Attention AUC after Reweighting_err	IHC-A Attention Attention Multiplier	IHC-A Attention AUC after Reweighting	IHC-A Attention AUC after Reweighting_err	Genomic Attention Attention Multiplier	Genomic Attention AUC after Reweighting	Genomic Attention AUC after Reweighting_err	TPS Attention Attention Multiplier	TPS Attention AUC after Reweighting	TPS Attention AUC after Reweighting_err
0	-2.5	0.7517	0.0333321	-2.5	0.770357	0.0332079	-2.5	0.799477	0.0318481	-2.5	0.783435	0.032816	-2.5	0.744028	0.0334339	-2.5	0.777942	0.033368
1	-2.14286	0.752223	0.033336	-2.14286	0.770706	0.0332109	-2.14286	0.799564	0.0318476	-2.14286	0.783697	0.0328145	-2.14286	0.7449	0.0333547	-2.14286	0.777768	0.0333767
2	-1.78571	0.753357	0.0333173	-1.78571	0.771229	0.0331837	-1.78571	0.799477	0.0318511	-1.78571	0.783435	0.0328435	-1.78571	0.746033	0.0332578	-1.78571	0.777855	0.0333672
3	-1.42857	0.756408	0.0332691	-1.42857	0.77306	0.0331489	-1.42857	0.799651	0.0318348	-1.42857	0.785266	0.0326694	-1.42857	0.747777	0.0330881	-1.42857	0.778814	0.033308
4	-1.07143	0.76129	0.0330525	-1.07143	0.774891	0.0330536	-1.07143	0.79939	0.0318257	-1.07143	0.786312	0.0325619	-1.07143	0.754664	0.0328074	-1.07143	0.78082	0.0331463
5	-0.714286	0.771491	0.0326729	-0.714286	0.778117	0.0328935	-0.714286	0.799303	0.0318204	-0.714286	0.789538	0.0323012	-0.714286	0.765475	0.0327019	-0.714286	0.782912	0.032986
6	-0.357143	0.784743	0.0325117	-0.357143	0.786399	0.0325505	-0.357143	0.798518	0.031845	-0.357143	0.79599	0.0318577	-0.357143	0.782999	0.032671	-0.357143	0.78823	0.0326812
7	0	0.79782	0.0320372	0	0.79782	0.0320372	0	0.79782	0.0320372	0	0.79782	0.0320372	0	0.79782	0.0320372	0	0.79782	0.0320372
8	0.357143	0.785353	0.0327141	0.357143	0.799041	0.0317144	0.357143	0.79442	0.0326654	0.357143	0.783871	0.0333277	0.357143	0.786399	0.0318112	0.357143	0.8034	0.0315256
9	0.714286	0.771752	0.0337654	0.714286	0.798344	0.0319023	0.714286	0.792066	0.0332258	0.714286	0.76129	0.0349719	0.714286	0.765126	0.0328244	0.714286	0.799215	0.0306204
10	1.07143	0.757541	0.0346795	1.07143	0.792677	0.0324692	1.07143	0.786922	0.0341358	1.07143	0.742895	0.036677	1.07143	0.744987	0.0335492	1.07143	0.791543	0.0302108
11	1.42857	0.74769	0.0353378	1.42857	0.791107	0.0326726	1.42857	0.785266	0.0343657	1.42857	0.728073	0.0383023	1.42857	0.731212	0.0340386	1.42857	0.774629	0.0314593
12	1.78571	0.740453	0.0358567	1.78571	0.789799	0.032783	1.78571	0.783958	0.0345053	1.78571	0.717524	0.0398096	1.78571	0.725022	0.0342196	1.78571	0.751787	0.0336961
13	2.14286	0.736181	0.0361515	2.14286	0.788317	0.0329385	2.14286	0.783086	0.0345355	2.14286	0.710201	0.0410498	2.14286	0.722755	0.0342415	2.14286	0.731212	0.0358173
14	2.5	0.73435	0.0362774	2.5	0.787794	0.0330009	2.5	0.782912	0.0345382	2.5	0.709241	0.0411845	2.5	0.72075	0.0342727	2.5	0.717437	0.0372964

## Sheet: 6C-HR
	Parenchymal Attention Attention Multiplier	Parenchymal Attention Hazard Ratio after Reweighting	Parenchymal Attention Hazard Ratio after Reweighting_err	Nodal Attention Attention Multiplier	Nodal Attention Hazard Ratio after Reweighting	Nodal Attention Hazard Ratio after Reweighting_err	Pleural Attention Attention Multiplier	Pleural Attention Hazard Ratio after Reweighting	Pleural Attention Hazard Ratio after Reweighting_err	IHC-A Attention Attention Multiplier	IHC-A Attention Hazard Ratio after Reweighting	IHC-A Attention Hazard Ratio after Reweighting_err	Genomic Attention Attention Multiplier	Genomic Attention Hazard Ratio after Reweighting	Genomic Attention Hazard Ratio after Reweighting_err	TPS Attention Attention Multiplier	TPS Attention Hazard Ratio after Reweighting	TPS Attention Hazard Ratio after Reweighting_err
0	-2.5	5.19459	0.285301	-2.5	7.71174	0.293657	-2.5	7.93326	0.290787	-2.5	7.44161	0.300797	-2.5	3.38291	0.248959	-2.5	6.49879	0.275817
1	-2.14286	5.20869	0.284859	-2.14286	7.72445	0.293797	-2.14286	7.93972	0.290869	-2.14286	7.48409	0.301204	-2.14286	3.43172	0.250002	-2.14286	6.49309	0.275609
2	-1.78571	5.27083	0.284878	-1.78571	7.75313	0.294102	-1.78571	7.95363	0.291043	-1.78571	7.56704	0.301935	-1.78571	3.53315	0.251916	-1.78571	6.48005	0.275135
3	-1.42857	5.55172	0.289329	-1.42857	7.81683	0.294722	-1.42857	7.98164	0.291392	-1.42857	7.71716	0.303086	-1.42857	3.72323	0.254528	-1.42857	6.45	0.274052
4	-1.07143	6.14639	0.297242	-1.07143	7.94715	0.295826	-1.07143	8.03033	0.291997	-1.07143	7.96774	0.304589	-1.07143	4.1371	0.261016	-1.07143	6.39032	0.271812
5	-0.714286	7.23371	0.307064	-0.714286	8.14726	0.297209	-0.714286	8.09062	0.292776	-0.714286	8.31432	0.305572	-0.714286	4.93306	0.271549	-0.714286	6.61764	0.275054
6	-0.357143	8.39899	0.30913	-0.357143	8.27573	0.297264	-0.357143	8.10409	0.293211	-0.357143	8.5316	0.303073	-0.357143	6.24626	0.282408	-0.357143	7.08957	0.281385
7	0	7.92687	0.292007	0	7.92687	0.292007	0	7.92687	0.292007	0	7.92687	0.292007	0	7.92687	0.292007	0	7.92687	0.292007
8	0.357143	6.36304	0.272224	0.357143	7.54986	0.294638	0.357143	7.3981	0.286903	0.357143	6.70462	0.282514	0.357143	9.42119	0.316269	0.357143	8.81288	0.305847
9	0.714286	5.31075	0.264877	0.714286	6.82868	0.296485	0.714286	6.82809	0.281103	0.714286	5.62685	0.282	0.714286	8.14748	0.32286	0.714286	8.89572	0.322336
10	1.07143	4.62729	0.258799	1.07143	6.35527	0.299205	1.07143	7.47011	0.299091	1.07143	4.63006	0.275258	1.07143	6.43287	0.311857	1.07143	7.57138	0.327937
11	1.42857	4.3033	0.256312	1.42857	6.05567	0.299092	1.42857	8.31335	0.318456	1.42857	3.98194	0.267898	1.42857	5.52896	0.30132	1.42857	6.00468	0.318896
12	1.78571	4.14294	0.255053	1.78571	5.90404	0.298379	1.78571	8.71734	0.327853	1.78571	3.60768	0.261631	1.78571	5.25504	0.299844	1.78571	5.08411	0.309834
13	2.14286	4.05946	0.254372	2.14286	5.82575	0.29762	2.14286	8.88603	0.33211	2.14286	3.41958	0.257755	2.14286	5.17665	0.300584	2.14286	4.66888	0.305648
14	2.5	4.01509	0.254022	2.5	5.78436	0.297105	2.5	8.95402	0.333994	2.5	3.35444	0.257334	2.5	5.14127	0.300871	2.5	4.45903	0.302592

## Sheet: 6C-PFSR
	Parenchymal Attention Attention Multiplier	Parenchymal Attention PFS ratio (Q1 vs. Q4) after Reweighting	Parenchymal Attention PFS ratio (Q1 vs. Q4) after Reweighting_err	Nodal Attention Attention Multiplier	Nodal Attention PFS ratio (Q1 vs. Q4) after Reweighting	Nodal Attention PFS ratio (Q1 vs. Q4) after Reweighting_err	Pleural Attention Attention Multiplier	Pleural Attention PFS ratio (Q1 vs. Q4) after Reweighting	Pleural Attention PFS ratio (Q1 vs. Q4) after Reweighting_err	IHC-A Attention Attention Multiplier	IHC-A Attention PFS ratio (Q1 vs. Q4) after Reweighting	IHC-A Attention PFS ratio (Q1 vs. Q4) after Reweighting_err	Genomic Attention Attention Multiplier	Genomic Attention PFS ratio (Q1 vs. Q4) after Reweighting	Genomic Attention PFS ratio (Q1 vs. Q4) after Reweighting_err	TPS Attention Attention Multiplier	TPS Attention PFS ratio (Q1 vs. Q4) after Reweighting	TPS Attention PFS ratio (Q1 vs. Q4) after Reweighting_err
0	-2.5	3.26923	0.136912	-2.5	4.1014	0.132076	-2.5	3.54586	0.129035	-2.5	4.01372	0.133065	-2.5	2.26803	0.135879	-2.5	3.84135	0.130063
1	-2.14286	3.1875	0.137862	-2.14286	4.1014	0.132076	-2.14286	3.54586	0.129035	-2.14286	4.01372	0.133065	-2.14286	2.26803	0.135879	-2.14286	3.84135	0.130063
2	-1.78571	3.1875	0.137862	-1.78571	4.1014	0.132076	-1.78571	3.54586	0.129035	-1.78571	4.01372	0.133065	-1.78571	2.41923	0.136856	-1.78571	3.84135	0.130063
3	-1.42857	3.26797	0.136907	-1.42857	4.19056	0.131083	-1.42857	3.54586	0.129035	-1.42857	4.01372	0.133065	-1.42857	2.79142	0.138788	-1.42857	3.84135	0.130063
4	-1.07143	3.26667	0.136903	-1.07143	3.84135	0.130063	-1.07143	3.54586	0.129035	-1.07143	4.01372	0.133065	-1.07143	2.79142	0.138788	-1.07143	3.84135	0.130063
5	-0.714286	3.26797	0.136907	-0.714286	3.84135	0.130063	-0.714286	3.84135	0.130063	-0.714286	4.10292	0.13208	-0.714286	3.01775	0.135936	-0.714286	3.92308	0.129055
6	-0.357143	3.92308	0.134039	-0.357143	3.84135	0.130063	-0.357143	3.84135	0.130063	-0.357143	3.84135	0.130063	-0.357143	3.51572	0.134024	-0.357143	3.84135	0.130063
7	0	3.84135	0.130063	0	3.84135	0.130063	0	3.84135	0.130063	0	3.84135	0.130063	0	3.84135	0.130063	0	3.84135	0.130063
8	0.357143	3.92453	0.12906	0.357143	3.43269	0.134991	0.357143	3.54717	0.12904	0.357143	3.75962	0.131064	0.357143	4.31538	0.135029	0.357143	3.92308	0.134039
9	0.714286	3.59877	0.13305	0.714286	3.56364	0.137873	0.714286	3.2938	0.128005	0.714286	3.24284	0.133017	0.714286	3.51442	0.13402	0.714286	3.83392	0.13501
10	1.07143	3.01455	0.132028	1.07143	3.185	0.137853	1.07143	3.36388	0.12698	1.07143	3.01775	0.135936	1.07143	2.94118	0.132998	1.07143	3.16742	0.133996
11	1.42857	2.73214	0.135917	1.42857	2.94118	0.136888	1.42857	3.36388	0.12698	1.42857	2.86686	0.137844	1.42857	2.87225	0.133981	1.42857	3.26667	0.136903
12	1.78571	2.41923	0.136856	1.78571	3.18627	0.137858	1.78571	3.36388	0.12698	1.78571	2.35385	0.137807	1.78571	2.87225	0.133981	1.78571	3.18627	0.137858
13	2.14286	2.35385	0.137807	2.14286	2.94118	0.136888	2.14286	3.36388	0.12698	2.14286	2.35385	0.137807	2.14286	2.51322	0.131979	2.14286	2.32843	0.134909
14	2.5	2.20673	0.136837	2.5	2.94118	0.136888	2.5	3.36388	0.12698	2.5	2.35385	0.137807	2.5	2.68077	0.132984	2.5	2.19231	0.133924
