# Supplementary material for: Multimodal integration of radiology, pathology and genomics for prediction of response to PD-(L)1 blockade in patients with non-small cell lung cancer
Source: Nat Cancer. 2022 Aug 29;3(10):1151–64. doi: 10.1038/s43018-022-00416-8 (PMC9586871; doi:10.1038/s43018-022-00416-8)
Supplement: Source Data Extended Data Fig. 1 — Source metric scores for all models. [file 43018_2022_416_MOESM9_ESM.xlsx]

## Sheet: EF3
	Model	F1-score	Precision Score	Recall Score	AUC	Accuracy
0	LR Clinical	0.680982	0.787234	0.6	0.569517	0.577236
1	LR Rad-PC	0.736364	0.81	0.675	0.639341	0.644172
2	LR Rad-LN	0.682927	0.717949	0.651163	0.626938	0.61194
3	LR Rad-Average	0.725806	0.803571	0.661765	0.647203	0.636364
4	MILR Rad-Lesions	0.632479	0.755102	0.544118	0.620314	0.540107
5	LR IHC-A	0.666667	0.701754	0.634921	0.623961	0.619048
6	LR IHC-G	0.666667	0.722222	0.619048	0.633787	0.628571
7	LR PDL1-TPS	0.78853	0.839695	0.743243	0.728901	0.706468
8	LR Path-A-Average	0.802817	0.838235	0.77027	0.695117	0.721393
9	LR Path-G-Average	0.811189	0.84058	0.783784	0.694225	0.731343
10	LR Gen-Only-TMB	0.794444	0.817143	0.772973	0.606408	0.700405
11	LR Gen-No-TMB	0.486056	0.924242	0.32973	0.607977	0.477733
12	LR Gen-Average	0.769231	0.813253	0.72973	0.657934	0.672065
13	LR Gen-Combined	0.769231	0.813253	0.72973	0.654795	0.672065
14	DyAM IHC-A	0.655462	0.696429	0.619048	0.605631	0.609524
15	DyAM Gen	0.716511	0.845588	0.621622	0.67585	0.631579
16	DyAM Rad	0.773946	0.808	0.742647	0.701413	0.684492
17	DyAM Rad+IHC-A	0.755245	0.81203	0.705882	0.680753	0.668246
18	DyAM IHC-A+Gen	0.777448	0.861842	0.708108	0.714996	0.696356
19	DyAM Rad+Gen	0.785924	0.858974	0.724324	0.759285	0.704453
20	DyAM TMB+PDL1	0.746269	0.833333	0.675676	0.693112	0.65587
21	DyAM Rad+IHC-A+Gen	0.783626	0.853503	0.724324	0.754228	0.700405
22	DyAM Rad+IHC-G+Gen	0.794118	0.870968	0.72973	0.782563	0.716599
23	DyAM Rad+IHC-A+Gen+PDL1	0.818713	0.89172	0.756757	0.798169	0.748988
24	DyAM Rad+IHC-G+Gen+PDL1	0.836676	0.890244	0.789189	0.783348	0.769231
25	LR Multimodal-Average	0.770588	0.845161	0.708108	0.723888	0.684211
