# Supplementary material for: Multimodal integration of radiology, pathology and genomics for prediction of response to PD-(L)1 blockade in patients with non-small cell lung cancer
Source: Nat Cancer. 2022 Aug 29;3(10):1151–64. doi: 10.1038/s43018-022-00416-8 (PMC9586871; doi:10.1038/s43018-022-00416-8)
Supplement: Source Data Extended Data Fig. 2 — Raw coefficient or feature weight values. [file 43018_2022_416_MOESM10_ESM.xlsx]

## Sheet: EF4
	therapy_line	tumor_burden	ecog	recieves_pdl1_therapy	albumin	dnlr	site_lung
coef	0.254654	-0.166066	0.131467	0.124905
coef	0.253927	-0.248452		0.0808712	-0.0693171
coef	0.212222	-0.210895	0.0974741		-0.142122
coef	0.281335	-0.253131	0.205923			0.120026
coef	0.202343	-0.164389	0.129501	0.0904102	-0.169025	0.0516392
coef	0.13245	-0.213738	0.233158	0.0757497	-0.100652
coef	0.216508	-0.171593	0.145306	0.147264		0.0528644	0.0364948
coef	0.125979	-0.119858	0.180876	0.117019	-0.0967382		0.109503
coef	0.245694	-0.161288	0.152002	0.166175	-0.0659429	0.0428319	0.0472098
coef	0.247385	-0.190879	0.360686	0.0547018		0.0361262	0.0494482
counts	10	10	9	8	6	5	4
