# Supplementary material for: Multimodal integration of radiology, pathology and genomics for prediction of response to PD-(L)1 blockade in patients with non-small cell lung cancer
Source: Nat Cancer. 2022 Aug 29;3(10):1151–64. doi: 10.1038/s43018-022-00416-8 (PMC9586871; doi:10.1038/s43018-022-00416-8)
Supplement: Source Data Extended Data Fig. 3 — Raw coefficient or feature weight values. [file 43018_2022_416_MOESM11_ESM.xlsx]

## Sheet: EF5
	logarithm_firstorder_Range	exponential_firstorder_RobustMeanAbsoluteDeviation	lbp-3D-k_glcm_Autocorrelation	lbp-3D-k_glcm_JointAverage	lbp-3D-k_glcm_SumAverage	exponential_firstorder_90Percentile	exponential_firstorder_MeanAbsoluteDeviation	exponential_firstorder_InterquartileRange	lbp-3D-k_glcm_ClusterTendency	wavelet-HLL_gldm_DependenceNonUniformityNormalized	lbp-3D-m2_firstorder_90Percentile	lbp-3D-k_glcm_MaximumProbability	lbp-3D-k_glcm_SumSquares	lbp-3D-m2_gldm_LowGrayLevelEmphasis	lbp-3D-m2_firstorder_Uniformity	wavelet-HLL_gldm_DependenceVariance	lbp-3D-m2_ngtdm_Strength	lbp-3D-k_glszm_GrayLevelNonUniformityNormalized	lbp-3D-k_glszm_GrayLevelVariance	lbp-3D-k_glszm_SizeZoneNonUniformityNormalized	logarithm_firstorder_RootMeanSquared	wavelet-HHL_glcm_InverseVariance	lbp-3D-m2_gldm_HighGrayLevelEmphasis	lbp-3D-k_glcm_ClusterProminence	wavelet-HLH_glcm_SumEntropy
coef	-0.345992	0.123175	0.0428934	0.0260863	0.0260863	0.123883	0.0972519	0.100044		-0.308117	-0.103478	-0.0211518						0.049532
coef	-0.248019	0.12414	0.10272	0.0501452	0.0501452	0.117524	0.0811383	0.0792421	0.0399924			-0.0369977				0.253293				0.0187078			0.0265024
coef	-0.310044	0.134732	0.0903397	0.0682278	0.0682278	0.0736586	0.127738	0.105099	0.051842	-0.296729	-0.0640268	-0.0398026	0.0283149							0.0512925		-0.0272792	0.0326693
coef	-0.310084	0.0668573	0.0763803	0.0626357	0.0626357	0.0995212	0.0808471		0.0521718	-0.173514		-0.037032	0.031327	-0.0568034	-0.0564347		0.0898452		-0.0412146		-0.0661577			0.01562
coef	-0.369206	0.105633	0.087696	0.072973	0.072973	0.0965735	0.058972	0.071254	0.0547539	-0.118733	-0.0486071	-0.0525907	0.0474499
coef	-0.177121	0.090819	0.0994438	0.05809	0.05809	0.0937175	0.19008	0.0577995			-0.101003			-0.0336757	-0.03301	0.13433			-0.038375
coef	-0.286051	0.0785522	0.0803391	0.0618979	0.0618979			0.0568188	0.0470257	-0.297391	-0.122084		0.0297648	-0.0359911	-0.0355747
coef	-0.266772	0.0774202	0.0914033	0.0818139	0.0818139	0.0919024	0.131414		0.0361488	-0.246671	-0.10247	-0.0495018	0.0313054				0.0876681			0.025932					-0.0194959
coef	-0.345247	0.195354	0.116881	0.062225	0.062225	0.0615063	0.0907063	0.12967	0.0785974	-0.293071		-0.0275464	0.0275806				0.14213	0.0529056	-0.0529056		-0.0670158	-0.0333009
coef	-0.255844	0.11803	0.124577	0.0459083	0.0459083	0.235472	0.0615941	0.0731876	0.10006		-0.0901454		0.0166289	-0.115328	-0.114785	0.200454		0.160639						0.0339013	0.0182225
counts	10	10	10	10	10	9	9	8	8	7	7	7	7	4	4	3	3	3	3	3	2	2	2	2	2
