# Supplementary material for: Multimodal integration of radiology, pathology and genomics for prediction of response to PD-(L)1 blockade in patients with non-small cell lung cancer
Source: Nat Cancer. 2022 Aug 29;3(10):1151–64. doi: 10.1038/s43018-022-00416-8 (PMC9586871; doi:10.1038/s43018-022-00416-8)
Supplement: Source Data Extended Data Fig. 4 — Raw coefficient or feature weight values. [file 43018_2022_416_MOESM12_ESM.xlsx]

## Sheet: EF6
	logarithm_firstorder_Mean	lbp-3D-m2_glcm_Imc2	lbp-3D-m1_glszm_HighGrayLevelZoneEmphasis	wavelet-HLH_gldm_LargeDependenceLowGrayLevelEmphasis	wavelet-HLH_glcm_Imc1	lbp-3D-m1_glszm_LowGrayLevelZoneEmphasis	wavelet-HLH_glcm_Imc2
coef	0.0654064			-0.333631
coef
coef
coef	0.16973	0.137874	-0.103518		0.150948	0.103518	-0.0563282
coef
coef
coef
coef	0.119048	0.127462	-0.0551086	-0.195093		0.0551086	-0.100496
coef	0.0832864	0.0838966	-0.11806		0.16419
coef
counts	4	3	3	2	2	2	2
