# Supplementary material for: Multimodal integration of radiology, pathology and genomics for prediction of response to PD-(L)1 blockade in patients with non-small cell lung cancer
Source: Nat Cancer. 2022 Aug 29;3(10):1151–64. doi: 10.1038/s43018-022-00416-8 (PMC9586871; doi:10.1038/s43018-022-00416-8)
Supplement: Source Data Extended Data Fig. 5 — Raw coefficient or feature weight values. [file 43018_2022_416_MOESM13_ESM.xlsx]

## Sheet: EF7
	pixel_original_glcm_None_scale_None_channel_1_lognorm_fit_p0	pixel_original_glcm_Autocorrelation_scale_None_channel_1_kurtosis	pixel_original_glcm_None_scale_None_channel_1_nobs	pixel_original_glcm_None_scale_None_channel_1_skewness	pixel_original_glcm_None_scale_None_channel_1_kurtosis	pixel_original_glcm_Autocorrelation_scale_None_channel_1_variance	pixel_original_glcm_None_scale_None_channel_1_max	pixel_original_glcm_Autocorrelation_scale_None_channel_1_max	pixel_original_glcm_Autocorrelation_scale_None_channel_1_lognorm_fit_p2	pixel_original_glcm_Autocorrelation_scale_None_channel_1_skewness
coef	-0.318416	0.215053	-0.106763	0.107037						0.0304113
coef	-0.26509	0.147301	-0.0745351	0.0890467	0.0506776
coef	-0.249217	0.131267	-0.0730502			-0.0717295	-0.0377642	0.0138319	-0.0603115
coef	-0.304634	0.10258	-0.0920699	0.095106	0.0495878
coef	-0.277903	0.107599	-0.0991429
coef	-0.214871	0.173094				-0.0838518	-0.0151686	0.025031
coef	-0.241151		-0.0682407	0.2105	0.144024
coef	-0.249048	0.145522	-0.0744544	0.107879	0.0566558				-0.0257873
coef	-0.177178	0.13586	-0.081917	0.0670652		-0.103102
coef	-0.214611	0.0954596	-0.0686167	0.085817	0.0635281	-0.105955	-0.0355317	0.0320066		0.0351984
counts	10	9	9	7	5	4	3	3	2	2
