# Supplementary material for: Multimodal integration of radiology, pathology and genomics for prediction of response to PD-(L)1 blockade in patients with non-small cell lung cancer
Source: Nat Cancer. 2022 Aug 29;3(10):1151–64. doi: 10.1038/s43018-022-00416-8 (PMC9586871; doi:10.1038/s43018-022-00416-8)
Supplement: Source Data Extended Data Fig. 6 — Raw coefficient or feature weight values. [file 43018_2022_416_MOESM14_ESM.xlsx]

## Sheet: EF8
	original_glcm_ClusterShade_channel_1_skewness	original_glcm_ClusterProminence_channel_1_kurtosis	original_glcm_JointAverage_channel_1_kurtosis	original_glcm_SumAverage_channel_1_kurtosis	original_glcm_Idm_channel_1_kurtosis	original_glcm_ClusterProminence_channel_1_variance	original_glcm_Autocorrelation_channel_1_kurtosis	original_glcm_Autocorrelation_channel_1_variance	original_glcm_JointAverage_channel_1_skewness	original_glcm_SumAverage_channel_1_skewness	original_glcm_Imc2_channel_1_variance	original_glcm_DifferenceVariance_channel_1_skewness	original_glcm_MCC_channel_1_kurtosis	original_glcm_Autocorrelation_channel_1_lognorm_fit_p2	original_glcm_Contrast_channel_1_kurtosis
coef	0.115474	-0.116291	0.0640122	0.0639038	-0.0704573	-0.116707	0.21375					0.0311141			0.0377097
coef	0.209466	-0.0965076	0.106411	0.106329	-0.0326009				0.0337776	0.0336223	0.0363758	0.0285823
coef	0.228616	-0.0760642	0.0442553	0.0441862	-0.0278728	-0.0743893	0.0720528	-0.0997908					-0.0253865	-0.0108237
coef	0.116899	-0.132441	0.165347	0.16522	-0.092629	-0.18753									-0.047011
coef	0.174779	-0.106216	0.0994245	0.0993795	-0.0464087	-0.107942
coef	0.163165	-0.108301	0.0479197	0.0477794	-0.0377807	-0.138999	0.113221
coef	0.212837	-0.132375	0.0777486	0.0776536		-0.175804			0.0733378	0.0732157	0.0268693
coef	0.204994	-0.108332	0.129316	0.129265	-0.0480131				0.062299	0.0621778				-0.0286652
coef	0.20516	-0.123417	0.102912	0.102804	-0.0381838			-0.0880206					-0.0272907
coef	0.254509	-0.157629	0.0532596	0.053185		-0.141184	0.113896	-0.0987155
counts	10	10	10	10	8	7	4	3	3	3	2	2	2	2	2
