# Supplementary material for: Multimodal integration of radiology, pathology and genomics for prediction of response to PD-(L)1 blockade in patients with non-small cell lung cancer
Source: Nat Cancer. 2022 Aug 29;3(10):1151–64. doi: 10.1038/s43018-022-00416-8 (PMC9586871; doi:10.1038/s43018-022-00416-8)
Supplement: Source Data Extended Data Fig. 7 — Raw coefficient or feature weight values. [file 43018_2022_416_MOESM15_ESM.xlsx]

## Sheet: EF9
	risk___gen_driver_mut_amp__ARID1A driver_binarized	risk___rad_lesion_pc__exponential_firstorder_InterquartileRange	risk___rad_lesion_pc__exponential_firstorder_RobustMeanAbsoluteDeviation	risk___gen_driver_mut_amp__EGFR driver_binarized	risk___gen_driver_mut_amp__STK11 driver_binarized	risk___gen_driver_mut_amp__EGFR: AMP_binarized	risk___rad_lesion_pc__exponential_firstorder_MeanAbsoluteDeviation	risk___gen_driver_mut_amp__ERBB2 driver_binarized	risk___gen_driver_mut_amp__MET: AMP_binarized	risk___rad_lesion_pc__lbp-3D-m2_firstorder_90Percentile	risk___gen_driver_mut_amp__ERBB2: AMP_binarized	risk___path_ihc_glcm__original_glcm_DifferenceVariance_channel_1_kurtosis	risk___path_ihc_glcm__original_glcm_MCC_channel_1_kurtosis	risk___rad_lesion_ln__wavelet-HLH_firstorder_10Percentile	risk___path_ihc_glcm__original_glcm_Autocorrelation_channel_1_kurtosis	risk___path_ihc_glcm__original_glcm_ClusterTendency_channel_1_skewness	risk___path_ihc_glcm__original_glcm_SumSquares_channel_1_skewness	risk___path_ihc_glcm__original_glcm_ClusterShade_channel_1_skewness	risk___path_ihc_glcm__original_glcm_DifferenceAverage_channel_1_kurtosis	risk___path_ihc_glcm__original_glcm_DifferenceAverage_channel_1_skewness	risk___path_ihc_glcm__original_glcm_Contrast_channel_1_skewness	risk___path_ihc_glcm__original_glcm_Idmn_channel_1_kurtosis	risk___path_ihc_glcm__original_glcm_Idn_channel_1_lognorm_fit_p0	risk___path_ihc_glcm__original_glcm_Idmn_channel_1_lognorm_fit_p0	risk___path_ihc_glcm__original_glcm_MCC_channel_1_lognorm_fit_p0	risk___path_ihc_glcm__original_glcm_Idn_channel_1_variance	risk___path_ihc_glcm__original_glcm_MCC_channel_1_lognorm_fit_p2	risk___path_ihc_glcm__original_glcm_Autocorrelation_channel_1_skewness	risk___path_ihc_glcm__original_glcm_MCC_channel_1_mean	risk___path_ihc_glcm__original_glcm_ClusterProminence_channel_1_kurtosis	risk___path_ihc_glcm__original_glcm_SumAverage_channel_1_lognorm_fit_p0	risk___path_ihc_glcm__original_glcm_Autocorrelation_channel_1_lognorm_fit_p0	risk___path_ihc_glcm__original_glcm_MCC_channel_1_skewness	risk___rad_lesion_pc__lbp-3D-m2_gldm_LowGrayLevelEmphasis	risk___path_ihc_glcm__original_glcm_JointAverage_channel_1_lognorm_fit_p0	risk___path_ihc_glcm__original_glcm_ClusterShade_channel_1_kurtosis	risk___path_ihc_glcm__original_glcm_ClusterTendency_channel_1_kurtosis	risk___path_ihc_glcm__original_glcm_JointAverage_channel_1_kurtosis	risk___path_ihc_glcm__original_glcm_MCC_channel_1_variance	risk___path_ihc_glcm__original_glcm_SumAverage_channel_1_kurtosis	risk___path_ihc_glcm__original_glcm_Imc2_channel_1_kurtosis	risk___path_ihc_glcm__original_glcm_Idmn_channel_1_variance	risk___path_ihc_glcm__original_glcm_Idmn_channel_1_skewness	risk___path_ihc_glcm__original_pixels_channel_1_kurtosis	risk___path_ihc_glcm__original_glcm_ClusterProminence_channel_1_lognorm_fit_p2	risk___path_ihc_glcm__original_glcm_DifferenceVariance_channel_1_lognorm_fit_p2	risk___path_ihc_glcm__original_pixels_channel_1_variance	risk___path_ihc_glcm__original_glcm_Idmn_channel_1_mean	risk___path_ihc_glcm__original_glcm_JointEntropy_channel_1_variance
coef	0.770889	0.959196	0.953175	0.790447	0.590761	0.61114	0.593235	0.505777	-0.545716	-0.403323	0.601414	-0.407516	-0.612668	0.525881	0.367645	0.393941	0.33819	0.448797	0.305579	0.35821	0.25157	-0.36591	0.325088	0.280421	0.370916	0.282895	-0.343535	0.284701	-0.330149	-0.202075	-0.302569	-0.285857	0.323215	-0.322004	-0.257614	-0.105349	0.129674	0.207173	0.373555	0.229871	-0.305054	0.210386	0.328302	0.211717	-0.200647	-0.177656	-0.123597	-0.121349	0.109081
coef	0.478527	0.963829	0.949041	0.717865	0.802658	0.60159	0.587207	0.4739	-0.380155	-0.480073	0.462522	-0.633618	-0.401022	0.483432	0.467153	0.447706	0.444411	0.25487	0.30686	0.228477	0.346834	-0.347123	0.325041	0.352729	0.266612	0.259184	-0.338813	0.236124	-0.330085	-0.291011	-0.244194	-0.199016	0.297045	-0.165863	-0.260871	-0.310267	0.299762	0.262958	0.127634	0.316511	-0.169907	0.254043	0.198415	0.191501	-0.135237	-0.21321	-0.228794	-0.159432	0.227684
coef	1.18064	1.01231	1.01006	0.915846	0.602342	0.654035	0.707306	0.484773	-0.56051	-0.696447	0.617655	-0.397253	-0.477516	0.629619	0.505962	0.481572	0.452826	0.470437	0.497344	0.416766	0.296731	-0.383008	0.198263	0.167805	0.314028	0.153304	-0.364096	0.332919	-0.343622	-0.364126	-0.259039	-0.261708	0.292278	-0.248847	-0.239232	-0.332152	0.37765	0.175723	0.299906	0.157777	-0.291505	0.109688	0.198584	0.158071	-0.194764	-0.155077	-0.181528	-0.0512627	0.136775
coef	1.51953	0.808796	0.807997	0.871165	0.792053	0.396961	0.532256	0.535824	-0.723392	-0.556257	0.574498	-0.553556	-0.372552	0.485347	0.436746	0.408985	0.394471	0.296151	0.403569	0.327726	0.366131	-0.364367	0.310696	0.298799	0.219834	0.316136	-0.20644	0.270674	-0.184999	-0.23109	-0.258899	-0.23218	0.1706	-0.277124	-0.215856	-0.159494	0.164294	0.261747	0.191439	0.17177	-0.155397	0.188239	0.213606	0.214456	-0.168539	-0.159799	-0.123453	-0.195364	0.174193
coef	1.31817	0.904533	0.913276	0.957541	0.791641	0.72293	0.495544	0.456401	-0.67967	-0.365584	0.494529	-0.617753	-0.493103	0.391491	0.367228	0.418987	0.478002	0.389704	0.33172	0.336535	0.375255	-0.242604	0.383915	0.374864	0.34053	0.319727	-0.217552	0.270054	-0.219029	-0.251512	-0.273863	-0.244866	0.241872	-0.263048	-0.250445	-0.23333	0.244772	0.250195	0.199946	0.182641	-0.201169	0.244529	0.22204	0.229478	-0.213383	-0.12816	-0.159582	-0.133009	0.176982
coef	0.8071	0.923143	0.93284	0.878047	1.00105	0.439284	0.612727	0.860526	-0.764797	-0.523802	0.435519	-0.444322	-0.459461	0.506565	0.326541	0.474703	0.410908	0.303527	0.308579	0.378324	0.264893	-0.189502	0.37631	0.362889	0.289834	0.362145	-0.288113	0.244455	-0.232047	-0.393686	-0.201738	-0.186377	0.219576	-0.168023	-0.172858	-0.244686	0.242592	0.23838	0.152018	0.252381	-0.13018	0.289542	0.0933536	0.188982	-0.1226	-0.1716	-0.0809302	-0.204697	0.08511
coef	0.979902	0.820349	0.831268	0.771078	0.657388	0.692005	0.461171	0.745012	-0.853456	-0.423519	0.486754	-0.472705	-0.557793	0.399507	0.41362	0.370901	0.364521	0.410857	0.396418	0.319969	0.407893	-0.466631	0.325633	0.357376	0.324099	0.337705	-0.257231	0.280655	-0.214932	-0.235503	-0.201174	-0.261499	0.218146	-0.161497	-0.244226	-0.180558	0.140313	0.171062	0.291127	0.175084	-0.206198	0.208809	0.241944	0.113371	-0.145607	-0.138718	-0.205782	-0.171314	0.131228
coef	0.531313	0.864793	0.874813	0.48995	0.851931	0.750552	0.657011	0.589903	-0.420621	-0.667473	0.460607	-0.529447	-0.377796	0.293834	0.546459	0.445866	0.426072	0.260673	0.28949	0.287044	0.403864	-0.320324	0.314275	0.394454	0.291585	0.321111	-0.249848	0.277223	-0.202331	-0.179057	-0.254711	-0.281356	0.211901	-0.203715	-0.247295	-0.157946	0.162521	0.194679	0.200388	0.205698	-0.272398	0.210104	0.147084	0.13519	-0.18899	-0.169204	-0.122757	-0.223233	0.110252
coef	0.455244	0.931112	0.943596	0.618224	0.515589	0.654984	0.62759	0.541441	-0.33359	-0.36927	0.240092	-0.426613	-0.38046	0.336116	0.404032	0.300764	0.361639	0.43144	0.35157	0.399534	0.25668	-0.272441	0.276507	0.26766	0.338489	0.267569	-0.288447	0.292666	-0.250996	-0.181373	-0.269015	-0.246522	0.234624	-0.384536	-0.249278	-0.204536	0.210819	0.211285	0.151853	0.273007	-0.145843	0.174067	0.179808	0.216384	-0.139244	-0.163408	-0.261198	-0.154226	0.254229
coef	1.40811	0.797934	0.676805	0.928709	0.520633	0.694977	0.65075	0.591959	-0.474034	-0.548403	0.633201	-0.519725	-0.494084	0.372271	0.482475	0.467123	0.464066	0.395876	0.372073	0.3602	0.301187	-0.316855	0.333399	0.309254	0.304027	0.268591	-0.322928	0.35319	-0.287246	-0.254933	-0.316189	-0.31892	0.297006	-0.278928	-0.293923	-0.386653	0.250912	0.24333	0.206446	0.216993	-0.289322	0.234164	0.171493	0.14464	-0.233047	-0.197256	-0.173661	-0.203846	0.180523
counts	10	10	10	10	10	10	10	10	10	10	10	10	10	10	10	10	10	10	10	10	10	10	10	10	10	10	10	10	10	10	10	10	10	10	10	10	10	10	10	10	10	10	10	10	10	10	10	10	10
[truncated: 181 more columns]
