# Supplementary material for: Multimodal integration of radiology, pathology and genomics for prediction of response to PD-(L)1 blockade in patients with non-small cell lung cancer
Source: Nat Cancer. 2022 Aug 29;3(10):1151–64. doi: 10.1038/s43018-022-00416-8 (PMC9586871; doi:10.1038/s43018-022-00416-8)
Supplement: Source Data Extended Data Fig. 8 — Raw coefficient or feature weight values. [file 43018_2022_416_MOESM16_ESM.xlsx]

## Sheet: EF10
	risk___rad_lesion_pc__exponential_firstorder_InterquartileRange	risk___rad_lesion_pc__exponential_firstorder_RobustMeanAbsoluteDeviation	risk___gen_driver_mut_amp__EGFR driver_binarized	risk___gen_driver_mut_amp__STK11 driver_binarized	risk___rad_lesion_pc__exponential_firstorder_MeanAbsoluteDeviation	risk___gen_driver_mut_amp__EGFR: AMP_binarized	risk___gen_driver_mut_amp__ERBB2 driver_binarized	risk___rad_lesion_pc__lbp-3D-m2_firstorder_90Percentile	risk___gen_driver_mut_amp__ERBB2: AMP_binarized	risk___path_ihc_pdl1__pixel_original_glcm_None_scale_None_channel_1_skewness	risk___gen_driver_mut_amp__MET: AMP_binarized	risk___path_ihc_pdl1__pixel_original_glcm_Autocorrelation_scale_None_channel_1_skewness	risk___rad_lesion_pc__lbp-3D-m2_gldm_LowGrayLevelEmphasis	risk___path_ihc_pdl1__pixel_original_glcm_None_scale_None_channel_1_lognorm_fit_p2	risk___path_ihc_pdl1__pixel_original_glcm_Autocorrelation_scale_None_channel_1_lognorm_fit_p2	risk___path_ihc_pdl1__pixel_original_glcm_Autocorrelation_scale_None_channel_1_mean	risk___rad_lesion_pc__logarithm_firstorder_Range	risk___rad_lesion_ln__wavelet-HLH_firstorder_10Percentile	risk___rad_lesion_ln__logarithm_firstorder_Mean	risk___path_ihc_pdl1__pixel_original_glcm_None_scale_None_channel_1_kurtosis	risk___rad_lesion_pc__lbp-3D-k_glszm_SizeZoneNonUniformityNormalized	risk___path_ihc_pdl1__pixel_original_glcm_None_scale_None_channel_1_nobs	risk___path_ihc_pdl1__pixel_original_glcm_None_scale_None_channel_1_mean	risk___gen_driver_mut_amp__TMB	risk___rad_lesion_ln__lbp-3D-m1_glszm_HighGrayLevelZoneEmphasis	risk___rad_lesion_ln__wavelet-HLH_glcm_Imc2	risk___rad_lesion_pc__lbp-3D-m2_firstorder_Uniformity	risk___cnl_pdl1_score__Sauter PD-L1 Score	risk___rad_lesion_pc__wavelet-HLL_gldm_DependenceVariance	risk___rad_lesion_ln__wavelet-HLH_glcm_Imc1	risk___rad_lesion_ln__wavelet-HLH_firstorder_RobustMeanAbsoluteDeviation	risk___rad_lesion_pc__lbp-3D-k_glcm_SumAverage	risk___path_ihc_pdl1__pixel_original_glcm_Autocorrelation_scale_None_channel_1_nobs	risk___rad_lesion_pc__lbp-3D-k_glcm_MaximumProbability	risk___path_ihc_pdl1__pixel_original_glcm_None_scale_None_channel_1_lognorm_fit_p0	risk___rad_lesion_ln__squareroot_gldm_DependenceNonUniformityNormalized	risk___rad_lesion_ln__lbp-3D-m1_glszm_LowGrayLevelZoneEmphasis	risk___rad_lesion_pc__lbp-3D-k_glszm_GrayLevelNonUniformityNormalized	risk___rad_lesion_ln__lbp-3D-m1_firstorder_Range	risk___rad_lesion_pl__logarithm_gldm_DependenceVariance	risk___rad_lesion_ln__wavelet-HLH_glcm_DifferenceEntropy	risk___rad_lesion_ln__squareroot_firstorder_Mean	risk___rad_lesion_pc__lbp-3D-k_glcm_ClusterTendency	risk___rad_lesion_pc__lbp-3D-k_glcm_JointAverage	risk___rad_lesion_ln__squareroot_firstorder_90Percentile	risk___rad_lesion_pc__lbp-3D-k_glcm_ClusterShade	risk___path_ihc_pdl1__pixel_original_glcm_Autocorrelation_scale_None_channel_1_variance	risk___rad_lesion_pc__lbp-3D-k_glcm_JointEnergy	risk___rad_lesion_pc__lbp-3D-k_ngtdm_Complexity
coef	0.963072	0.954264	0.655536	0.595514	0.564466	0.407591	0.340656	-0.358039	0.490569	0.304101	-0.219499	0.340782	-0.323556	-0.230161	-0.119512	-0.308166	-0.709073	0.48767	0.283583	0.353235		-0.210647	-0.315523	-1.13209	-0.548672	-0.347989	-0.302654		0.670514	0.256201	-0.272707	0.245088	-0.259604	-0.179572				0.463721	-0.268083	-0.393256			0.258706	0.132157	0.159301	0.209602	-0.320273	-0.147277	0.129669
coef	0.9564	0.946173	0.927116	0.661195	0.581066	0.502061	0.701171	-0.374726	0.408132	0.366893	-0.500924	0.187631	-0.153325	-0.0936447	-0.154531	-0.115662	-0.48614	0.528467	0.642715	0.344548	0.162866	-0.112709	-0.17377	-0.591693	-0.33781	-0.573703			0.552367	0.418051	-0.434914	0.203809	-0.0964553	-0.0793077		0.592202	0.302194	0.243343	-0.188371		0.307941	0.188609	0.148497	0.248631	0.303248		-0.160992	-0.10495	0.179848
coef	0.998873	0.993572	0.874499	0.799472	0.689794	0.586449	0.390521	-0.742221	0.634724	0.545687	-0.54451	0.383829	-0.249048	-0.201405	-0.192257	-0.227654	-0.485172	0.702227	0.268405	0.374404	0.125465	-0.133574	-0.131646				-0.229709	0.792017		0.533747	-0.655183	0.101974	-0.137035		-0.810249	0.352006		0.334789	-0.60422		0.4115	0.194257		0.174871		0.202925		-0.102532	0.0603183
coef	0.859184	0.865304	0.523454	0.643716	0.616563	0.445401	0.583908	-0.666439	0.328847	0.30392	-0.392147	0.174734	-0.211573	-0.342762	-0.200468	-0.15876	-0.864926	0.455162	0.799625	0.51724	0.219467	-0.161922	-0.18406	-1.20349	-0.828994	-0.429653	-0.255502	1.74371	0.569883			0.201308		-0.131904	-0.553599	0.829503	0.97136	0.761895		-0.377882		0.411984	0.234903	0.210811	0.149501	0.273434		-0.14353	0.0943259
coef	0.920551	0.923306	0.587224	0.521545	0.510528	0.372926	0.289262	-0.380263	0.447499	0.533042	-0.239177	0.372064	-0.254785	-0.148734	-0.35607	-0.18804	-0.798638	0.604555	0.301818	0.408621	0.173743	-0.293929		-1.12816	-0.49019	-0.509977	-0.199604	1.15504		0.625806	-0.39636	0.235954	-0.175874		-1.00624	0.558177	0.378739	0.54037	-0.163037	-0.181047	0.421912		0.295474	0.294977		0.274404	-0.118903
coef	0.925977	0.939324	0.665701	0.669115	0.606652	0.557735	0.664157	-0.50946	0.457681	0.314299	-0.135947	0.271037	-0.196871	-0.186893	-0.23123	-0.146549	-0.3871		0.418268	0.311457	0.374441	-0.175302	-0.128655	-1.24617	-0.680916	-0.534544	-0.422089	0.790009	0.724126	0.344077		0.121834	-0.207209	-0.150844		0.41334	0.590824				0.161544	0.342456	0.148017	0.175641				-0.095166	0.0536944
coef	0.822132	0.835325	0.748057	0.91569	0.466189	0.682478	0.429893	-0.418899	0.549487	0.366549	-0.383962	0.406486	-0.158427	-0.18368	-0.25437	-0.215902	-0.544722	0.305935	0.285867	0.37713	0.242159	-0.373171	-0.172981	-1.23178	-0.260346	-0.271893	-0.133041		0.429067		-0.26428		-0.149224				0.382128	0.273649	-0.300053	-0.484736	0.205782	0.130804	0.382365		0.147678	0.240142
coef	0.853043	0.863641	0.667703	0.645866	0.660204	0.567586	0.715354	-0.645848	0.511043	0.282823	-0.373822	0.278232	-0.213815	-0.390643	-0.234874	-0.128123		0.274751		0.392764	0.321208	-0.167765	-0.279356	-1.22183			-0.258876	1.10732	0.455544		-0.247862	0.106126		-0.127548	-0.591356					-0.348838							-0.183626
coef	0.888589	0.905579	0.533429	0.56356	0.627971	0.500436	0.460694	-0.371315	0.307433	0.379958	-0.434646	0.186018	-0.372244	-0.250594	-0.188869	-0.0811626	-0.549344	0.510016	0.285915	0.301731	0.158271		-0.133899	-0.695046	-0.457124	-0.498831	-0.355149	1.63333	0.569393	0.425886				-0.098242	-0.395996				-0.420241		0.300635				0.109516		-0.133148		0.0930752
coef	0.769807	0.649051	0.863884	0.720772	0.600212	0.592407	0.43863	-0.475495	0.621863	0.286837	-0.449015	0.378055	-0.261518	-0.168278	-0.217255	-0.244567	-0.684436	0.618522	0.345715		0.243544	-0.144325	-0.0843506		-0.219142	-0.54684		0.783456		0.652051	-0.453455		-0.145254	-0.0845089	-0.85552	0.533919	0.269217			-0.150426		0.270024			0.238558	-0.1626	-0.102872	-0.0968724
counts	10	10	10	10	10	10	10	10	10	10	10	10	10	10	10	10	9	9	9	9	9	9	9	8	8	8	8	7	7	7	7	7	7	7	6	6	6	6	6	6	6	6	6	6	6	6	6	6	6
[truncated: 69 more columns]
