# Supplementary material for: Multimodal integration of radiology, pathology and genomics for prediction of response to PD-(L)1 blockade in patients with non-small cell lung cancer
Source: Nat Cancer. 2022 Aug 29;3(10):1151–64. doi: 10.1038/s43018-022-00416-8 (PMC9586871; doi:10.1038/s43018-022-00416-8)
Supplement: Source Data Extended Data Fig. 9 — All model scores and labels for each patient using the tenfold train–test scheme. [file 43018_2022_416_MOESM17_ESM.xlsx]

## Sheet: Sheet1
	LR Clinical score	LR Clinical fold	LR Clinical label	LR Clinical-Albumin score	LR Clinical-Albumin fold	LR Clinical-Albumin label	LR Rad-PC score	LR Rad-PC fold	LR Rad-PC label	LR Rad-PL score	LR Rad-PL fold	LR Rad-PL label	LR Rad-LN score	LR Rad-LN fold	LR Rad-LN label	LR Rad-LU score	LR Rad-LU fold	LR Rad-LU label	LR Rad-Average score	LR Rad-Average label	LR IHC-G score	LR IHC-G fold	LR IHC-G label	LR IHC-A score	LR IHC-A fold	LR IHC-A label	LR PDL1-TPS score	LR PDL1-TPS fold	LR PDL1-TPS label	LR Gen-Only-TMB score	LR Gen-Only-TMB fold	LR Gen-Only-TMB label	LR Gen-No-TMB score	LR Gen-No-TMB fold	LR Gen-No-TMB label	LR Gen-Combined score	LR Gen-Combined fold	LR Gen-Combined label	LR Gen-Average score	LR Gen-Average label	LR Path-A-Average score	LR Path-A-Average label	LR Path-G-Average score	LR Path-G-Average label	DyAM TMB score	DyAM TMB fold	DyAM TMB label	DyAM PDL1 score	DyAM PDL1 fold
P-0031112	-0.215288	3	0	0.00309777	3	0							0.00144969	5	0	0.220385	5	0	0.00144969	0	-0.0779497	8	0	-0.0482987	8	0	-0.101408	4	0	0.0181301	2	0	-0.00750515	2	0	0.0108848	2	0	0.00531247	0	-0.0748534	0	-0.0896788	0	0	3	0	-2.01207	3
P-0014285	-0.16785	9	0	-0.00217027	9	0	-0.0323159	5	0							0.216178	7	0	-0.0323159	0	-0.103372	3	0	-0.0539293	3	0	-0.188124	0	0	0.0554215	9	0	-0.0083107	9	0	0.0476956	9	0	0.0235554	0	-0.121027	0	-0.145748	0	0.50633	9	0	-2.25642	9
P-0020011	-0.153351	2	0	-0.00212105	2	0	-0.0886126	3	0							-0.0860606	4	0	-0.0886126	0										0.0177576	8	0	-0.0141297	8	0	0.0038126	8	0	0.00181395	0					0	3	0
P-0029975	-0.137288	0	0	-0.00614243	0	0	0.177048	9	0				0.03869	0	0	-0.153368	2	0	0.107869	0	-0.0367686	6	0	-0.0937462	6	0	-0.132876	2	0	0.0278157	2	0	-0.00750515	2	0	0.0204564	2	0	0.0101553	0	-0.113311	0	-0.0848224	0	0.241495	0	0	-1.94402	5
P-0026121	-0.136295	7	0	0.0480835	7	0				-1.20549e-10	5	0	-0.00113451	2	0	-0.0537016	2	0	-0.000567256	0	-0.0909493	6	0	-0.212177	6	0	-0.179148	9	0	0.0462931	1	0	-0.0113295	1	0	0.0350026	1	0	0.0174818	0	-0.195662	0	-0.135048	0	0.48582	7	0	-2.20642	0
P-0028473	-0.130203	0	0	-0.00614243	0	0	-0.000191667	9	0				-0.000707784	9	0	-0.0419302	4	0	-0.000449726	0	-0.0521153	2	0	-0.0652483	2	0	0.0854458	5	0	-0.0921989	7	0	-0.00750475	7	0	-0.0988744	7	0	-0.0498518	0	0.0100988	0	0.0166653	0	-2.48636	6	0	-0.135738	9
P-0030323	-0.120874	4	0	-0.0360192	4	0															-0.0075592	8	0	0.0250337	8	0	0.0854458	5	0	-0.0150969	8	0	-0.0141297	8	0	-0.0283642	8	0	-0.0146133	0	0.0552398	0	0.0389433	0	-0.861038	4	0	0	6
P-0015296	-0.0923635	1	0	-0.00114566	1	0	0.0191427	7	0							-0.0960417	1	0	0.0191427	0	-0.123457	1	0	-0.0953177	1	0	-0.171445	6	0	-0.0443113	5	0	-0.0113666	5	0	-0.054123	5	0	-0.027839	0	-0.133382	0	-0.147451	0	-1.68232	1	0	-2.20642	0
P-0039832	-0.0686941	4	0	0.020221	4	0	-0.0856057	5	0	-0.00438262	0	0	-0.00110948	4	0	-0.104551	2	0	-0.0303659	0	-0.092888	7	0	-0.095031	7	0	-0.171445	6	0	-0.00387156	6	0	-0.016855	6	0	-0.0197793	6	0	-0.0103633	0	-0.133238	0	-0.132167	0	-0.668685	3	0	-2.05842	6
P-0029148	-0.0681715	5	0	0.0224879	5	0	-0.0745064	4	0							0.00338826	8	0	-0.0745064	0	-0.0190721	3	0	0.0846434	3	0	-0.18363	5	0	-0.0245544	0	0	-0.00871453	0	0	-0.0329082	0	0	-0.0166345	0	-0.0494932	0	-0.101351	0	-1.1953	1	0	-2.18505	0
P-0007121	-0.0669837	1	0	-0.00653945	1	0	-0.0661696	6	0				-0.00554954	6	0	-0.103744	0	0	-0.0358596	0										0.0203311	5	0	-0.0113666	5	0	0.00940601	5	0	0.00448224	0					0	1	0
P-0021112	-0.0652575	8	0	0.0199502	8	0	-0.169952	5	0							-0.18118	8	0	-0.169952	0										0.0153551	5	0	-0.0113666	5	0	0.00450369	5	0	0.00199427	0					-0.136305	8	0
P-0029465	-0.0626532	6	0	-0.00132756	6	0	-0.0403191	4	0				0.0856074	0	0	-0.115804	5	0	0.0226442	0										0.00386624	3	0	-0.0088186	3	0	-0.00466687	3	0	-0.00247618	0					-0.341371	6	0
P-0031727	-0.0609486	7	0	-0.0260468	7	0	-0.00423929	1	0				-0.00803876	2	0	0.163789	3	0	-0.00613902	0	-0.0928931	4	0	-0.0216195	4	0	-0.169739	4	0	0.0462931	1	0	-0.0113295	1	0	0.0350026	1	0	0.0174818	0	-0.0956794	0	-0.131316	0	0.48582	7	0	-2.20642	0
P-0014529	-0.058238	3	0	-0.00479805	3	0	-0.0759181	1	0							-0.0706771	7	0	-0.0759181	0										-0.04821	0	0	-0.00871453	0	0	-0.0563563	0	0	-0.0284623	0					-1.76575	3	0
P-0008422	-0.0421681	7	0	-0.00749412	7	0	0.017632	9	0				0.00133684	5	0	-0.0418278	2	0	0.00948441	0	0.195587	9	0	0.0538413	9	0	0.0166715	8	0	0.0278157	2	0	-0.00750515	2	0	0.0204564	2	0	0.0101553	0	0.0352564	0	0.106129	0	0.246029	7	0	-0.666365	2
P-0018366	-0.0363428	1	0	-0.0078877	1	0							0.0165134	8	0	0.0960901	2	0	0.0165134	0	0.0356354	4	0	0.0233014	4	0	0.0154181	2	0	-0.00554518	0	0	-0.00871453	0	0	-0.0140394	0	0	-0.00712985	0	0.0193597	0	0.0255267	0	-0.62548	7	0	-0.744653	7
P-0014065	-0.032731	2	0	-0.00617521	2	0	0.0746963	5	0	0.00636399	1	0				0.372912	1	0	0.0405301	0	-0.0652757	7	0	-0.147491	7	0	-0.174027	2	0	0.0423027	2	0	-0.00750515	2	0	0.0347835	2	0	0.0173988	0	-0.160759	0	-0.119651	0	0.593284	2	0	-2.08477	8
P-0026289	-0.0305895	7	0	-0.0167763	7	0	0.257389	8	0				0.0803648	7	0	0.122895	1	0	0.168877	0	-0.0931318	2	0	-0.0703746	2	0	-0.0461256	9	0	0.00553032	4	0	-0.00805655	4	0	-0.00199946	4	0	-0.00126312	0	-0.0582501	0	-0.0696287	0	-0.375186	7	0	-1.36078	2
P-0032455	-0.0294061	5	0	-0.0061612	5	0	0.03584	0	0				-0.162173	3	0	-0.168888	6	0	-0.0631665	0	-0.0838175	7	0	-0.111888	7	0	-0.18363	5	0	-0.0103011	0	0	-0.00871453	0	0	-0.0187624	0	0	-0.00950784	0	-0.147759	0	-0.133724	0	-0.723857	5	0	-2.05318	4
P-0025465	-0.0284779	6	0	-0.00212688	6	0	0.0480975	8	0							-0.0505871	7	0	0.0480975	0	0.00316214	8	0	0.058221	8	0	-0.15411	7	0	0.0463249	7	0	-0.00750475	7	0	0.0389177	7	0	0.0194101	0	-0.0479442	0	-0.0754737	0	0.665938	6	0	-1.97434	7
P-0021797	-0.0242162	1	0	-0.00653945	1	0	-0.120575	2	0							-0.0789138	0	0	-0.120575	0	0.13846	5	0	0.114988	5	0	-0.0749482	2	0	0.0434778	6	0	-0.016855	6	0	0.0263433	6	0	0.0133114	0	0.02002	0	0.0317561	0	0.525271	1	0	-1.3158	1
P-0001987	-0.0235534	5	0	-0.0204823	5	0															-0.017923	4	0	0.0221554	4	0	-0.117081	8	0	-0.08614	1	0	-0.0113295	1	0	-0.0967512	1	0	-0.0487348	0	-0.0474629	0	-0.0675021	0	-2.12597	5	0	-1.96588	4
P-0026552	-0.02012	8	0	0.0106943	8	0	-0.172487	5	0				0.00130133	6	0	-0.0500882	3	0	-0.0855926	0	0.0974179	2	0	0.182011	2	0	0.0968193	3	0	0.0410567	9	0	-0.0083107	9	0	0.0332809	9	0	0.016373	0	0.139415	0	0.0971186	0	0.268751	8	0	0.448169	1
P-0004588	-0.0193767	3	0	-0.00264472	3	0	0.139293	7	0							0.212654	4	0	0.139293	0	-0.0306617	2	0	-0.0811893	2	0	-0.188124	0	0	0.036382	4	0	-0.00805655	4	0	0.0285515	4	0	0.0141627	0	-0.134657	0	-0.109393	0	0.519075	3	0	-2.06451	7
P-0006663	-0.0188019	5	0	-0.0169043	5	0	-0.109814	5	0							0.0203333	9	0	-0.109814	0							0.116961	7	0	-0.0354517	6	0	0.0878745	6	0	0.0501346	6	0	0.0262114	0	0.116961	0	0.116961	0	-1.30536	5	0	0.564429	1
P-0007493	-0.0142619	0	0	-0.00345698	0	0	-0.0103077	3	0							-0.0738843	6	0	-0.0103077	0	-0.0873978	1	0	-0.0855237	1	0	-0.184899	7	0	-0.0297666	4	0	-0.00805655	4	0	-0.0368833	4	0	-0.0189116	0	-0.135212	0	-0.136149	0	-1.32032	0	0	-2.04161	7
P-0014293	-0.00665794	2	0	0.00193339	2	0	-0.0505688	9	0				0.00011413	4	0	-0.118729	2	0	-0.0252273	0	-0.147362	5	0	-0.0776145	5	0	-0.173565	0	0	-0.00477378	7	0	-0.00750475	7	0	-0.0120378	7	0	-0.00613927	0	-0.12559	0	-0.160463	0	-0.608859	2	0	-2.05375	8
P-0020643	-0.00452718	4	0	-0.0110516	4	0	0.0200207	6	0							-0.107864	2	0	0.0200207	0	0.0192352	0	0	0.086987	0	0	0.0860889	0	0	-0.0272252	3	0	-0.0088186	3	0	-0.0355573	3	0	-0.0180219	0	0.086538	0	0.0526621	0	-1.10046	4	0	0	5
P-0027733	-0.00381571	3	0	0.00166216	3	0	0.409832	9	0							-0.241019	5	0	0.409832	0	-0.0917463	9	0	-0.179741	9	0	-0.143441	0	0	0.0634859	1	0	-0.0113295	1	0	0.0522227	1	0	0.0260782	0	-0.161591	0	-0.117594	0	0.882036	3	0	-1.94402	5
P-0045298	-0.00344231	8	0	0.0045192	8	0	0.0600146	6	0							0.196738	3	0	0.0600146	0							0.118183	0	0	-0.0935599	3	0	-0.0088186	3	0	-0.101257	3	0	-0.0511893	0	0.118183	0	0.118183	0	-2.52154	8	0	0.266572	4
P-0022011	0.000309347	3	0	0.00237997	3	0	-0.109348	7	0							-0.0469565	2	0	-0.109348	0	0.351995	0	0	0.240739	0	0	0.0968193	3	0	-0.00387156	6	0	0.0878745	6	0	0.080372	6	0	0.0420015	0	0.168779	0	0.224407	0	-0.668685	3	0	0.131747	2
P-0025016	0.000795595	7	0	0.024992	7	0	0.116143	8	0							0.0805961	0	0	0.116143	0	0.0209866	1	0	-0.0592298	1	0	-0.107321	9	0	-0.0373067	7	0	-0.00750475	7	0	-0.0444007	7	0	-0.0224057	0	-0.0832752	0	-0.043167	0	-1.46147	7	0	-1.51436	1
P-0044186	0.00257715	8	0	-0.0109204	8	0															0.125567	3	0	-0.0080847	3	0	0.102262	5	0	-0.00650613	3	0	-0.0088186	3	0	-0.0149793	3	0	-0.00766236	0	0.0470887	0	0.113914	0	-0.68304	8	0	0	0
P-0021833	0.00480599	9	0	-0.00330183	9	0																					0.104787	2	0	-0.0173831	1	0	-0.0113295	1	0	-0.02854	1	0	-0.0143563	0	0.104787	0	0.104787	0	-0.908268	9	0	0.564429	1
P-0019607	0.0063556	7	0	0.00179318	7	0	0.0340687	9	0				-0.266807	3	0	0.0122434	9	0	-0.116369	0										0.0277395	6	0	-0.016855	6	0	0.0109802	6	0	0.0054423	0					0.123642	7	0
P-0021291	0.00746792	6	0	-0.000528229	6	0	0.00364949	9	0							-0.0216104	9	0	0.00364949	0	0.189772	3	0	0.0923951	3	0	0.077639	6	0	-0.0393639	5	0	-0.0113666	5	0	-0.0492722	5	0	-0.0253653	0	0.085017	0	0.133705	0	-1.34398	6	0	0	6
P-0023598	0.00986283	2	0	0.010041	2	0	-0.177576	3	0				0.000731271	2	0	-0.04484	8	0	-0.0884223	0	0.0528853	9	0	0.0656851	9	0	-0.0469281	0	0	-0.0145299	5	0	-0.0113666	5	0	-0.0248954	5	0	-0.0129482	0	0.00937853	0	0.0029786	0	-0.849169	2	0	-1.63376	0
P-0028723	0.0108801	5	0	0.0117517	5	0				-0.00960259	8	0				-0.0932906	7	0	-0.00960259	0	-0.127587	8	0	-0.186262	8	0	-0.169747	1	0	-0.0023533	9	0	-0.0083107	9	0	-0.0102011	9	0	-0.005332	0	-0.178005	0	-0.148667	0	-0.483416	5	0	-2.02789	5
P-0028930	0.010897	3	0	-0.0012091	3	0	0.132707	8	0				-0.00801303	9	0	0.0449981	4	0	0.062347	0	0.160137	6	0	0.205247	6	0	0.0923161	6	0	0.0181301	2	0	-0.00750515	2	0	0.0108848	2	0	0.00531247	0	0.148781	0	0.126226	0	0	4	0	0	9
P-0021034	0.0151453	8	0	0.00760703	8	0				0.0443173	3	0	-0.000833937	1	0	-0.12477	6	0	0.0217417	0	-0.0382351	5	0	-0.0714808	5	0	-0.169739	4	0	0.0224796	6	0	-0.016855	6	0	0.00585306	6	0	0.00281233	0	-0.12061	0	-0.103987	0	0	8	0	-2.02789	5
P-0009110	0.0201949	4	0	0.00146079	4	0	-0.166269	1	0							-0.092576	0	0	-0.166269	0							0.0970152	8	0	-0.0255186	2	0	-0.00750515	2	0	-0.0321847	2	0	-0.0165119	0	0.0970152	0	0.0970152	0	-1.09022	0	0	0.275288	7
P-0009473	0.020665	1	0	-0.00384266	1	0															0.0182297	5	0	0.0400785	5	0	-0.132876	2	0	0.0138524	7	0	-0.00750475	7	0	0.0065183	7	0	0.00317381	0	-0.0463989	0	-0.0573233	0	-0.134272	1	0	-1.95702	6
P-0026574	0.0210389	0	0	0.00728525	0	0	-0.118448	4	0							-0.158578	0	0	-0.118448	0	0.0669589	3	0	-0.0354336	3	0	0.0154297	4	0	-0.0173831	1	0	-0.0113295	1	0	-0.02854	1	0	-0.0143563	0	-0.0100019	0	0.0411943	0	-0.861038	4	0	-0.827752	9
P-0009202	0.0377675	0	0	-0.00479974	0	0	-0.124932	1	0	0.114227	0	0				0.180063	4	0	-0.00535222	0										0.000413002	5	0	-0.0113666	5	0	-0.0102047	5	0	-0.00547679	0					-0.538491	1	0
P-0024467	0.0411173	8	0	-0.00165726	8	0	-0.181062	5	0				-0.0733152	8	0	0.153714	4	0	-0.127188	0	-0.0927592	0	0	-0.0784429	0	0	-0.117081	8	0	0.0410567	9	0	-0.0083107	9	0	0.0332809	9	0	0.016373	0	-0.097762	0	-0.10492	0	0.268751	8	0	-1.95702	6
P-0009068	0.0476744	3	0	-0.000491286	3	0															-0.0282105	5	0	-0.0765303	5	0	-0.156753	1	0	-0.0462647	1	0	-0.0113295	1	0	-0.0572422	1	0	-0.0287971	0	-0.116642	0	-0.0924819	0	-1.54392	3	0	-2.16484	3
P-0027673	0.0489286	4	0	0.0326994	4	0	-0.0680824	1	0							0.0789231	0	0	-0.0680824	0							0.102656	4	0	-0.0158291	2	0	-0.00750515	2	0	-0.0226325	2	0	-0.0116671	0	0.102656	0	0.102656	0	-0.861038	4	0	0.268285	8
P-0033979	0.0520754	0	0	0.00997014	0	0																					0.111518	3	0	0.0549951	5	0	-0.0113666	5	0	0.0436191	5	0	0.0218143	0	0.111518	0	0.111518	0	0.819033	0	0	0.564429	1
P-0016185	0.0606301	5	0	0.0224879	5	0	0.116332	3	0				-0.00130868	4	0	0.0687538	4	0	0.0575116	0							0.118183	0	0	0.0277395	6	0	-0.016855	6	0	0.0109802	6	0	0.0054423	0	0.118183	0	0.118183	0	0.11988	5	0	0.266572	4
P-0034908	0.0715108	5	0	-0.00257841	5	0	0.262073	1	0				0.00293466	6	0	-0.121642	0	0	0.132504	0							-0.0705087	3	0	0.0277395	6	0	0.0878745	6	0	0.110018	6	0	0.057807	0	-0.0705087	0	-0.0705087	0	0.11988	5	0	-1.66361	6
P-0010927	0.0767665	8	0	-0.0109204	8	0				-0.00960259	8	0	-0.0311911	3	0	-0.0235965	5	0	-0.0203968	0	-0.0228817	4	0	0.0263393	4	0	-0.0450811	2	0	0.0318078	8	0	-0.0141297	8	0	0.0176086	8	0	0.00883902	0	-0.00937086	0	-0.0339814	0	0.400282	8	0	-1.45291	7
P-0018722	0.0812089	0	0	0.00191435	0	0							7.4512e-05	4	0	0.021221	6	0	7.4512e-05	0	-0.00585342	1	0	0.0649342	1	0	-0.0705087	3	0	-0.0387678	0	0	-0.00871453	0	0	-0.0470012	0	0	-0.0237412	0	-0.00278724	0	-0.0381811	0	-1.43225	0	0	-1.80596	9
P-0003247	0.0976491	2	0	0.0383481	2	0															0.0639443	0	0	-0.000517742	0	0	-0.102556	1	0	0.0182325	0	0	-0.00871453	0	0	0.00959668	0	0	0.00475899	0	-0.0515369	0	-0.0193059	0	0	2	0	-2.0026	9
P-0002794	0.128111	9	0	-0.00273605	9	0	0.106938	8	0							0.00449578	7	0	0.106938	0							-0.101408	4	0	0.0458077	8	0	-0.0141297	8	0	0.0313777	8	0	0.015839	0	-0.101408	0	-0.101408	0	0.745486	9	0	-2.01207	3
P-0006046	0.135262	3	0	-0.00264472	3	0																					0.10683	6	0	-0.0671982	9	0	-0.0083107	9	0	-0.0749329	9	0	-0.0377545	0	0.10683	0	0.10683	0	-1.53266	2	0	0.24644	2
P-0032126	0.139713	3	0	0.00166216	3	0	-0.0986039	6	0							-0.0158635	7	0	-0.0986039	0	-0.0704	1	0	-0.0137605	1	0	-0.0461256	9	0	0.0232035	1	0	0.037346	1	0	0.0614015	1	0	0.0302747	0	-0.029943	0	-0.0582628	0	0	7	0	-1.53736	9
P-0005783	0.140834	1	0	-0.00519109	1	0																					0.118183	0	0	-0.323278	2	0	-0.00750515	2	0	-0.324473	2	0	-0.165391	0	0.118183	0	0.118183	0	-4.20173	4	0	0.268285	8
P-0000302	0.178128	9	0	-0.00160448	9	0	0.0703702	4	0							-0.118632	8	0	0.0703702	0										0.0500678	5	0	-0.0113666	5	0	0.0387491	5	0	0.0193506	0					0.745486	9	0
P-0010514	0.180832	1	0	0.00424839	1	0							-0.00162264	2	0	0.0781329	6	0	-0.00162264	0	-0.181246	6	0	-0.168529	6	0	-0.18363	5	0	0.0349278	3	0	-0.0088186	3	0	0.0262592	3	0	0.0130546	0	-0.176079	0	-0.182438	0	0.396401	1	0	-2.18505	0
P-0021266	0.197048	3	0	-0.00408029	3	0															-0.276276	5	0	0.393654	5	0	0.0938251	9	0	-0.0590973	5	0	0.0461996	5	0	-0.0151877	5	0	-0.00644885	0	0.24374	0	-0.0912256	0	-1.84331	2	0	0.147974	7
P-0023596	-0.162038	3	1	0.000226533	3	1	0.293259	7	1							0.202314	2	1	0.293259	1							0.108869	9	1	0.025303	5	1	0.0404039	5	1	0.0618652	5	1	0.0328534	1	0.108869	1	0.108869	1	0.132407	3	1	0.268285	8
P-0025917	-0.152123	1	1	0.0055968	1	1	-0.0936556	3	1				0.110251	8	1	-0.0364946	7	1	0.00829762	1							0.0983117	1	1	-0.0901777	0	1	-0.00871453	0	1	-0.0978709	0	1	-0.0494461	1	0.0983117	1	0.0983117	1	-2.46446	2	1	0.24644	2
P-0014458	-0.143312	2	1	0.00193339	2	1				-0.471475	6	1	-0.0689453	0	1	-0.122904	6	1	-0.27021	1										0.0482491	9	1	-0.0083107	9	1	0.0404967	9	1	0.0199692	1					0.396401	1	1
P-0027455	-0.125495	3	1	0.00309777	3	1	-0.208268	8	1							-0.157313	8	1	-0.208268	1										0.049533	4	1	-0.00805655	4	1	0.0415928	4	1	0.0207382	1					0.882036	3	1
P-0002485	-0.109644	4	1	-0.0608075	4	1	-0.261682	8	1							-0.220814	0	1	-0.261682	1	0.180663	3	1	0.189855	3	1	0.0968193	3	1	0.0364811	8	1	-0.0141297	8	1	0.0222023	8	1	0.0111757	1	0.143337	1	0.138741	1	0.485934	4	1	0.448169	1
P-0025598	-0.100341	8	1	-0.00783322	8	1	0.117283	0	1				0.000103051	5	1	-0.0592803	1	1	0.0586928	1	0.112297	3	1	0.11278	3	1	-0.0871331	5	1	-0.00943027	7	1	-0.00750475	7	1	-0.0166736	7	1	-0.00846751	1	0.0128235	1	0.0125817	1	-0.817648	8	1	-1.68555	5
P-0019605	-0.0994771	2	1	-0.00617521	2	1	-0.056173	2	1							-0.16243	0	1	-0.056173	1										-0.0116908	3	1	-0.0088186	3	1	-0.0201313	3	1	-0.0102547	1					-0.817648	8	1
P-0008944	-0.0984738	3	1	0.00381555	3	1							-0.201919	8	1	0.23721	0	1	-0.201919	1										0.00357835	2	1	-0.00750515	2	1	-0.00348534	2	1	-0.0019634	1					-0.370647	4	1
P-0004271	-0.0963175	9	1	-0.00217027	9	1	0.17137	8	1							0.168305	7	1	0.17137	1	0.157791	4	1	0.0756033	4	1	0.0705918	8	1	0.0374804	2	1	-0.00750515	2	1	0.030013	2	1	0.0149876	1	0.0730975	1	0.114191	1	0.50633	9	1	0.314637	1
P-0014207	-0.0910852	5	1	0.018911	5	1	0.0505496	7	1				0.00141843	5	1	0.128623	9	1	0.025984	1	0.0226477	0	1	0.0299446	0	1	-0.117081	8	1	0.0187714	4	1	-0.00805655	4	1	0.0111053	4	1	0.0053574	1	-0.0435683	1	-0.0472167	1	0	5	1	-2.13724	9
P-0019390	-0.0897476	4	1	-0.0235501	4	1															0.0315947	0	1	0.0429054	0	1	0.0164958	9	1	-0.252405	9	1	-0.0083107	9	1	-0.258347	9	1	-0.130358	1	0.0297006	1	0.0240453	1	-3.63384	4	1	-0.943373	3
P-0025956	-0.0892758	9	1	9.29062e-05	9	1	-0.151249	8	1							0.0431643	4	1	-0.151249	1							0.0983117	1	1	0.0277265	0	1	0.0235051	0	1	0.0511267	0	1	0.0256158	1	0.0983117	1	0.0983117	1	0.256864	9	1	0.266572	4
P-0033978	-0.0782981	9	1	-0.00103869	9	1	0.0221841	2	1							0.0436675	8	1	0.0221841	1	-0.151409	9	1	-0.152024	9	1	-0.156753	1	1	0.041148	8	1	-0.0141297	8	1	0.0267923	8	1	0.0135091	1	-0.154389	1	-0.154081	1	0.62736	9	1	-2.04161	7
P-0022949	-0.0743404	2	1	0.00193339	2	1	0.0877118	6	1							0.0120044	6	1	0.0877118	1	-0.0812815	0	1	-0.0758557	0	1	-0.136818	9	1	0.0153551	5	1	-0.0113666	5	1	0.00450369	5	1	0.00199427	1	-0.106337	1	-0.10905	1	-0.1216	2	1	-1.65294	1
P-0012894	-0.0731672	7	1	-0.0167763	7	1							-0.0168351	3	1	-0.21255	9	1	-0.0168351	1							0.10683	6	1	0.0419279	0	1	-0.00871453	0	1	0.0331899	0	1	0.0166067	1	0.10683	1	0.10683	1	0.602657	7	1	0.273812	6
P-0020755	-0.0727006	6	1	-0.00212688	6	1	0.155003	0	1							-0.138589	3	1	0.155003	1	-0.0213037	7	1	0.0427843	7	1	-0.0457206	1	1	0.0277395	6	1	-0.016855	6	1	0.0109802	6	1	0.0054423	1	-0.00146816	1	-0.0335121	1	0.113101	6	1	-1.38563	4
P-0006768	-0.0711882	7	1	-0.0214134	7	1	0.0920365	2	1							0.239583	3	1	0.0920365	1							0.0983117	1	1	0.0194158	3	1	0.0370083	3	1	0.0543642	3	1	0.0282121	1	0.0983117	1	0.0983117	1	0	7	1	0.266572	4
P-0009483	-0.070649	9	1	-0.00103869	9	1																					0.111518	3	1	0.0121452	9	1	-0.0083107	9	1	0.00430828	9	1	0.00191723	1	0.111518	1	0.111518	1	-0.260968	9	1	0.24644	2
P-0014328	-0.0679556	7	1	0.0296221	7	1	-0.0799237	8	1				0.00210023	6	1	0.121111	8	1	-0.0389117	1							0.102656	4	1	0.0275852	4	1	-0.00805655	4	1	0.0198344	4	1	0.00976435	1	0.102656	1	0.102656	1	0.238865	5	1	0.275288	7
P-0023014	-0.0636708	3	1	0.00166216	3	1	0.0672627	8	1							0.124833	4	1	0.0672627	1							0.11884	5	1	0.0405354	1	1	-0.0113295	1	1	0.0292419	1	1	0.0146029	1	0.11884	1	0.11884	1	0.392349	3	1	0.564429	1
P-0019298	-0.0587032	6	1	0.00266908	6	1	-0.0389802	0	1	-0.118393	7	1	-0.00226471	2	1	-0.156193	0	1	-0.0532128	1							-0.157972	6	1	-0.0023533	9	1	-0.0083107	9	1	-0.0102011	9	1	-0.005332	1	-0.157972	1	-0.157972	1	-0.455273	6	1	-2.03218	6
P-0012149	-0.0578675	4	1	-0.0173035	4	1				0.0232199	1	1				0.10546	2	1	0.0232199	1										0.0471171	2	1	-0.00750515	2	1	0.0395476	2	1	0.019806	1					0.707453	0	1
P-0023562	-0.057655	7	1	-0.0214134	7	1	0.115476	3	1							0.151022	5	1	0.115476	1	0.0389739	2	1	0.0915965	2	1	-0.12048	5	1	0.0504593	8	1	-0.0141297	8	1	0.0359579	8	1	0.0181648	1	-0.0144417	1	-0.0407529	1	0.828953	7	1	-1.83727	2
P-0029298	-0.0553727	1	1	-0.00384266	1	1	-0.169452	6	1							-0.125297	9	1	-0.169452	1										-0.031314	9	1	-0.0083107	9	1	-0.039144	9	1	-0.0198124	1					-0.967568	2	1
P-0009256	-0.0550648	5	1	-0.0169043	5	1	0.251184	7	1							0.0873862	3	1	0.251184	1							0.108869	9	1	0.00905173	3	1	0.0324175	3	1	0.0403419	3	1	0.0207346	1	0.108869	1	0.108869	1	-0.243562	2	1	0.564429	1
P-0016174	-0.052865	4	1	-0.00479614	4	1	0.173062	6	1							0.107266	3	1	0.173062	1							0.10683	6	1	-0.0173831	1	1	-0.0113295	1	1	-0.02854	1	1	-0.0143563	1	0.10683	1	0.10683	1	-0.861038	4	1	0.266572	4
P-0018511	-0.0491432	1	1	0.00424839	1	1	0.00999931	3	1				-0.00052373	9	1	0.058074	7	1	0.00473779	1	0.0876008	4	1	0.0539523	4	1	-0.129437	3	1	0.0130669	8	1	-0.0141297	8	1	-0.000788386	8	1	-0.000531415	1	-0.0377423	1	-0.0209181	1	-0.120526	5	1	-2.10709	3
P-0015950	-0.0487276	1	1	-0.00923585	1	1	0.10556	5	1				-0.000179594	2	1	0.0735141	6	1	0.0526902	1							0.10683	6	1	0.0349278	3	1	-0.0088186	3	1	0.0262592	3	1	0.0130546	1	0.10683	1	0.10683	1	0.396401	1	1	0.24644	2
P-0010507	-0.0476531	3	1	-0.00408029	3	1	0.0843861	2	1							-0.177918	0	1	0.0843861	1							0.111518	3	1	0.0458077	8	1	-0.0141297	8	1	0.0313777	8	1	0.015839	1	0.111518	1	0.111518	1	0.76423	3	1	0.117331	9
P-0017106	-0.0468927	3	1	0.00237997	3	1	-0.0966727	3	1				0.000586427	4	1	0.0372321	2	1	-0.0480431	1										0.0142353	3	1	-0.0088186	3	1	0.00564956	3	1	0.00270834	1					-0.1216	2	1
P-0010063	-0.0374151	7	1	-0.0167763	7	1	-0.0981045	0	1							0.109184	7	1	-0.0981045	1							0.11884	5	1	0.0482491	9	1	-0.0083107	9	1	0.0404967	9	1	0.0199692	1	0.11884	1	0.11884	1	0.366852	7	1	0.295234	5
P-0018197	-0.0370395	3	1	-0.000491286	3	1	0.156172	3	1							0.199222	4	1	0.156172	1							0.0970152	8	1	-0.246963	9	1	0.0172871	9	1	-0.240619	9	1	-0.114838	1	0.0970152	1	0.0970152	1	-3.29446	3	1	0.295234	5
P-0029593	-0.0368042	6	1	0.00186976	6	1	0.012731	5	1							0.00278138	6	1	0.012731	1	-0.0661416	2	1	-0.103825	2	1	-0.15411	7	1	0.00539511	5	1	-0.0113666	5	1	-0.00530261	5	1	-0.00298574	1	-0.128967	1	-0.110126	1	-0.341371	6	1	-1.95702	6
P-0006607	-0.0367781	0	1	-0.00748503	0	1	0.213352	8	1							0.238372	9	1	0.213352	1							0.104787	2	1	0.0419279	0	1	-0.00871453	0	1	0.0331899	0	1	0.0166067	1	0.104787	1	0.104787	1	0.593695	0	1	0.266572	4
P-0015987	-0.0367329	4	1	-0.0235501	4	1																					0.111518	3	1	0.0185049	7	1	0.0261846	7	1	0.0438457	7	1	0.0223448	1	0.111518	1	0.111518	1	0	4	1	0.295234	5
P-0015213	-0.0356146	8	1	-0.0170921	8	1	0.106644	7	1							0.14378	1	1	0.106644	1										0.0203311	5	1	0.0461996	5	1	0.0629252	5	1	0.0332653	1					0	8	1
P-0019804	-0.031909	4	1	-0.0360192	4	1	0.0753019	0	1	0.00122137	9	1				-0.0162863	3	1	0.0382616	1							0.0517696	3	1	0.0203311	5	1	-0.0113666	5	1	0.00940601	5	1	0.00448224	1	0.0517696	1	0.0517696	1	0	3	1	-0.342084	6
P-0022103	-0.0291913	6	1	0.000271103	6	1															-0.12727	6	1	-0.0888348	6	1	-0.15411	7	1	0.0319861	4	1	0.0299775	4	1	0.0599569	4	1	0.0309818	1	-0.121472	1	-0.14069	1	0.33725	6	1	-1.94402	5
P-0009168	-0.0281234	3	1	-0.0012091	3	1																					0.102656	4	1	-0.10292	1	1	-0.0113295	1	1	-0.113337	1	1	-0.057125	1	0.102656	1	0.102656	1	-2.40071	0	1	0.142439	0
P-0020140	-0.0278717	1	1	0.000202877	1	1	0.177086	8	1							0.115128	8	1	0.177086	1										0.0121452	9	1	0.0376688	9	1	0.049244	9	1	0.024907	1					-0.269022	1	1
P-0017253	-0.0278456	9	1	0.00235608	9	1	0.139932	0	1				-0.00344146	9	1	-0.143115	0	1	0.0682451	1							0.102656	4	1	-0.0121333	4	1	-0.00805655	4	1	-0.0194651	4	1	-0.0100949	1	0.102656	1	0.102656	1	-0.908268	9	1	0.117331	9
P-0027133	-0.0272291	9	1	-0.00217027	9	1	0.157119	0	1							0.108783	8	1	0.157119	1	-0.00757942	2	1	-0.031128	2	1	-0.0887251	7	1	-0.00650613	3	1	-0.0088186	3	1	-0.0149793	3	1	-0.00766236	1	-0.0599266	1	-0.0481523	1	-0.652419	9	1	-1.69753	7
P-0016175	-0.0261584	0	1	0.0113124	0	1	0.113675	7	1				0.000356893	1	1	-0.0323574	0	1	0.0570161	1	-0.0203144	1	1	-0.00719279	1	1	-0.138195	7	1	-0.0168729	3	1	0.0324175	3	1	0.0146336	3	1	0.00777229	1	-0.0726939	1	-0.0792547	1	-0.937188	1	1	-2.07781	0
P-0019765	-0.0247759	4	1	-0.0484434	4	1																					0.102656	4	1	-0.0743034	9	1	-0.0083107	9	1	-0.0820095	9	1	-0.041307	1	0.102656	1	0.102656	1	-1.64892	0	1	0.275288	7
P-0023902	-0.0230535	2	1	0.00598758	2	1	0.182945	6	1							0.287025	6	1	0.182945	1							0.0970152	8	1	0.041148	8	1	0.0428405	8	1	0.0776015	8	1	0.0419942	1	0.0970152	1	0.0970152	1	0.593284	2	1	0.295234	5
P-0018979	-0.0227712	8	1	-0.0109204	8	1							-0.0652232	0	1	-0.110075	7	1	-0.0652232	1										0.041148	8	1	-0.0141297	8	1	0.0267923	8	1	0.0135091	1					0.65557	8	1
P-0009952	-0.0227143	0	1	0.000571512	0	1															0.0605325	1	1	-0.040058	1	1	-0.0435886	4	1	0.0463249	7	1	-0.00750475	7	1	0.0389177	7	1	0.0194101	1	-0.0418233	1	0.00847191	1	0.707453	0	1	-1.53736	9
P-0018179	-0.0226214	0	1	0.00997014	0	1							0.00121271	6	1	-0.129789	7	1	0.00121271	1	0.0020674	8	1	0.117585	8	1	-0.152726	5	1	0.0451307	5	1	-0.0113666	5	1	0.0338717	5	1	0.0168821	1	-0.0175707	1	-0.0753294	1	0.593695	0	1	-1.98146	2
P-0011537	-0.0217621	8	1	-0.00474542	8	1							0.00204285	5	1	-0.20056	4	1	0.00204285	1	0.0932332	3	1	0.0602137	3	1	0.0199337	0	1	0.0364811	8	1	-0.0141297	8	1	0.0222023	8	1	0.0111757	1	0.0400737	1	0.0565835	1	0.52935	8	1	-0.722547	6
P-0027343	-0.0205961	6	1	0.00346838	6	1	0.0785746	1	1							0.12877	5	1	0.0785746	1	-0.0406231	8	1	-0.0437234	8	1	-0.136818	9	1	0.00357835	2	1	-0.00750515	2	1	-0.00348534	2	1	-0.0019634	1	-0.0902709	1	-0.0887207	1	-0.341371	6	1	-2.13724	9
P-0025354	-0.0200704	4	1	-0.0297893	4	1	0.232469	1	1							-0.094911	3	1	0.232469	1							0.108869	9	1	0.00667453	6	1	0.0878745	6	1	0.09033	6	1	0.0472745	1	0.108869	1	0.108869	1	-0.370647	4	1	0.139954	3
P-0024764	-0.01807	1	1	-0.00114566	1	1	0.121108	2	1							0.118821	9	1	0.121108	1							0.111518	3	1	-0.00554518	0	1	-0.00871453	0	1	-0.0140394	0	1	-0.00712985	1	0.111518	1	0.111518	1	-0.67248	1	1	0.564429	1
P-0010648	-0.016906	4	1	-0.0422378	4	1	-0.0223107	5	1							0.0685373	9	1	-0.0223107	1										0.0407722	4	1	0.0325577	4	1	0.0698053	4	1	0.0366649	1					0.557585	6	1
P-0021375	-0.0160824	6	1	0.00266908	6	1	-0.112886	4	1							-0.101638	1	1	-0.112886	1							0.11884	5	1	0.0289891	1	1	-0.0113295	1	1	0.0176986	1	1	0.00882978	1	0.11884	1	0.11884	1	0.113101	6	1	0.142439	0
P-0005871	-0.0143772	2	1	-0.0142806	2	1																								0.0462931	1	1	-0.0113295	1	1	0.0350026	1	1	0.0174818	1					0.485934	4	1
P-0027088	-0.014175	0	1	0.00728525	0	1															-0.2094	6	1	-0.227544	6	1	-0.171445	6	1	0.0458077	8	1	-0.0141297	8	1	0.0313777	8	1	0.015839	1	-0.199494	1	-0.190423	1	0.707453	0	1	-2.25642	9
P-0006071	-0.0140283	6	1	-0.00452477	6	1	0.0882414	9	1	0.0285893	4	1				0.181166	1	1	0.0584153	1							0.108869	9	1	-0.0253635	4	1	0.0325577	4	1	0.0047311	4	1	0.00359709	1	0.108869	1	0.108869	1	-1.12782	6	1	0.139954	3
P-0015693	-0.013938	6	1	-0.00292619	6	1															0.17337	5	1	0.0812189	5	1	0.0968193	3	1	0.0452336	3	1	-0.0088186	3	1	0.036535	3	1	0.0182075	1	0.0890191	1	0.135095	1	0.557585	6	1	0.146337	6
P-0030654	-0.0130648	9	1	0.000658703	9	1	0.0898279	9	1							0.053087	8	1	0.0898279	1	0.026388	3	1	-0.0115198	3	1	-0.132876	2	1	-0.0116908	3	1	-0.0088186	3	1	-0.0201313	3	1	-0.0102547	1	-0.072198	1	-0.0532441	1	-0.781138	9	1	-2.12246	0
P-0027664	-0.0110737	9	1	0.000658703	9	1																					0.11884	5	1	0.0324401	7	1	0.037529	7	1	0.0677755	7	1	0.0349846	1	0.11884	1	0.11884	1	0.382714	9	1	0.117331	9
P-0032182	-0.0105613	6	1	-0.00292619	6	1	-0.13812	2	1				0.0377281	7	1	-0.099911	6	1	-0.0501959	1	-0.139159	2	1	-0.165604	2	1	-0.188124	0	1	0.036382	4	1	-0.00805655	4	1	0.0285515	4	1	0.0141627	1	-0.176864	1	-0.163642	1	0.447972	6	1	-2.25642	9
P-0018763	-0.00947124	2	1	0.00598758	2	1	0.137213	7	1				0.00385926	1	1	0.0630869	8	1	0.0705362	1	-0.124606	9	1	0.012012	9	1	-0.0425446	6	1	0.0509383	7	1	-0.00750475	7	1	0.0435258	7	1	0.0217168	1	-0.0152663	1	-0.0835753	1	0.772892	6	1	-1.38927	8
P-0018599	-0.00939919	0	1	0.000571512	0	1				-0.00730144	2	1	0.489608	2	1	0.226166	5	1	0.241153	1										-0.12643	0	1	-0.00871453	0	1	-0.133649	0	1	-0.0675721	1					-3.01007	5	1
P-0035638	-0.009262	2	1	0.014093	2	1	-0.176402	4	1							-0.0261664	1	1	-0.176402	1							0.116961	7	1	-0.0104047	8	1	-0.0141297	8	1	-0.0237757	8	1	-0.0122672	1	0.116961	1	0.116961	1	-0.729514	2	1	0.142439	0
P-0019262	-0.00897194	2	1	-0.0183307	2	1				0.031653	6	1				0.240203	0	1	0.031653	1							0.0983117	1	1	-0.0948858	4	1	0.0325577	4	1	-0.064804	4	1	-0.031164	1	0.0983117	1	0.0983117	1	-2.70805	7	1	0.295234	5
P-0017781	-0.00848434	5	1	-0.00257841	5	1	-0.111419	0	1				0.000509895	1	1	-0.200876	2	1	-0.0554545	1							0.116961	7	1	0.0318078	8	1	-0.0141297	8	1	0.0176086	8	1	0.00883902	1	0.116961	1	0.116961	1	0.360485	0	1	0.268285	8
P-0022301	-0.00823426	3	1	0.00525107	3	1	-0.0715957	3	1							-0.138985	5	1	-0.0715957	1	0.0554179	3	1	0.0912203	3	1	0.103942	6	1	-0.040507	1	1	-0.0113295	1	1	-0.051526	1	1	-0.0259183	1	0.097581	1	0.0796798	1	-1.42747	3	1	0.244608	8
P-0004476	-0.00658679	5	1	0.0117517	5	1	0.17732	3	1				0.00170249	1	1	-0.104339	1	1	0.0895115	1	0.0653319	4	1	0.077521	4	1	0.0968193	3	1	0.0277395	6	1	-0.016855	6	1	0.0109802	6	1	0.0054423	1	0.0871702	1	0.0810756	1	0.11988	5	1	0.147974	7
P-0030125	-0.00610203	2	1	-0.00212105	2	1	0.0470332	3	1							0.015821	9	1	0.0470332	1							0.118183	0	1	0.0591298	6	1	-0.016855	6	1	0.0416567	6	1	0.0211374	1	0.118183	1	0.118183	1	0.819176	2	1	0.139954	3
P-0007068	-0.0047451	1	1	-0.00519109	1	1															0.0277007	1	1	0.00707184	1	1	0.0478949	6	1	0.0153551	5	1	-0.0113666	5	1	0.00450369	5	1	0.00199427	1	0.0274834	1	0.0377978	1	-0.121971	0	1	-0.331539	8
P-0022377	-0.00272492	4	1	0.00771725	4	1	0.0397466	2	1				0.465781	7	1	-0.105269	9	1	0.252764	1	-0.0747634	3	1	0.0812522	3	1	-0.0546483	7	1	0.0577698	1	1	-0.0113295	1	1	0.0464945	1	1	0.0232201	1	0.013302	1	-0.0647058	1	0.721355	4	1	-1.36078	2
P-0010840	-0.00271854	6	1	0.000271103	6	1	0.0514613	2	1				-0.109887	3	1	-0.114507	5	1	-0.0292126	1										0.00454087	7	1	0.0261846	7	1	0.0300035	7	1	0.0153627	1					-0.366969	0	1
P-0028320	-0.00251653	4	1	0.0139713	4	1															0.0309659	0	1	0.0656925	0	1	0.0955119	1	1	-0.024944	6	1	-0.016855	6	1	-0.040217	6	1	-0.0208995	1	0.0806022	1	0.0632389	1	-1.10046	4	1	0.0953266	9
P-0014764	-0.000973759	0	1	0.00191435	0	1	-0.0386888	0	1							-0.130003	2	1	-0.0386888	1							0.116961	7	1	0.0319861	4	1	-0.00805655	4	1	0.0241948	4	1	0.0119648	1	0.116961	1	0.116961	1	0.356714	5	1	0.24644	2
P-0028204	0.000775587	2	1	-0.00617521	2	1	-0.0715062	4	1							-0.0810009	8	1	-0.0715062	1							-0.129391	4	1	0.0329933	6	1	-0.016855	6	1	0.016105	6	1	0.00806919	1	-0.129391	1	-0.129391	1	0.241031	2	1	-1.96588	4
P-0020422	0.000909587	8	1	-0.00165726	8	1	-0.0252437	4	1							-0.0173606	1	1	-0.0252437	1	-0.0232076	9	1	-0.0322997	9	1	0.105876	9	1	-0.078277	2	1	0.0178862	2	1	-0.0615983	2	1	-0.0301954	1	0.0367879	1	0.041334	1	-2.36735	8	1	0.243054	4
P-0010980	0.00280417	7	1	-0.0260468	7	1	0.0788235	5	1							0.189818	8	1	0.0788235	1	0.104728	0	1	0.0636598	0	1	0.115014	0	1	0.0142353	3	1	0.0324175	3	1	0.0454623	3	1	0.0233264	1	0.0893371	1	0.109871	1	-0.113561	6	1	0.249842	6
P-0014061	0.0030038	7	1	-0.0121362	7	1	-0.00686252	7	1							-0.0403451	9	1	-0.00686252	1	-0.0722547	1	1	0.00786676	1	1	-0.157628	3	1	-0.0733957	3	1	-0.0088186	3	1	-0.0813145	3	1	-0.0411071	1	-0.0748804	1	-0.114941	1	-2.07822	7	1	-2.18505	0
P-0018078	0.00429818	6	1	0.00266908	6	1															0.036514	4	1	0.114566	4	1	0.0705918	8	1	0.0277395	6	1	-0.016855	6	1	0.0109802	6	1	0.0054423	1	0.092579	1	0.0535529	1	0.133435	1	1	0	2
P-0017722	0.00523836	6	1	-0.00292619	6	1	0.206029	5	1							0.193426	1	1	0.206029	1							0.118183	0	1	0.0277996	7	1	0.0261846	7	1	0.0530377	7	1	0.0269921	1	0.118183	1	0.118183	1	0.225573	6	1	0.295234	5
P-0022291	0.00575275	0	1	-0.00211418	0	1	0.0465402	3	1							0.161141	3	1	0.0465402	1	0.105416	8	1	0.0537901	8	1	0.102246	0	1	0.0185049	7	1	0.0261846	7	1	0.0438457	7	1	0.0223448	1	0.0780179	1	0.103831	1	0	4	1	0.142846	8
P-0023023	0.00609145	0	1	-0.00479974	0	1	0.100212	0	1							0.056874	0	1	0.100212	1							0.104787	2	1	0.0181301	2	1	-0.00750515	2	1	0.0108848	2	1	0.00531247	1	0.104787	1	0.104787	1	0	2	1	0.275288	7
P-0025777	0.0060956	4	1	-0.0360192	4	1																					0.108869	9	1	0.0520384	1	1	0.037346	1	1	0.0896563	1	1	0.0446922	1	0.108869	1	0.108869	1	0.604446	4	1	0.139954	3
P-0015529	0.00654896	7	1	0.0203577	7	1	0.395343	9	1							-0.263693	7	1	0.395343	1							0.104787	2	1	0.0231801	4	1	0.0325577	4	1	0.0525935	4	1	0.0278689	1	0.104787	1	0.104787	1	0.123642	7	1	0.268285	8
P-0018557	0.00703164	6	1	-0.00132756	6	1															0.0717348	4	1	0.0716471	4	1	0.0902081	2	1	0.0172147	6	1	-0.016855	6	1	0.000724735	6	1	0.000179866	1	0.0809276	1	0.0809714	1	-0.113561	6	1	0.157758	5
P-0018960	0.0077773	6	1	0.00107043	6	1	0.128816	4	1							-0.0330195	8	1	0.128816	1							0.116961	7	1	0.00357835	2	1	0.0178862	2	1	0.0195183	2	1	0.0107323	1	0.116961	1	0.116961	1	-0.403883	1	1	0.142439	0
P-0018043	0.00779215	2	1	-0.0102286	2	1																					0.0970152	8	1	0.0203311	5	1	-0.0113666	5	1	0.00940601	5	1	0.00448224	1	0.0970152	1	0.0970152	1	0	3	1	0.139954	3
P-0026521	0.00796374	9	1	-0.00217027	9	1	-0.0128216	7	1							-0.0729542	5	1	-0.0128216	1										-0.0571082	8	1	-0.0141297	8	1	-0.0693542	8	1	-0.035619	1					-1.92553	9	1
P-0021231	0.00918049	5	1	0.00458758	5	1	0.133325	2	1							-0.0662762	1	1	0.133325	1	0.208757	1	1	0.163278	1	1	0.102262	5	1	0.0194158	3	1	-0.0088186	3	1	0.0108065	3	1	0.00529859	1	0.13277	1	0.15551	1	0	5	1	0.157758	5
P-0023926	0.00995321	6	1	0.00746454	6	1	-0.270513	0	1							-0.00279624	1	1	-0.270513	1	0.106294	8	1	0.111794	8	1	0.0700535	1	1	0.0347669	1	1	-0.0113295	1	1	0.0234734	1	1	0.0117187	1	0.0909239	1	0.0881737	1	0.225573	6	1	-0.162676	0
P-0033239	0.0103389	4	1	-0.00479614	4	1															-0.0377027	0	1	-0.0494999	0	1	0.0786033	9	1	0.0451561	4	1	-0.00805655	4	1	0.0372512	4	1	0.0185498	1	0.0145517	1	0.0204503	1	0.721355	4	1	-0.162676	0
P-0033892	0.0103834	4	1	0.0139713	4	1																					0.111518	3	1	0.00489697	9	1	0.0172871	9	1	0.0134066	9	1	0.011092	1	0.111518	1	0.111518	1	-0.370647	4	1	0.266572	4
P-0040848	0.0104491	4	1	0.0139713	4	1															-0.0903614	7	1	-0.0150757	7	1	-0.132876	2	1	0.0329933	6	1	-0.016855	6	1	0.016105	6	1	0.00806919	1	-0.073976	1	-0.111619	1	0.241031	2	1	-1.98146	2
P-0014736	0.0109429	0	1	0.00191435	0	1	0.0547254	9	1	-0.010349	2	1				0.131415	3	1	0.0221882	1							0.0983117	1	1	0.0271289	8	1	-0.0141297	8	1	0.0130118	8	1	0.00649958	1	0.0983117	1	0.0983117	1	0.265681	1	1	0.24644	2
P-0016016	0.0120076	2	1	-0.0142806	2	1	0.278399	7	1				-0.281265	7	1	0.158174	0	1	-0.0014332	1	0.0759889	6	1	-0.0108866	6	1	-0.0450811	2	1	-0.00132009	3	1	0.0324175	3	1	0.0300767	3	1	0.0155487	1	-0.0279839	1	0.0154539	1	-0.487467	2	1	-1.63376	0
P-0009959	0.0120651	8	1	0.0106943	8	1	0.10124	0	1				0.08379	0	1	-0.139878	4	1	0.0925151	1							0.102656	4	1	0.0462931	1	1	0.037346	1	1	0.0840462	1	1	0.0418195	1	0.102656	1	0.102656	1	0.52935	8	1	0.273812	6
P-0024421	0.0129708	0	1	-0.00614243	0	1																								0.0224796	6	1	-0.016855	6	1	0.00585306	6	1	0.00281233	1					0	0	1
P-0027726	0.0134396	6	1	0.000271103	6	1	-0.0861399	7	1				0.0410377	7	1	-0.179063	2	1	-0.0225511	1	0.153624	2	1	0.327186	2	1	0.0165568	5	1	-0.0434928	0	1	-0.00871453	0	1	-0.0516833	0	1	-0.0261037	1	0.171872	1	0.0850904	1	-1.65675	3	1	-0.943373	3
P-0022808	0.0147936	7	1	-0.00749412	7	1	0.0503914	5	1							0.0441866	3	1	0.0503914	1	0.20329	0	1	0.106334	0	1	0.113665	7	1	0.0329933	6	1	-0.016855	6	1	0.016105	6	1	0.00806919	1	0.11	1	0.158478	1	0.246029	7	1	0.113703	3
P-0025018	0.0153541	9	1	0.00348763	9	1	-0.0806407	1	1				0.00457687	5	1	-0.111976	9	1	-0.0380319	1							0.11884	5	1	0.0410567	9	1	0.0172871	9	1	0.0495241	9	1	0.0291719	1	0.11884	1	0.11884	1	0.256864	9	1	0.268285	8
P-0024980	0.0165732	1	1	-0.00923585	1	1	0.0850953	5	1							0.0975214	8	1	0.0850953	1	-0.144816	9	1	-0.143661	9	1	-0.198514	5	1	0.049533	4	1	-0.00805655	4	1	0.0415928	4	1	0.0207382	1	-0.171088	1	-0.171665	1	0.897862	1	1	-2.11343	2
P-0010215	0.0174581	5	1	0.00817006	5	1	0.107892	9	1							0.179972	4	1	0.107892	1							0.102656	4	1	0.0277395	6	1	-0.016855	6	1	0.0109802	6	1	0.0054423	1	0.102656	1	0.102656	1	0.121246	0	1	0.142439	0
P-0019647	0.0188644	7	1	-0.0121362	7	1	0.212931	1	1							0.225028	6	1	0.212931	1										0.0482491	9	1	-0.0083107	9	1	0.0404967	9	1	0.0199692	1					0.36602	4	1
P-0018198	0.019305	8	1	0.0106943	8	1							-0.012862	3	1	-0.166474	3	1	-0.012862	1										0.0419279	0	1	-0.00871453	0	1	0.0331899	0	1	0.0166067	1					0.65557	8	1
P-0013831	0.0199137	0	1	-0.00345698	0	1	0.0531618	4	1							0.203952	2	1	0.0531618	1										-0.241442	9	1	-0.0083107	9	1	-0.247551	9	1	-0.124876	1					-3.54038	1	1
P-0003551	0.0206764	3	1	-0.00192691	3	1	0.0188458	3	1							0.2354	5	1	0.0188458	1	0.140162	2	1	0.164111	2	1	0.0786033	9	1	0.000413002	5	1	0.0404039	5	1	0.0375962	5	1	0.0204084	1	0.121357	1	0.109383	1	-0.535585	3	1	0	4
P-0022001	0.0221215	2	1	0.014093	2	1				0.0206615	7	1				0.163885	5	1	0.0206615	1							0.10683	6	1	0.0419279	0	1	-0.00871453	0	1	0.0331899	0	1	0.0166067	1	0.10683	1	0.10683	1	0.593695	0	1	0.273812	6
P-0017735	0.0234386	0	1	0.0153381	0	1															0.146124	9	1	0.00839888	9	1	0.0705918	8	1	0.00386624	3	1	-0.0088186	3	1	-0.00466687	3	1	-0.00247618	1	0.0394954	1	0.108358	1	-0.341371	6	1	0	6
P-0014451	0.0243106	2	1	-0.00617521	2	1	0.145888	1	1				0.00532733	5	1	-0.0571193	3	1	0.0756076	1							0.0970152	8	1	0.00872531	0	1	0.0541236	0	1	0.0595806	0	1	0.0314244	1	0.0970152	1	0.0970152	1	-0.243562	2	1	0.295234	5
P-0011260	0.0257924	7	1	0.0157198	7	1	-0.0752757	2	1							-0.305968	6	1	-0.0752757	1	0.105544	4	1	0.0290515	4	1	-0.0435886	4	1	0.000413002	5	1	-0.0113666	5	1	-0.0102047	5	1	-0.00547679	1	-0.0072686	1	0.0309774	1	-0.500543	7	1	-1.63552	3
P-0018820	0.0269875	7	1	-0.0121362	7	1	-0.214524	9	1				0.0510681	0	1	-0.0791462	5	1	-0.0817281	1										1.42766e-05	1	1	-0.0113295	1	1	-0.0112153	1	1	-0.00565762	1					-0.500543	7	1
P-0021470	0.0273316	1	1	-0.00114566	1	1	-0.00569726	6	1							-0.0402078	4	1	-0.00569726	1	0.0708274	4	1	0.107441	4	1	-0.102556	1	1	0.00396891	0	1	-0.00871453	0	1	-0.00458657	0	1	-0.00237281	1	0.00244242	1	-0.0158643	1	-0.403883	1	1	-1.83422	4
P-0019700	0.0285163	5	1	0.0153321	5	1	-0.219234	1	1				0.49869	1	1	0.223401	1	1	0.139728	1										-0.0195064	5	1	-0.0113666	5	1	-0.0297841	5	1	-0.0154365	1					-0.967568	2	1
P-0014885	0.0287074	5	1	-0.0061612	5	1	0.0670564	3	1							-0.0819626	5	1	0.0670564	1	-0.184671	6	1	-0.112937	6	1	-0.199726	7	1	0.0451561	4	1	0.0299775	4	1	0.0728316	4	1	0.0375668	1	-0.156331	1	-0.192199	1	0.701177	5	1	-2.18426	3
P-0019098	0.028854	9	1	-0.00103869	9	1	-0.133522	8	1							-0.0930116	6	1	-0.133522	1							0.102656	4	1	-0.0770782	6	1	0.0878745	6	1	0.00927379	6	1	0.00539816	1	0.102656	1	0.102656	1	-2.197	9	1	0.117331	9
P-0025245	0.0290524	8	1	-0.0170921	8	1	0.0462211	2	1				0.0829428	8	1	0.269396	8	1	0.0645819	1	-0.00392068	7	1	-0.165341	7	1	-0.143441	0	1	-0.197433	3	1	-0.0088186	3	1	-0.20363	3	1	-0.103126	1	-0.154391	1	-0.0736809	1	-3.35627	8	1	-1.96712	8
P-0013653	0.0294702	5	1	-0.00974335	5	1	0.0735454	6	1							0.00039108	6	1	0.0735454	1	0.185378	9	1	0.100124	9	1	0.0456092	2	1	0.0138524	7	1	-0.00750475	7	1	0.0065183	7	1	0.00317381	1	0.0728667	1	0.115494	1	-0.120526	5	1	-0.366107	5
P-0022033	0.0297742	8	1	0.0106943	8	1	-0.0515377	1	1				0.00254909	6	1	-0.0732076	2	1	-0.0244943	1							0.118183	0	1	0.033847	9	1	-0.0083107	9	1	0.0260511	9	1	0.0127682	1	0.118183	1	0.118183	1	0.135175	8	1	0.266572	4
P-0023260	0.0297861	5	1	0.00817006	5	1	0.0793717	6	1							-0.100931	6	1	0.0793717	1										0.0277265	0	1	0.0235051	0	1	0.0511267	0	1	0.0256158	1					0.241495	0	1
P-0026958	0.0301423	6	1	0.00426766	6	1	0.409415	9	1							0.0452771	5	1	0.409415	1	0.00471909	7	1	-0.0614998	7	1	-0.152726	5	1	0.0119459	6	1	-0.016855	6	1	-0.00440375	6	1	-0.00245451	1	-0.107113	1	-0.0740036	1	-0.227409	6	1	-2.10709	3
P-0017484	0.0303811	5	1	0.00817006	5	1	-0.255854	0	1				-0.00108951	7	1	0.0685492	9	1	-0.128472	1	0.133435	5	1	0.00308811	5	1	-0.0529673	5	1	-0.000116465	7	1	-0.00750475	7	1	-0.00739988	7	1	-0.00381061	1	-0.0249396	1	0.040234	1	-0.483416	5	1	-1.63552	3
P-0017048	0.033396	0	1	0.0180208	0	1	0.187849	4	1							0.00124194	7	1	0.187849	1							0.116961	7	1	0.0245921	3	1	-0.0088186	3	1	0.0159612	3	1	0.00788674	1	0.116961	1	0.116961	1	0.132407	3	1	0.268285	8
P-0002921	0.035305	6	1	0.00186976	6	1																								-0.0158291	2	1	-0.00750515	2	1	-0.0226325	2	1	-0.0116671	1					-0.794883	6	1
P-0021094	0.0360112	9	1	0.000658703	9	1	0.0767591	9	1				-0.00270227	9	1	-0.00762142	4	1	0.0370284	1							0.118183	0	1	0.0278157	2	1	0.0178862	2	1	0.0433722	2	1	0.022851	1	0.118183	1	0.118183	1	0.256864	9	1	0.268285	8
P-0019252	0.0365306	8	1	-0.00165726	8	1																								-0.0104047	8	1	-0.0141297	8	1	-0.0237757	8	1	-0.0122672	1					-0.723857	5	1
P-0018517	0.0368448	3	1	-0.00192691	3	1																					0.118183	0	1	0.0229751	2	1	0.0178862	2	1	0.0386138	2	1	0.0204306	1	0.118183	1	0.118183	1	0.132407	3	1	0.275288	7
P-0009017	0.0374901	8	1	0.0045192	8	1	0.318004	4	1							0.0711612	3	1	0.318004	1							0.116961	7	1	-0.101165	7	1	-0.00750475	7	1	-0.107757	7	1	-0.054335	1	0.116961	1	0.116961	1	-2.78003	8	1	0.117331	9
P-0017184	0.0376618	3	1	-0.000491286	3	1	-0.0341874	2	1							-0.0534668	3	1	-0.0341874	1							0.0983117	1	1	0.0452336	3	1	0.0370083	3	1	0.0796868	3	1	0.041121	1	0.0983117	1	0.0983117	1	0.604446	4	1	0.268285	8
P-0016542	0.0396823	8	1	0.0230328	8	1	0.0979444	8	1							0.377337	0	1	0.0979444	1										-0.0387678	0	1	-0.00871453	0	1	-0.0470012	0	1	-0.0237412	1					-1.5739	8	1
P-0012341	0.0401449	0	1	0.00594263	0	1	0.177586	6	1							0.39883	5	1	0.177586	1							0.0970152	8	1	0.0277996	7	1	-0.00750475	7	1	0.0204264	7	1	0.0101474	1	0.0970152	1	0.0970152	1	0.241495	0	1	0.117331	9
P-0019914	0.040527	9	1	-0.00103869	9	1																					0.10683	6	1	0.0203311	5	1	-0.0113666	5	1	0.00940601	5	1	0.00448224	1	0.10683	1	0.10683	1	0	9	1	0.24644	2
P-0021442	0.0407796	7	1	0.0157198	7	1							0.0898128	0	1	-0.163684	2	1	0.0898128	1							0.0983117	1	1	0.00581548	1	1	0.037346	1	1	0.044243	1	1	0.0215807	1	0.0983117	1	0.0983117	1	-0.375186	7	1	0.142439	0
P-0028239	0.0424416	2	1	-0.00212105	2	1																					0.111518	3	1	0.0451561	4	1	-0.00805655	4	1	0.0372512	4	1	0.0185498	1	0.111518	1	0.111518	1	0.76423	3	1	0.24644	2
P-0023779	0.0432789	8	1	0.0168661	8	1	0.0167758	0	1							0.171224	9	1	0.0167758	1							0.10683	6	1	0.0138524	7	1	0.0261846	7	1	0.0392381	7	1	0.0200185	1	0.10683	1	0.10683	1	-0.136305	8	1	0.266572	4
P-0031665	0.0437848	8	1	0.0168661	8	1	-0.109584	7	1							-0.139395	4	1	-0.109584	1							0.0983117	1	1	0.0187714	4	1	-0.00805655	4	1	0.0111053	4	1	0.0053574	1	0.0983117	1	0.0983117	1	0	8	1	0.268285	8
P-0022304	0.0449766	6	1	-0.00292619	6	1																					0.10683	6	1	0.0509383	7	1	-0.00750475	7	1	0.0435258	7	1	0.0217168	1	0.10683	1	0.10683	1	0.772892	6	1	0.142439	0
P-0013656	0.0455912	9	1	-0.00443335	9	1	0.115672	1	1							0.296553	7	1	0.115672	1	-0.0433518	1	1	-0.00310675	1	1	-0.0705087	3	1	0.036382	4	1	-0.00805655	4	1	0.0285515	4	1	0.0141627	1	-0.0368077	1	-0.0569303	1	0.50633	9	1	-1.3158	1
P-0020347	0.0458453	2	1	0.010041	2	1	0.0742566	5	1							0.057716	5	1	0.0742566	1							0.118183	0	1	0.0372005	0	1	0.0235051	0	1	0.060465	0	1	0.0303528	1	0.118183	1	0.118183	1	0.477433	2	1	0.564429	1
P-0019599	0.0466592	1	1	0.0163795	1	1	-0.0637002	4	1							0.0673108	8	1	-0.0637002	1	-0.105361	8	1	-0.125591	8	1	-0.15411	7	1	-0.142509	8	1	0.0428405	8	1	-0.104257	8	1	-0.0498343	1	-0.13985	1	-0.129735	1	-3.36557	1	1	-2.10709	3
P-0006713	0.0474219	1	1	-0.0119317	1	1																								-0.187604	1	1	-0.0113295	1	1	-0.196689	1	1	-0.0994669	1					-3.47704	1	1
P-0016646	0.0501633	9	1	0.000658703	9	1																					0.102656	4	1	0.0121452	9	1	0.0376688	9	1	0.049244	9	1	0.024907	1	0.102656	1	0.102656	1	-0.260968	9	1	0.273812	6
P-0027742	0.0524005	5	1	0.00458758	5	1	-0.0913693	9	1							0.0395648	2	1	-0.0913693	1										0.0458077	8	1	-0.0141297	8	1	0.0313777	8	1	0.015839	1					0.701177	5	1
P-0017613	0.0527508	5	1	-0.0204823	5	1															0.0512741	5	1	-0.0183444	5	1	0.0884132	4	1	0.0419279	0	1	-0.00871453	0	1	0.0331899	0	1	0.0166067	1	0.0350344	1	0.0698436	1	0.588084	5	1	0.131747	2
P-0027855	0.0533222	9	1	-0.00217027	9	1	0.140949	6	1							0.291768	7	1	0.140949	1	0.11192	2	1	0.069596	2	1	0.0838638	8	1	0.0182325	0	1	0.0235051	0	1	0.0417522	0	1	0.0208688	1	0.0767299	1	0.0978921	1	0	9	1	0.146337	6
P-0012476	0.0557358	4	1	-0.0173035	4	1																					0.104787	2	1	0.00667453	6	1	0.0878745	6	1	0.09033	6	1	0.0472745	1	0.104787	1	0.104787	1	-0.36561	2	1	0.266572	4
P-0028173	0.0558768	9	1	-0.00103869	9	1	0.0670695	2	1							0.134384	4	1	0.0670695	1							0.104787	2	1	0.0319861	4	1	0.0325577	4	1	0.0612178	4	1	0.0322719	1	0.104787	1	0.104787	1	0.382714	9	1	0.564429	1
P-0017749	0.0582755	0	1	-0.00211418	0	1															-0.0010544	7	1	0.0428597	7	1	0.0923161	6	1	0.0266232	9	1	0.0376688	9	1	0.0635691	9	1	0.032146	1	0.0675879	1	0.0456309	1	0	0	1	0.147974	7
P-0015749	0.0596953	4	1	0.00771725	4	1	-0.108896	1	1							0.0139794	2	1	-0.108896	1							0.118183	0	1	0.0132817	2	1	-0.00750515	2	1	0.00609559	2	1	0.00288828	1	0.118183	1	0.118183	1	-0.123347	4	1	0.266572	4
P-0014319	0.0606205	9	1	0.0012245	9	1	0.294987	6	1							0.194749	8	1	0.294987	1							0.104787	2	1	0.0451307	5	1	0.0461996	5	1	0.0868864	5	1	0.0456652	1	0.104787	1	0.104787	1	0.62736	9	1	0.295234	5
P-0003275	0.060833	5	1	-0.0133245	5	1																					0.102656	4	1	0.0370751	7	1	-0.00750475	7	1	0.0296822	7	1	0.0147852	1	0.102656	1	0.102656	1	0.477964	0	1	0.24644	2
P-0004395	0.0627189	7	1	-0.0167763	7	1	0.17707	4	1				0.000732854	4	1	-0.204102	1	1	0.0889016	1							0.0983117	1	1	0.0232035	1	1	-0.0113295	1	1	0.0119191	1	1	0.00593698	1	0.0983117	1	0.0983117	1	0	7	1	0.139954	3
P-0013406	0.0653261	7	1	0.057268	7	1	0.0313443	6	1							0.1661	7	1	0.0313443	1	0.0591558	7	1	0.0506698	7	1	-0.0887251	7	1	0.0519226	2	1	-0.00750515	2	1	0.0443046	2	1	0.0222087	1	-0.0190276	1	-0.0147846	1	0.828953	7	1	-1.69753	7
P-0008878	0.0653419	4	1	-0.0110516	4	1																								0.0277265	0	1	-0.00871453	0	1	0.019045	0	1	0.009506	1					0.241031	2	1
P-0025657	0.0684146	3	1	0.00453332	3	1															-0.111083	7	1	-0.090919	7	1	-0.165321	9	1	0.0224796	6	1	0.047148	6	1	0.0650594	6	1	0.0348138	1	-0.12812	1	-0.138202	1	0	3	1	-2.05375	8
P-0027576	0.0686175	0	1	0.000571512	0	1																					0.104787	2	1	0.0319861	4	1	-0.00805655	4	1	0.0241948	4	1	0.0119648	1	0.104787	1	0.104787	1	0.360485	0	1	0.564429	1
P-0012056	0.0699089	8	1	-0.00165726	8	1																								0.00454087	7	1	-0.00750475	7	1	-0.0027607	7	1	-0.00148194	1					-0.410359	8	1
P-0020076	0.0714383	5	1	-0.00257841	5	1	0.0993579	0	1							-0.232603	1	1	0.0993579	1							0.11884	5	1	0.036382	4	1	0.0299775	4	1	0.0642584	4	1	0.0331797	1	0.11884	1	0.11884	1	0.447972	6	1	0.564429	1
P-0023408	0.0743679	1	1	0.00289992	1	1							0.00191523	4	1	0.103372	1	1	0.00191523	1							0.0970152	8	1	0.00872531	0	1	0.0235051	0	1	0.032348	0	1	0.0161152	1	0.0970152	1	0.0970152	1	-0.249749	7	1	0.266572	4
P-0017910	0.075068	1	1	-0.0078877	1	1																					0.116961	7	1	0.00140164	6	1	0.0878745	6	1	0.0853597	6	1	0.0446381	1	0.116961	1	0.116961	1	-0.483416	5	1	0.139954	3
P-0027259	0.0751966	2	1	0.0302775	2	1	-0.0919701	1	1	-0.458934	4	1				-0.163116	9	1	-0.275452	1	-0.0601647	6	1	0.205294	6	1	0.113665	7	1	-0.0168729	3	1	-0.0088186	3	1	-0.025279	3	1	-0.0128457	1	0.159479	1	0.0267503	1	-0.849169	2	1	0.269399	5
P-0013719	0.0768081	7	1	-0.00749412	7	1	0.0785015	4	1							0.146499	5	1	0.0785015	1	0.0879602	5	1	0.180929	5	1	-0.0743841	1	1	0.0277996	7	1	0.037529	7	1	0.0632154	7	1	0.0326643	1	0.0532724	1	0.00678806	1	0.246029	7	1	-1.69753	7
P-0000239	0.0782818	7	1	0.034247	7	1	0.272541	2	1							0.355456	4	1	0.272541	1										0.0326511	2	1	-0.00750515	2	1	0.025237	2	1	0.012573	1					0.366852	7	1
P-0021696	0.0820791	1	1	0.00694513	1	1																					0.108869	9	1	0.0153551	5	1	0.0461996	5	1	0.0580937	5	1	0.0307774	1	0.108869	1	0.108869	1	-0.134272	1	1	0.142439	0
P-0006516	0.0835059	8	1	0.0414833	8	1																					0.111518	3	1	0.0520384	1	1	-0.0113295	1	1	0.040754	1	1	0.0203544	1	0.111518	1	0.111518	1	0.65557	8	1	0.268285	8
P-0003250	0.0841041	4	1	0.0139713	4	1	0.0694962	8	1							0.0421529	4	1	0.0694962	1							0.0983117	1	1	0.0370751	7	1	0.037529	7	1	0.0723241	7	1	0.0373021	1	0.0983117	1	0.0983117	1	0.525271	1	1	0.273812	6
P-0003635	0.0871443	1	1	-0.00653945	1	1	0.154177	3	1							0.310736	6	1	0.154177	1										0.0245921	3	1	0.0370083	3	1	0.0594557	3	1	0.0308002	1					0.12283	4	1
P-0015075	0.0902674	1	1	0.00829335	1	1	0.0823027	7	1							0.0584937	6	1	0.0823027	1							0.0970152	8	1	0.0410567	9	1	0.0172871	9	1	0.0495241	9	1	0.0291719	1	0.0970152	1	0.0970152	1	0.244912	4	1	0.564429	1
P-0009476	0.0910512	5	1	0.0153321	5	1	0.195993	0	1				-0.181211	3	1	0.08363	5	1	0.00739088	1	0.019708	8	1	0.0555404	8	1	-0.117081	8	1	0.0187714	4	1	-0.00805655	4	1	0.0111053	4	1	0.0053574	1	-0.0307704	1	-0.0486866	1	0	5	1	-1.97434	7
P-0028712	0.094239	1	1	0.000202877	1	1															0.427027	9	1	0.440854	9	1	0.077639	6	1	-0.0419349	7	1	-0.00750475	7	1	-0.0489999	7	1	-0.0247198	1	0.259246	1	0.252333	1	-1.53266	2	1	0.314637	1
P-0024561	0.0950737	5	1	-0.0133245	5	1				0.0200395	5	1				0.343624	3	1	0.0200395	1							0.102656	4	1	0.0577698	1	1	0.037346	1	1	0.0952431	1	1	0.0475579	1	0.102656	1	0.102656	1	0.701177	5	1	0.117331	9
P-0016224	0.0965422	3	1	-0.00192691	3	1																					0.0970152	8	1	-0.0344088	5	1	-0.0113666	5	1	-0.0444119	5	1	-0.0228877	1	0.0970152	1	0.0970152	1	-1.42747	3	1	0.273812	6
P-0017437	0.0973312	6	1	0.00346838	6	1																								0.0419279	0	1	-0.00871453	0	1	0.0331899	0	1	0.0166067	1					0.557585	6	1
P-0008645	0.0973453	0	1	-0.00345698	0	1							0.00577825	9	1	-0.0171183	1	1	0.00577825	1										0.0423027	2	1	0.0526483	2	1	0.0915103	2	1	0.0474755	1					0.643145	3	1
P-0023464	0.0981411	5	1	0.0224879	5	1	0.0782526	5	1	-0.0840012	0	1				0.121009	9	1	-0.00287433	1							0.0970152	8	1	0.00837389	8	1	-0.0141297	8	1	-0.00538923	8	1	-0.00287793	1	0.0970152	1	0.0970152	1	-0.241442	5	1	0.275288	7
P-0012090	0.098496	1	1	-0.00114566	1	1				-0.0043324	9	1	-0.000167954	1	1	0.0125184	0	1	-0.00225018	1							0.0970152	8	1	0.0271289	8	1	-0.0141297	8	1	0.0130118	8	1	0.00649958	1	0.0970152	1	0.0970152	1	0.238865	5	1	0.268285	8
P-0027713	0.100606	8	1	0.0106943	8	1	0.118951	4	1				0.443733	8	1	0.250089	7	1	0.281342	1							0.0983117	1	1	0.0423027	2	1	-0.00750515	2	1	0.0347835	2	1	0.0173988	1	0.0983117	1	0.0983117	1	0.65557	8	1	0.24644	2
P-0017637	0.103752	7	1	0.00643677	7	1	-0.328676	2	1				0.00161562	6	1	-0.0373099	3	1	-0.16353	1										0.0232035	1	1	0.037346	1	1	0.0614015	1	1	0.0302747	1					0	0	1
P-0016692	0.113952	2	1	0.0463986	2	1																					0.108869	9	1	-0.00456919	5	1	-0.0113666	5	1	-0.0151048	5	1	-0.00796789	1	0.108869	1	0.108869	1	-0.67248	1	1	0.139954	3
P-0003735	0.114518	9	1	0.00179029	9	1																					0.111518	3	1	0.0471171	2	1	-0.00750515	2	1	0.0395476	2	1	0.019806	1	0.111518	1	0.111518	1	0.745486	9	1	0.564429	1
P-0020192	0.120989	2	1	0.0383481	2	1																					0.108869	9	1	0.0121452	9	1	0.0172871	9	1	0.0206535	9	1	0.0147161	1	0.108869	1	0.108869	1	-0.244388	0	1	0.275288	7
P-0015348	0.138105	9	1	0.00235608	9	1	-0.0113386	1	1							0.0108917	6	1	-0.0113386	1							0.104787	2	1	0.00367938	8	1	-0.0141297	8	1	-0.00998917	8	1	-0.00522518	1	0.104787	1	0.104787	1	-0.391897	9	1	0.266572	4
P-0015937	0.144124	4	1	0.0326994	4	1	0.0114642	6	1							0.225781	3	1	0.0114642	1										0.00553032	4	1	0.0299775	4	1	0.0339812	4	1	0.0177539	1					-0.370647	4	1
P-0010300	0.153002	6	1	0.00746454	6	1																								0.040085	3	1	-0.0088186	3	1	0.0314004	3	1	0.0156332	1					0.473194	5	1
P-0012679	0.281178	2	1	0.00193339	2	1															0.0536425	6	1	0.0199252	6	1	-0.0723659	6	1	0.0554215	9	1	-0.0083107	9	1	0.0476956	9	1	0.0235554	1	-0.0262204	1	-0.00936172	1	0.525271	1	1	-1.68555	5
P-0023568	0.385421	3	1	0.00309777	3	1	0.113372	2	1							0.249865	1	1	0.113372	1										-0.0640133	2	1	0.0178862	2	1	-0.0473981	2	1	-0.0230635	1					-2.06834	3	1
P-0021769							-0.095666	7	0	0.0327736	3	0				-0.236928	9	0	-0.0314462	0										-0.269598	8	0	-0.0141297	8	0	-0.274908	8	0	-0.141864	0					-3.91041	1	0
190310
191157
191097
190868
190583
190828
190870
190640
191034
191030
190340
191047
190784
190966
190591
190941
190418
190587
190566
191038
190872
190437
190601
190691
190441
190468
190457
190610
190497
191032
191140
190449
190782
190819
190664
191067
190897
190504
190838
191005
191073
190568
191182
190749
191083
190964
1924596
1044109
702872
952907
738773
3369788
719011
2294622
1059018
964863
513150
894959
577634
573121
2255170
622949
2810900
527050
986829
2412870
697778
885123
878585
719526
489612
926581
713257
982728
590582
561145
647333
2413722
733242
529911
699000
988693
982199
763263
959451
504928
509485
2230621
604979
729387
593979
4617573
1012132
617764
1179308
952206
1925389
986860
[truncated: 79 more columns]
