# Supplementary material for: Multimodal integration of radiology, pathology and genomics for prediction of response to PD-(L)1 blockade in patients with non-small cell lung cancer
Source: Nat Cancer. 2022 Aug 29;3(10):1151–64. doi: 10.1038/s43018-022-00416-8 (PMC9586871; doi:10.1038/s43018-022-00416-8)
Supplement: Source Data Extended Data Fig. 10 — All model scores and labels for each patient using the repeated subsampling scheme. [file 43018_2022_416_MOESM18_ESM.xlsx]

## Sheet: Sheet1
	0	1	2	3	4	5	6	7	8	9	10	11	12	13	14	15	16	17	18	19	20	21	22	23	24	25	26	27	28	29	30	31	32	33	34	35	36	37	38	39	40	41	42	43	44	45	46	47	48
0	0	-0.0628591	0	1	0	-0.00964413	0	1	0	0.13894	1	1	0	-0.00104074	0	1	0	0.00482645	1	1	0	0.0333267	1	1	0	-0.0860674	0	1	0	-0.0865319	0	1	0	0.0717272	0	1	0	0.0394463	1	1	0	-0.00484394	1	1	0	0.0347961	1	1	0
1	1	-0.0741105	1	1	1	-0.0252608	1	1	1	0.162687	1	1	1	-0.00104074	1	1	1	0.0153723	1	1	1	-0.108462	0	1	1	0.0686201	1	1	1	0.102213	1	1	1	-0.121341	0	1	1	0.0200883	1	1	1	-0.00484394	1	1	1	0.015477	1	1	1
2	2	0.0576132	1	1	2	0.0216152	1	1	2	0.0329494	1	1	2	-0.00104074	1	1	2	0.00117275	0	1	2	-0.136319	1	1	2	0.122847	0	1	2	0.128171	0	1	2	-0.0994066	0	1	2	-0.0303797	1	1	2	-0.00484394	1	1	2	-0.0348247	1	1	2
3	3	0.0275943	0	1	3	0.0449624	0	1	3	-0.266026	0	1	3	-0.00104074	0	1	3	0.00248936	1	1	3	0.388506	1	1	3	0.0471999	0	1	3	0.143466	0	1	3	0.0829822	1	1	3	0.0317141	1	1	3	0.0109365	1	1	3	0.0423853	1	1	3
4	4	-0.00319308	1	1	4	-0.0252608	1	1	4	-0.0434664	0	1	4	-0.00104074	1	1	4	0.00117675	1	1	4	0.0913843	1	1	4	0.00436581	1	1	4	0.00604497	1	1	4	0.0829822	1	1	4	0.0355823	1	1	4	-0.00484394	1	1	4	0.0309388	1	1	4
5	5	-0.0249009	1	1	5	-0.00182681	1	1	5	0.154388	0	1	0	-0.0133094	0	2	5	0.497804	1	1	5	0.17114	0	1	5	-0.0387289	1	1	5	-0.0134156	1	1	5	0.0829822	1	1	5	0.0355823	1	1	5	-0.00484394	1	1	5	0.0309388	1	1	5
6	6	0.0313096	1	1	6	0.0138067	1	1	6	-0.200506	1	1	1	0.135522	0	2	6	0.000370254	0	1	6	-0.0919936	0	1	6	-0.0211788	0	1	6	0.0782709	0	1	6	0.0145634	1	1	6	-0.0148693	1	1	6	-0.00484394	1	1	6	-0.0193751	1	1	6
7	7	-0.0570675	1	1	7	-0.00964413	1	1	7	-0.102496	1	1	2	-0.0155736	1	2	7	0.000504141	0	1	7	0.185844	1	1	7	-0.0247067	1	1	7	-0.0476514	1	1	7	0.0829822	1	1	7	0.027842	1	1	7	0.0109365	1	1	7	0.0385366	1	1	7
8	8	0.0483991	1	1	8	0.0371969	1	1	8	-0.192769	1	1	3	0.0130898	1	2	8	-0.00378143	0	1	8	0.0355858	1	1	8	-0.0140506	0	1	8	-0.0736119	0	1	8	0.0829822	1	1	8	-0.0342494	0	1	8	-0.00484394	0	1	8	-0.0386778	0	1	8
9	9	0.0641898	1	1	9	0.0059914	1	1	9	-0.0479192	0	1	4	0.0410498	1	2	9	0.0027313	0	1	9	-0.0366285	1	1	9	-0.0236056	0	1	9	-0.0495414	0	1	9	-0.077066	1	1	9	-0.0187508	0	1	9	-0.00484394	0	1	9	-0.0232421	0	1	9
10	10	0.0160073	1	1	10	0.0371969	1	1	10	-0.0380559	1	1	0	0.0239372	1	3	10	0.00536641	0	1	10	-0.0320159	1	1	10	0.025518	1	1	10	0.0372928	1	1	10	-0.031517	0	1	10	-0.0187508	1	1	10	-0.00484394	1	1	10	-0.0232421	1	1	10
11	11	-0.0907033	1	1	11	-0.0563164	1	1	11	0.0677858	1	1	1	0.0239372	0	3	11	0.00542632	1	1	11	0.0077975	1	1	11	0.0738505	1	1	11	0.268538	1	1	11	0.0829822	1	1	11	0.0433056	1	1	11	-0.00484394	1	1	11	0.0386493	1	1	11
12	12	0.103178	1	1	12	0.0604245	1	1	12	0.123315	0	1	2	0.0239372	1	3	12	-1.58147e-05	1	1	12	-0.200745	0	1	12	0.169524	0	1	12	0.157767	0	1	12	0.0829822	1	1	12	0.0239666	0	1	12	-0.00484394	0	1	12	0.0193464	0	1	12
13	13	-0.0741105	1	1	13	-0.0252608	1	1	13	0.112608	1	1	3	0.0239372	0	3	13	-0.000662937	0	1	13	-0.114954	0	1	13	-0.0609968	0	1	13	-0.0724622	0	1	13	0.0603974	1	1	13	0.0239666	1	1	13	-0.00484394	1	1	13	0.0193464	1	1	13
14	14	0.00254037	1	1	14	-0.0174567	1	1	14	0.124738	0	1	4	0.0239372	1	3	0	-0.109939	1	2	14	-0.055403	1	1	14	-0.0521191	1	1	14	-0.0276292	1	1	14	0.0829822	0	1	14	0.0045555	1	1	14	-0.00484394	1	1	14	-1.4368e-05	1	1	14
15	15	0.0311675	0	1	15	0.0216152	0	1	15	0.0300875	0	1	0	0.0599663	0	4	1	-0.0372875	1	2	15	-0.0593228	0	1	15	0.0592121	1	1	15	0.165271	1	1	15	0.0829822	0	1	15	0.0045555	1	1	15	-0.00484394	1	1	15	-1.4368e-05	1	1	15
16	16	0.0427133	1	1	16	0.0294132	1	1	16	-0.282796	1	1	1	0.0681092	1	4	2	-0.0293458	1	2	16	-0.0520042	1	1	16	0.238703	1	1	16	-0.0842799	1	1	16	-0.0544057	0	1	16	0.0394463	1	1	16	-0.00484394	1	1	16	0.0347961	1	1	16
17	17	0.0254524	1	1	17	0.0138067	1	1	17	0.203502	1	1	2	-0.00485369	0	4	3	0.0439989	1	2	17	0.0450494	1	1	17	0.0891918	1	1	17	-0.0114112	1	1	17	0.0829822	1	1	17	0.0239666	0	1	17	-0.00484394	0	1	17	0.0193464	0	1	17
18	18	0.073472	1	1	18	-0.0174567	1	1	18	0.0526341	1	1	3	-0.195382	1	4	4	-0.0156528	1	2	18	0.257587	1	1	18	0.022429	1	1	18	0.00314048	1	1	18	0.0603974	1	1	18	0.0123249	1	1	18	-0.00484394	1	1	18	0.00773319	1	1	18
19	19	0.0368744	0	1	19	0.0294132	0	1	19	0.0957106	0	1	4	0.066809	0	4	5	0.102114	1	2	19	-0.096902	0	1	19	-0.00348117	1	1	19	-0.028166	1	1	19	-0.031517	1	1	19	0.0317141	1	1	19	-0.00484394	1	1	19	0.0270777	1	1	19
20	20	-0.0230425	0	1	20	0.0449624	0	1	20	0.0677325	1	1	0	0.0306428	1	5	6	0.0980309	1	2	20	0.0676971	1	1	20	-0.0892194	0	1	20	-0.0665796	0	1	20	0.0829822	1	1	20	-0.00710151	1	1	20	-0.00484394	1	1	20	-0.0116345	1	1	20
21	21	-0.0287606	0	1	21	0.0371969	0	1	21	-0.151489	1	1	1	0.0732108	0	5	7	-0.0288849	1	2	21	0.334324	1	1	0	-0.0143263	1	2	0	-0.0595125	1	2	21	-0.121341	0	1	21	0.0084407	1	1	21	0.0202372	1	1	21	0.0271133	1	1	21
22	22	0.103314	1	1	22	0.0527062	1	1	22	0.0624386	1	1	2	0.0082929	1	5	8	-0.0136926	0	2	22	0.110561	1	1	1	0.0389761	0	2	1	0.0159974	0	2	22	0.0829822	1	1	22	0.0200883	1	1	22	0.0109365	1	1	22	0.0308258	1	1	22
23	23	0.00827315	1	1	23	-0.00964413	1	1	23	0.0911132	0	1	3	0.0126048	1	5	9	0.0024757	0	2	23	0.286759	1	1	2	-0.147279	0	2	2	-0.156501	0	2	23	0.0717272	1	1	23	0.0162076	1	1	23	0.0202372	1	1	23	0.0348316	1	1	23
24	24	0.0425717	1	1	24	0.0371969	1	1	24	0.13416	1	1	4	-0.0167597	0	5	10	-0.0640453	0	2	24	-0.0202901	0	1	3	0.0555756	1	2	3	0.0625216	1	2	24	-0.031517	1	1	24	-0.0109861	1	1	24	-0.00484394	1	1	24	-0.0155057	1	1	24
25	25	-0.0344711	1	1	25	0.0294132	1	1	25	-0.0603986	1	1	0	0.0602255	1	6	11	-0.0236886	1	2	25	-0.15693	1	1	4	-0.0447741	1	2	4	-0.0641252	1	2	25	-0.031517	1	1	25	0.0123249	1	1	25	-0.00484394	1	1	25	0.00773319	1	1	0
26	26	0.0820607	1	1	26	0.090971	1	1	26	-0.215669	0	1	1	0.0277599	0	6	12	0.435531	1	2	26	0.0655382	0	1	5	-0.0670501	0	2	5	-0.0104163	0	2	26	0.0603974	0	1	26	0.0200883	1	1	26	-0.00484394	1	1	26	0.015477	1	1	1
27	27	0.0313096	1	1	27	0.0138067	1	1	27	0.126202	1	1	2	0.043924	0	6	13	-0.0360463	1	2	27	-0.185903	1	1	6	-0.188692	1	2	6	-0.00133214	1	2	27	-0.031517	0	1	27	-0.02263	1	1	27	0.0202372	1	1	27	-0.00385273	1	1	2
28	28	0.0539314	1	1	28	0.0527062	1	1	28	-0.0786522	1	1	3	-0.0231602	1	6	0	-5.65674e-05	1	3	28	0.0471068	1	1	7	0.0754378	0	2	7	-0.0530921	0	2	28	0.0829822	1	1	28	0.0123249	1	1	28	0.0202372	1	1	28	0.0309743	1	1	3
29	29	0.130274	1	1	29	0.0985087	1	1	29	0.138972	0	1	4	0.0490885	0	6	1	-0.000253622	0	3	29	-0.128776	0	1	8	0.0685385	1	2	8	0.0498854	1	2	29	0.0829822	1	1	29	0.0200883	1	1	29	-0.00484394	1	1	29	0.015477	1	1	4
30	30	0.00254037	1	1	30	-0.0174567	1	1	30	-0.111306	0	1	0	0.00421226	1	7	2	3.06212e-05	1	3	30	0.213974	0	1	9	0.0408014	1	2	9	0.0151809	1	2	30	-0.132132	0	1	30	-0.0148693	1	1	30	-0.00484394	1	1	30	-0.0193751	1	1	5
31	31	0.0311675	1	1	31	0.0216152	1	1	31	0.381775	1	1	1	0.00421226	0	7	3	0.00283866	1	3	31	0.132382	1	1	10	-0.0433845	0	2	10	-0.0449981	0	2	31	-0.121341	0	1	31	0.0394463	1	1	31	-0.00484394	1	1	31	0.0347961	1	1	6
32	32	-0.0953498	1	1	32	0.0059914	1	1	32	-0.206869	1	1	2	0.00421226	1	7	4	0.00064653	0	3	32	0.0514722	1	1	11	-0.102694	0	2	11	-0.019833	0	2	32	-0.0544057	1	1	32	0.0239666	1	1	32	0.0109365	1	1	32	0.0346833	1	1	7
33	33	0.0198731	1	1	33	-0.00182681	1	1	0	0.00261267	1	2	3	0.00421226	0	7	5	3.59925e-05	1	3	33	-0.170366	0	1	12	-0.00592279	1	2	12	0.0662392	1	2	33	0.0375597	1	1	33	0.0394463	1	1	33	-0.00484394	1	1	33	0.0347961	1	1	8
34	34	-0.0183801	0	1	34	-0.00964413	0	1	1	-0.0063904	0	2	4	0.00421226	0	7	6	0.00181885	1	3	34	-0.142506	1	1	13	-0.257324	1	2	13	-0.128375	1	2	34	0.0829822	1	1	34	0.0433056	0	1	34	-0.00484394	0	1	34	0.0386493	0	1	9
35	35	0.172498	0	1	35	0.0294132	0	1	2	0.0172726	1	2	0	0.00276824	0	8	7	0.00365372	1	3	35	-0.0566189	0	1	14	-0.234822	1	2	14	-0.177695	1	2	35	0.0807377	1	1	35	-0.068836	1	1	35	-0.00484394	1	1	35	-0.0730946	1	1	10
36	36	0.0958825	0	1	36	0.0059914	0	1	3	-0.0450153	1	2	1	0.00290199	1	8	8	0.00122787	1	3	36	0.0435731	1	1	15	0.062132	1	2	15	0.0886833	1	2	36	0.0829822	1	1	36	-0.0764436	0	1	36	-0.00484394	0	1	36	-0.0806594	0	1	11
37	37	0.0197307	1	1	37	0.0059914	1	1	4	-0.0194123	0	2	2	0.018085	1	8	9	-0.000103127	1	3	37	0.0645427	1	1	16	0.187826	0	2	16	0.385135	0	2	37	0.0829822	1	1	37	-0.0187508	0	1	37	-0.00484394	0	1	37	-0.0232421	0	1	12
38	38	-0.0421643	0	1	38	-0.0174567	0	1	5	0.077187	0	2	3	0.00334912	0	8	10	4.67869e-05	1	3	0	0.0134196	1	2	17	-0.193054	0	2	17	-0.0531378	0	2	38	0.0829822	1	1	38	-0.0109861	1	1	38	-0.00484394	1	1	38	-0.0155057	1	1	13
39	39	-0.0852856	1	1	39	-0.0408282	1	1	6	-0.0187201	0	2	4	0.012712	1	8	11	-0.000238772	0	3	1	-0.00020514	1	2	18	0.244336	1	2	18	0.148001	1	2	39	0.0375597	1	1	39	-0.0381149	0	1	39	-0.00484394	0	1	39	-0.0425264	0	1	14
40	40	0.0754328	1	1	40	0.0216152	1	1	7	0.0102946	0	2	0	0.0208549	1	9	12	5.8712e-05	0	3	2	0.00998769	1	2	19	-0.0706708	0	2	19	0.109752	0	2	40	0.0603974	1	1	40	0.0239666	0	1	40	-0.00484394	0	1	40	0.0193464	0	1	15
41	41	0.0957451	0	1	41	0.0138067	0	1	8	0.015556	0	2	1	-0.00440929	1	9	13	0.489509	1	3	3	0.00773721	0	2	20	-0.11827	0	2	20	-0.0349031	0	2	0	0.105405	0	2	41	0.0239666	1	1	41	0.0202372	1	1	41	0.0425332	1	1	16
42	42	-0.0684936	1	1	42	-0.0174567	1	1	9	-0.0206366	1	2	2	-0.149388	1	9	0	0.00121628	1	4	4	0.00676155	1	2	0	-0.0780373	1	3	0	-0.0720347	1	3	1	-0.120768	0	2	42	0.0200883	1	1	42	-0.00484394	1	1	42	0.015477	1	1	17
43	43	0.0427133	1	1	43	0.0294132	1	1	10	-0.0124234	1	2	3	0.00489847	0	9	1	-0.00686056	0	4	5	0.00647771	1	2	1	0.0582343	0	3	1	0.116282	0	3	2	0.105405	1	2	43	0.000669759	1	1	43	-0.00484394	1	1	43	-0.00388838	1	1	18
44	44	-0.0515427	1	1	44	0.0059914	1	1	11	0.0810056	1	2	4	0.00504554	1	9	2	-0.000556425	1	4	6	0.00288598	0	2	2	0.0660947	1	3	2	0.0654006	1	3	3	0.105405	1	2	44	0.0355823	1	1	44	0.0109365	1	1	44	0.0462289	1	1	19
45	45	-0.00319308	1	1	45	-0.0252608	1	1	12	-0.0154332	1	2	0	0.0694492	1	10	3	0.000622262	0	4	7	-0.0297253	1	2	3	0.105977	1	3	3	0.118517	1	3	4	0.102652	1	2	45	0.0045555	1	1	45	0.0202372	1	1	45	0.023249	1	1	20
46	46	0.00827315	1	1	46	-0.00964413	1	1	13	0.0974159	1	2	1	-0.37762	1	10	4	-0.00800133	0	4	8	0.00632234	1	2	4	0.0666288	1	3	4	0.0682653	1	3	5	0.105405	1	2	46	0.000669759	1	1	46	0.0202372	1	1	46	0.019382	1	1	21
47	47	0.127409	1	1	47	-0.00182681	1	1	14	0.0345285	1	2	2	0.049674	0	10	5	0.00307915	1	4	9	0.0291368	1	2	5	-0.0627203	1	3	5	-0.0391011	1	3	6	0.0915764	0	2	47	0.0317141	1	1	47	-0.00484394	1	1	47	0.0270777	1	1	22
48	48	0.0056085	0	1	48	0.0833904	0	1	15	0.0205903	0	2	3	0.0668414	0	10	6	0.00408673	1	4	10	0.0292453	1	2	6	-0.140095	0	3	6	-0.154384	0	3	7	0.049296	1	2	48	0.0239666	1	1	48	0.0109365	1	1	48	0.0346833	1	1	23
49	49	-0.0401726	1	1	49	0.0216152	1	1	16	0.0816235	1	2	4	-0.497368	1	10	7	0.00242256	0	4	11	0.0117194	0	2	7	0.0714763	1	3	7	-0.0208727	1	3	8	-0.0368064	1	2	49	-0.00321607	0	1	49	-0.00484394	0	1	49	-0.00776192	0	1	24
50	0	0.0520764	1	2	0	0.00383836	1	2	17	-0.00692234	1	2	0	0.0533081	1	11	8	0.00387671	1	4	12	0.0354797	1	2	8	0.035715	0	3	8	0.150428	0	3	9	0.105405	1	2	0	0.0208477	1	2	0	-0.00629066	1	2	0	0.0157656	1	2	0
51	1	0.0178992	1	2	1	-0.00183768	1	2	18	-0.343863	1	2	1	-0.0492892	1	11	9	-0.00258302	1	4	13	7.42741e-05	1	2	9	0.0120393	1	3	9	0.00415044	1	3	10	0.102652	1	2	1	-0.27586	1	2	1	0.00647606	1	2	1	-0.277943	1	2	1
52	2	-0.00663254	1	2	2	-0.00410805	1	2	19	-0.0322024	0	2	2	0.040585	0	11	10	-0.00211829	1	4	14	-0.00643396	1	2	10	-0.146166	0	3	10	-0.0310079	0	3	11	0.105405	1	2	2	0.0700881	1	2	2	-0.00629066	1	2	2	0.0647847	1	2	2
53	3	-0.0214242	0	2	3	-0.00410805	0	2	20	0.0399335	1	2	3	0.00793712	0	11	11	-0.00589711	1	4	15	0.0324133	1	2	11	-0.204623	1	3	11	-0.197208	1	3	12	-0.160488	0	2	3	0.0537795	1	2	3	-0.00629066	1	2	3	0.0485375	1	2	3
54	4	-0.120283	0	2	4	-0.00524317	0	2	21	0.0716841	1	2	4	-0.0243934	1	11	12	-0.000704526	1	4	16	-0.0056427	1	2	12	-0.0859362	0	3	12	-0.0188887	0	3	13	0.105405	1	2	4	0.0619505	0	2	4	-0.00629066	0	2	4	0.0566763	0	2	4
55	5	-0.0181106	1	2	5	0.00156798	1	2	22	0.00952199	1	2	0	-0.0418625	1	12	13	1.54291e-05	1	4	17	0.00354138	0	2	13	-0.120466	1	3	13	-0.159858	1	3	14	0.105405	1	2	5	-0.0205394	1	2	5	-0.00629066	1	2	5	-0.0253575	1	2	5
56	6	0.0587606	1	2	6	-0.00410805	1	2	23	0.0161435	1	2	1	0.0928145	0	12	0	-0.0083578	1	5	18	-0.052694	1	2	14	0.0834152	1	3	14	0.0748694	1	3	15	0.0206683	1	2	6	0.0537795	1	2	6	-0.00629066	1	2	6	0.0485375	1	2	6
57	7	0.00568739	0	2	7	-0.00297288	0	2	24	-0.0507054	0	2	2	-0.0122585	1	12	1	0.0047355	1	5	19	0.00888905	1	2	15	0.0713826	0	3	15	0.135409	0	3	16	0.077601	1	2	7	0.0208477	1	2	7	-0.00629066	1	2	7	0.0157656	1	2	7
58	8	0.0419275	1	2	8	-0.00410805	1	2	25	-0.0279893	1	2	3	-0.051206	0	12	2	-0.00360099	1	5	20	-0.000338665	1	2	16	-0.0892587	0	3	16	-0.112528	0	3	17	0.077601	0	2	8	0.0455793	1	2	8	-0.00629066	1	2	8	0.0403728	1	2	8
59	9	-0.0321272	1	2	9	0.0049735	1	2	26	0.0206098	1	2	4	0.00743831	1	12	3	0.0221285	0	5	21	-0.00538182	1	2	17	0.0331684	1	3	17	0.0249535	1	3	18	-0.160488	0	2	9	0.0862459	1	2	9	-0.00629066	1	2	9	0.0808938	1	2	9
60	10	0.0083573	1	2	10	-0.00183768	1	2	27	-0.0120607	1	2	0	-0.273562	1	13	4	0.00453619	0	5	22	0.0103826	0	2	18	0.0456734	1	3	18	0.0639221	1	3	19	0.102652	1	2	10	-0.0778867	0	2	10	-0.00629066	0	2	10	-0.0822355	0	2	10
61	11	-0.0265565	1	2	11	0.015186	1	2	28	-0.0422363	1	2	1	0.108324	1	13	5	0.00643797	1	5	23	0.00766703	0	2	19	-0.0639438	0	3	19	-0.0718323	0	3	20	0.105405	1	2	11	0.0291089	1	2	11	0.00647606	1	2	11	0.0239824	1	2	11
62	12	-0.0213454	1	2	12	0.00156798	1	2	29	-0.0242262	1	2	2	0.107007	1	13	6	-0.0029107	1	5	24	0.00734556	0	2	20	0.131979	1	3	20	0.15606	1	3	21	-0.0933195	0	2	12	-0.0452731	0	2	12	-0.00629066	0	2	12	-0.0499026	0	2	12
63	13	0.0626492	1	2	13	0.0049735	1	2	30	-0.0221996	1	2	3	0.0489774	0	13	7	-0.000901452	0	5	25	-0.0180591	1	2	0	0.00349993	0	4	0	0.0890434	0	4	22	-0.065275	0	2	13	-0.0039866	1	2	13	0.0439777	1	2	13	0.0350507	1	2	13
64	14	0.02965	1	2	14	-0.00751325	1	2	31	-0.215749	1	2	4	0.200387	0	13	8	0.000935119	0	5	26	0.0113825	1	2	1	0.0156429	1	4	1	-0.00128884	1	4	23	0.105405	1	2	14	-0.117688	1	2	14	-0.00629066	1	2	14	-0.12165	1	2	14
65	15	-0.0333825	1	2	15	0.00383836	1	2	32	0.0167878	1	2	0	0.0462912	1	14	9	-0.00225665	1	5	27	0.00378869	0	2	2	-0.0711736	1	4	2	-0.091145	1	4	24	0.0915764	1	2	15	0.0619505	0	2	15	-0.00629066	0	2	15	0.0566763	0	2	15
66	16	-0.00699513	1	2	16	-0.00410805	1	2	0	-0.0234492	1	3	1	-0.305547	1	14	10	0.00820729	0	5	28	0.0131551	1	2	3	-0.0588248	0	4	3	-0.111254	0	4	25	-0.120768	0	2	16	-0.0122664	0	2	16	0.0439777	0	2	16	0.0268524	0	2	16
67	17	0.0611486	1	2	17	0.0072436	1	2	1	-0.0964909	1	3	2	0.0443454	0	14	11	0.00420831	1	5	29	-0.0243309	1	2	4	-0.0636176	0	4	4	-0.0314848	0	4	26	-0.0368064	0	2	17	0.0208477	1	2	17	0.0439777	1	2	17	0.0595148	1	2	17
68	18	-0.0231216	0	2	18	-0.00524317	0	2	2	-0.0578989	1	3	3	0.0244252	1	14	12	-0.00127746	1	5	30	0.0207469	1	2	5	-0.111133	0	4	5	-0.0300427	0	4	27	-0.065275	1	2	18	0.0700881	1	2	18	0.0439777	1	2	18	0.107476	1	2	18
69	19	-0.0504005	1	2	19	-0.00297288	1	2	3	-0.00427785	1	3	4	-0.342506	1	14	13	0.00430795	1	5	31	-0.00110897	0	2	6	-0.156835	0	4	6	-0.137221	0	4	28	0.0915764	1	2	19	-0.39437	0	2	19	-0.00629066	0	2	19	-0.394971	0	2	19
70	20	0.036986	1	2	20	-0.000702465	1	2	4	-0.171902	1	3	0	0.086142	0	15	0	0.0028989	0	6	32	-0.00468295	0	2	7	-0.0210532	0	4	7	0.0353205	0	4	29	0.049296	1	2	20	0.0781879	0	2	20	-0.00629066	0	2	20	0.0728586	0	2	20
71	21	-0.00244123	1	2	21	0.00610858	1	2	5	0.14073	0	3	1	-0.472192	1	15	1	0.0148885	1	6	33	-0.0926468	1	2	8	0.0639565	1	4	8	0.108068	1	4	30	0.105405	0	2	21	-0.0039866	1	2	21	-0.00629066	1	2	21	-0.00891827	1	2	21
72	22	0.009573	1	2	22	0.000432759	1	2	6	0.236848	1	3	2	0.0714646	0	15	2	-0.00305934	1	6	34	0.0054521	0	2	9	0.0249002	0	4	9	0.0816213	0	4	31	0.105405	1	2	22	0.0700881	1	2	22	0.0439777	1	2	22	0.107476	1	2	22
73	23	0.0127613	1	2	23	-0.00183768	1	2	7	0.013637	1	3	3	0.0549121	1	15	3	0.00309253	1	6	35	0.00194528	1	2	10	0.0177962	1	4	10	-0.04104	1	4	32	-0.160488	1	2	23	-0.0288012	1	2	23	-0.00629066	1	2	23	-0.0335587	1	2	23
74	24	0.036785	0	2	24	0.00837855	0	2	8	0.234808	1	3	4	-0.0871037	0	15	4	0.00443852	1	6	36	-0.0113272	1	2	11	-0.0137306	1	4	11	0.0106702	1	4	33	0.105405	1	2	24	0.0373543	1	2	24	0.0439777	1	2	24	0.0756725	1	2	24
75	25	0.0283021	1	2	25	-0.00183768	1	2	9	0.146373	1	3	0	-0.0203917	1	16	5	0.00227035	1	6	37	-0.00227219	1	2	12	0.0557137	1	4	12	0.146183	1	4	34	-0.147466	0	2	25	-0.12548	1	2	25	0.0439777	1	2	25	-0.087434	1	2	0
76	26	-0.0751998	1	2	26	0.0049735	1	2	10	0.316484	0	3	1	-0.5	1	16	6	0.000860727	1	6	0	-0.0795707	0	3	13	0.0984766	1	4	13	0.217164	1	4	35	0.0915764	0	2	26	0.00429535	1	2	26	0.00647606	1	2	26	-0.000689207	1	2	1
77	27	0.0503572	0	2	27	0.00270318	0	2	11	0.0228274	0	3	2	0.0105199	0	16	7	-0.00197245	1	6	1	0.00157908	1	3	14	-0.0480511	0	4	14	-0.0240968	0	4	36	0.077601	0	2	27	0.0700881	0	2	27	-0.00629066	0	2	27	0.0647847	0	2	2
78	28	-0.101085	1	2	28	-0.000702465	1	2	12	-0.255635	1	3	3	-0.239376	1	16	8	-0.00105861	0	6	2	0.0280656	1	3	15	0.0622591	0	4	15	0.0319193	0	4	37	0.105405	0	2	28	-0.239415	1	2	28	0.00647606	1	2	28	-0.241963	1	2	3
79	29	0.0157759	1	2	29	-0.00183768	1	2	13	-0.34971	1	3	4	0.0344398	1	16	9	-0.000295097	0	6	3	0.00899206	0	3	16	0.13522	1	4	16	0.0778163	1	4	38	-0.120768	1	2	29	0.0862459	0	2	29	-0.00629066	0	2	29	0.0808938	0	2	4
80	30	0.00254594	1	2	30	0.00383836	1	2	14	0.15705	0	3	0	0.017545	0	17	10	0.5	1	6	4	-0.0554892	1	3	17	0.12515	1	4	17	-0.0844305	1	4	39	0.105405	1	2	30	0.00429535	1	2	30	0.0439777	1	2	30	0.0432301	1	2	5
81	31	-0.0146639	0	2	31	0.000432759	0	2	15	0.238429	1	3	1	0.061837	1	17	11	0.5	1	6	5	-0.0659309	0	3	18	0.0442039	0	4	18	0.179399	0	4	40	-0.160488	1	2	31	0.012575	1	2	31	0.0439777	1	2	31	0.0513862	1	2	6
82	32	0.0396017	1	2	32	0.00156798	1	2	16	0.184147	1	3	2	0.0745917	1	17	12	0.000358501	1	6	6	0.121186	1	3	19	0.0218201	1	4	19	-0.0211436	1	4	0	0.109955	1	3	32	0.012575	1	2	32	0.00647606	1	2	32	0.00754023	1	2	7
83	33	0.045515	0	2	33	0.0072436	0	2	17	0.0286857	1	3	3	0.075769	1	17	13	-0.00715967	0	6	7	0.00353784	1	3	20	-0.073514	0	4	20	-0.0282752	0	4	1	0.0492177	1	3	33	-0.0452731	1	2	33	-0.00629066	1	2	33	-0.0499026	1	2	8
84	34	0.0491743	1	2	34	-0.00183768	1	2	18	0.164346	1	3	4	-0.1927	1	17	0	-0.124249	0	7	8	-0.189551	1	3	0	0.0119184	1	5	0	0.104114	1	5	2	-0.0748612	0	3	34	-0.0039866	1	2	34	0.00647606	1	2	34	-0.00891827	1	2	9
85	35	0.0525467	1	2	35	0.00383836	1	2	19	0.0510543	0	3	0	-0.0113006	1	18	1	0.0261235	1	7	9	0.151795	1	3	1	-0.164869	0	5	1	-0.055237	0	5	3	-0.162875	1	3	35	0.00429535	1	2	35	0.0439777	1	2	35	0.0432301	1	2	10
86	36	0.0137418	1	2	36	0.00156798	1	2	20	-0.0951387	1	3	1	-0.0113006	1	18	2	-0.089894	0	7	10	-0.233042	0	3	2	0.0470478	0	5	2	0.0108864	0	5	4	0.109955	1	3	36	-0.178039	1	2	36	0.0439777	1	2	36	-0.141943	1	2	11
87	37	0.0729091	1	2	37	-0.00297288	1	2	21	-0.167802	0	3	2	-0.0113006	0	18	3	-0.0496427	1	7	11	0.0468895	1	3	3	-0.0979524	0	5	3	-0.0366584	0	5	5	0.109955	1	3	37	-0.0039866	1	2	37	-0.00629066	1	2	37	-0.00891827	1	2	12
88	38	0.0125176	0	2	38	0.00383836	0	2	22	0.0709533	0	3	3	-0.0113006	1	18	4	0.261517	0	7	12	0.0846732	0	3	4	0.0637637	1	5	4	0.0496492	1	5	6	-0.105042	1	3	38	0.00429535	1	2	38	-0.00629066	1	2	38	-0.000689207	1	2	13
89	39	-0.0527703	0	2	39	-0.00637825	0	2	23	0.180718	0	3	4	-0.0113006	1	18	5	-0.0450344	0	7	13	-0.167778	0	3	5	-0.0818007	1	5	5	-0.0275956	1	5	7	-0.134443	1	3	39	0.0700881	1	2	39	-0.00629066	1	2	39	0.0647847	1	2	14
90	40	0.0449693	1	2	40	0.00270318	1	2	24	0.0812143	1	3					6	0.0241043	1	7	14	-0.035223	0	3	6	-0.0906368	0	5	6	-0.119661	0	5	8	-0.134443	1	3	40	-0.0697853	1	2	40	-0.00629066	1	2	40	-0.0742072	1	2	15
91	41	0.0295179	1	2	41	-0.00410805	1	2	25	0.122379	1	3					7	-0.0191738	1	7	15	-0.173022	0	3	7	0.0744489	1	5	7	0.021131	1	5	9	-0.134443	1	3	41	0.0700881	1	2	41	-0.00629066	1	2	41	0.0647847	1	2	16
92	42	-0.0164822	0	2	42	-0.00183768	0	2	26	-0.394724	1	3					8	-0.0430358	1	7	16	-0.160764	1	3	8	-0.0141417	0	5	8	-0.00558649	0	5	10	0.109955	0	3	42	0.0373543	0	2	42	-0.00629066	0	2	42	0.0321863	0	2	17
93	43	0.0844606	1	2	43	0.0129174	1	2	27	0.0789963	1	3					9	0.276339	0	7	17	0.0991204	0	3	9	-0.0185037	1	5	9	0.129634	1	5	11	0.109955	1	3	43	0.0208477	1	2	43	-0.00629066	1	2	43	0.0157656	1	2	18
94	44	0.00907365	1	2	44	-0.00297288	1	2	28	0.131097	1	3					10	0.0188526	0	7	18	0.255631	0	3	10	-0.0838526	0	5	10	-0.0202835	0	5	12	0.109955	1	3	44	0.0781879	1	2	44	-0.00629066	1	2	44	0.0728586	1	2	19
95	45	0.0191091	0	2	45	-0.000702465	0	2	29	0.0231462	1	3					11	0.0533575	1	7	19	0.089845	1	3	11	-0.0491827	0	5	11	-0.110135	0	5	13	0.109955	1	3	45	-0.133208	1	2	45	0.0439777	1	2	45	-0.0953887	1	2	20
96	46	-0.0611184	1	2	46	-0.000702465	1	2	30	0.189176	0	3					12	0.0352471	1	7	20	0.0363908	1	3	12	0.00934655	0	5	12	0.010711	0	5	14	0.0798886	1	3	46	0.0781879	0	2	46	-0.00629066	0	2	46	0.0728586	0	2	21
97	47	0.0113004	1	2	47	-0.00410805	1	2	31	0.289969	1	3					13	0.0202277	0	7	21	-0.0313441	1	3	13	0.159537	0	5	13	0.0689214	0	5	15	-0.176675	0	3	47	-0.0616464	0	2	47	0.0439777	0	2	47	-0.0224867	0	2	22
98	48	0.0418136	1	2	48	0.0106482	1	2	32	-0.455631	0	3					0	-0.00044309	0	8	22	-0.0715607	1	3	14	-0.0665996	0	5	14	-0.11135	0	5	16	0.109955	0	3	48	0.0291089	0	2	48	0.0439777	0	2	48	0.0676116	0	2	23
99	49	-0.00551587	1	2	49	-0.00524317	1	2	0	-0.0200242	0	4					1	0.5	1	8	23	-0.149905	1	3	15	-0.0811555	0	5	15	-0.056245	0	5	17	0.0181681	1	3	49	0.0455793	1	2	49	0.0439777	1	2	49	0.0836933	1	2	24
100	0	-0.107297	1	3	0	0.0085158	1	3	1	0.07011	0	4					2	-0.000424573	0	8	24	0.0678902	1	3	16	-0.0519143	1	5	16	0.0496801	1	5	18	0.109955	1	3	0	0.0297515	0	3	0	-0.00710162	0	3	0	0.0230233	0	3	0
101	1	0.266276	1	3	1	0.00591392	1	3	2	-0.0491972	1	4					3	0.000537667	0	8	25	-0.0196535	1	3	17	-0.109444	1	5	17	-0.11922	1	5	19	0.109955	1	3	1	0.0651808	0	3	1	-0.00710162	0	3	1	0.0584609	0	3	1
102	2	-0.0129575	1	3	2	-0.00189307	1	3	3	0.0168919	0	4					4	0.00417914	1	8	26	0.101461	1	3	18	-0.101686	0	5	18	-0.168952	0	5	20	0.109955	1	3	2	0.0791885	1	3	2	-0.00710162	1	3	2	0.072491	1	3	2
103	3	-0.0121832	1	3	3	-0.00189307	1	3	4	-0.198945	1	4					5	-0.000826585	1	8	27	0.124023	1	3	19	-0.00576749	0	5	19	0.107444	0	5	21	0.109955	1	3	3	-0.00598021	0	3	3	-0.00710162	0	3	3	-0.0126476	0	3	3
104	4	0.00626285	1	3	4	0.00461285	1	3	5	-0.182368	1	4					6	0.004183	1	8	28	-0.151593	1	3	20	0.0295469	1	5	20	0.0219195	1	5	22	-0.134443	1	3	4	0.0439796	1	3	4	-0.00710162	1	3	4	0.0372464	1	3	4
105	5	0.0837708	0	3	5	0.00331172	0	3	6	0.00673038	1	4					7	-0.00033992	0	8	29	0.0384707	0	3	0	-0.04557	1	6	0	-0.00415876	1	6	23	0.106981	1	3	5	0.0791885	1	3	5	-0.00710162	1	3	5	0.072491	1	3	5
106	6	0.112808	1	3	6	-0.00449538	1	3	7	0.195816	1	4					8	-0.00424031	0	8	30	-0.184912	1	3	1	0.00359461	1	6	1	-0.00748136	1	6	24	0.0181681	0	3	6	-0.0202762	1	3	6	-0.00710162	1	3	6	-0.0269003	1	3	6
107	7	0.0353788	1	3	7	-0.00969914	1	3	8	-0.0640003	0	4					9	0.00197408	1	8	31	0.148679	1	3	2	0.00530044	1	6	2	0.0687089	1	6	25	0.109955	1	3	7	0.0791885	1	3	7	-0.00710162	1	3	7	0.072491	1	3	7
108	8	0.0186952	1	3	8	0.0124177	1	3	9	0.046995	1	4					10	0.00161432	1	8	32	0.119655	1	3	3	0.45173	1	6	3	0.289362	1	6	26	0.106981	1	3	8	0.0368731	0	3	8	-0.00710162	0	3	8	0.030141	0	3	8
109	9	-0.0331887	0	3	9	-0.00189307	0	3	10	0.0530439	0	4					11	0.000862254	1	8	33	-0.137898	1	3	4	-0.0333006	1	6	4	-0.00101542	1	6	27	-0.176675	0	3	9	0.0721992	1	3	9	-0.00710162	1	3	9	0.0654891	1	3	9
110	10	-0.100966	1	3	10	0.00721491	1	3	11	0.0727223	1	4					12	-0.00266362	0	8	34	-0.140611	1	3	5	-0.0116845	1	6	5	-0.0111129	1	6	28	0.0950108	1	3	10	-0.0628734	0	3	10	-0.00710162	0	3	10	-0.0693052	0	3	10
111	11	0.000104807	0	3	11	0.00721491	0	3	12	-0.128641	1	4					13	-0.000590463	1	8	35	0.10685	1	3	6	0.0815982	0	6	6	0.0172436	0	6	29	0.109955	0	3	11	-0.0131309	1	3	11	-0.00710162	1	3	11	-0.019778	1	3	11
112	12	0.0684596	0	3	12	0.00721491	0	3	13	-0.0986886	1	4					0	0.000805951	1	9	36	-0.0468084	1	3	7	0.143482	1	6	7	-0.00190232	1	6	30	0.106981	1	3	12	0.0581363	1	3	12	0.0313621	1	3	12	0.0861648	1	3	12
113	13	0.0981852	1	3	13	0.0124177	1	3	14	0.0730413	0	4					1	0.00241168	1	9	37	-0.132351	1	3	8	-0.124768	0	6	8	-0.0573963	0	6	31	0.109955	1	3	13	0.0581363	1	3	13	-0.00710162	1	3	13	0.0514092	1	3	13
114	14	-0.0222863	1	3	14	0.00331172	1	3	15	-0.0745035	1	4					2	-0.00112554	0	9	0	0.121491	1	4	9	-0.109931	1	6	9	-0.08623	1	6	32	0.109955	0	3	14	0.0297515	1	3	14	-0.00710162	1	3	14	0.0230233	1	3	14
115	15	-0.13669	0	3	15	-0.00449538	0	3	16	0.112145	0	4					3	0.000778713	1	9	1	-0.1235	1	4	10	-0.125636	0	6	10	-0.0916496	0	6	33	-0.0441118	1	3	15	0.0154749	1	3	15	-0.00710162	1	3	15	0.00876271	1	3	15
116	16	0.0657246	0	3	16	0.00981657	0	3	17	0.0916963	1	4					4	0.000933248	0	9	2	0.02676	0	4	11	-0.110951	0	6	11	-0.123322	0	6	34	-0.162875	0	3	16	0.0651808	1	3	16	-0.00710162	1	3	16	0.0584609	1	3	16
117	17	0.0299404	1	3	17	-0.00969914	1	3	18	0.250347	1	4					5	0.000598035	1	9	3	0.0241346	0	4	12	-0.0457162	0	6	12	0.0888348	0	6	35	-0.176675	0	3	17	0.0439796	1	3	17	0.0313621	1	3	17	0.0722481	1	3	17
118	18	0.0579612	1	3	18	-0.00709745	1	3	19	0.0163388	1	4					6	-0.000923586	0	9	4	0.0187206	0	4	13	0.00247982	0	6	13	0.134262	0	6	36	0.109955	1	3	18	-0.00598021	1	3	18	-0.00710162	1	3	18	-0.0126476	1	3	18
119	19	0.0465648	1	3	19	0.00201055	1	3	20	-0.0797701	0	4					7	-0.00363512	1	9	5	-0.0223822	1	4	14	0.0919089	0	6	14	0.129525	0	6	37	0.109955	1	3	19	0.0581363	1	3	19	-0.00710162	1	3	19	0.0514092	1	3	19
120	20	0.133656	1	3	20	-0.00579646	1	3	21	-0.0749352	1	4					8	9.72824e-05	0	9	6	0.111677	1	4	15	0.0365575	1	6	15	0.093034	1	6	38	0.0798886	1	3	20	0.0510683	1	3	20	0.0225847	1	3	20	0.0718645	1	3	20
121	21	0.0255932	1	3	21	0.00201055	1	3	22	0.21783	1	4					9	-0.00287649	1	9	7	0.0927011	1	4	16	0.330886	1	6	16	0.086996	1	6	39	-0.0748612	1	3	21	0.0226178	1	3	21	-0.00710162	1	3	21	0.0158962	1	3	21
122	22	0.022471	1	3	22	-0.00189307	1	3	23	0.0968409	1	4					10	0.0021614	1	9	8	0.0938922	1	4	17	0.0945337	1	6	17	0.113008	1	6	40	0.109955	1	3	22	0.0226178	0	3	22	-0.00710162	0	3	22	0.0158962	0	3	22
123	23	0.00228248	1	3	23	0.00721491	1	3	24	0.312153	1	4					11	0.00410095	1	9	9	-0.0241394	0	4	18	0.0539873	0	6	18	0.0113087	0	6	0	0.101435	1	4	23	-0.0202762	1	3	23	-0.00710162	1	3	23	-0.0269003	1	3	23
124	24	0.0375616	1	3	24	0.0085158	1	3	25	-0.0573234	1	4					12	-0.00103036	1	9	10	0.0653253	1	4	19	0.0924692	1	6	19	0.0936498	1	6	1	0.00919522	1	4	24	-0.246992	1	3	24	-0.00710162	1	3	24	-0.251574	1	3	24
125	25	0.0779321	1	3	25	0.00461285	1	3	26	0.0464243	1	4					13	0.000660645	1	9	11	0.13303	1	4	20	-0.0693256	1	6	20	-0.0642394	1	6	2	-0.0530469	1	4	25	0.0154749	1	3	25	0.0225847	1	3	25	0.0366101	1	3	0
126	26	0.00265872	1	3	26	-0.00319425	1	3	27	0.273816	1	4					0	-0.00151107	1	10	12	0.0901622	1	4	0	0.050579	1	7	0	0.14236	1	7	3	0.101435	1	4	26	0.0439796	1	3	26	0.0225847	1	3	26	0.0648601	1	3	1
127	27	0.0434341	1	3	27	-0.00189307	1	3	28	0.198597	1	4					1	-0.000209962	0	10	13	0.0263813	1	4	1	-0.000982859	1	7	1	0.00466297	1	7	4	-0.0530469	0	4	27	0.0154749	1	3	27	0.0225847	1	3	27	0.0366101	1	3	2
128	28	-0.0455985	1	3	28	-0.00579646	1	3	29	0.285045	1	4					2	0.00203334	1	10	14	-0.027508	1	4	2	0.0100557	1	7	2	0.0864863	1	7	5	0.101435	1	4	28	0.0510683	1	3	28	0.0313621	1	3	28	0.0792222	1	3	3
129	29	0.0250231	1	3	29	0.0150182	1	3	30	0.010223	0	4					3	0.000559515	1	10	15	-0.100533	1	4	3	-0.0158055	0	7	3	-0.00122033	0	7	6	0.101435	1	4	29	0.0651808	1	3	29	-0.00710162	1	3	29	0.0584609	1	3	4
130	30	-0.0684591	1	3	30	-0.00189307	1	3	31	0.0307655	1	4					4	0.000866489	1	10	16	0.137073	1	4	4	-0.0705104	0	7	4	0.00352734	0	7	7	0.101435	1	4	30	-0.236024	1	3	30	-0.00710162	1	3	30	-0.240759	1	3	5
131	31	0.0564311	1	3	31	0.00981657	1	3	32	0.139707	0	4					5	0.000333699	0	10	17	0.13815	1	4	5	0.0721755	1	7	5	0.0891757	1	7	8	0.101435	1	4	31	0.0721992	0	3	31	-0.00710162	0	3	31	0.0654891	0	3	6
132	32	-0.0671376	1	3	32	0.000709346	1	3	0	0.327421	1	5					6	-0.00433225	0	10	18	0.158097	1	4	6	0.0347081	1	7	6	0.0398175	1	7	9	0.0863757	0	4	32	0.0439796	1	3	32	0.0313621	1	3	32	0.0722481	1	3	7
133	33	0.131635	0	3	33	-0.00319425	0	3	1	-0.0888021	1	5					7	-0.0113103	1	10	19	-0.0568282	0	4	7	0.0101258	1	7	7	0.0461989	1	7	10	-0.0530469	1	4	33	0.00117294	1	3	33	-0.00710162	1	3	33	-0.00551214	1	3	8
134	34	0.0248605	1	3	34	0.00201055	1	3	2	0.111474	1	5					8	0.000809776	1	10	20	-0.0488265	0	4	8	0.0656773	0	7	8	0.0246714	0	7	11	-0.184597	0	4	34	-0.0699006	1	3	34	-0.00710162	1	3	34	-0.0762917	1	3	9
135	35	0.0154777	1	3	35	-0.00319425	1	3	3	0.0772987	1	5					9	0.000472406	1	10	21	0.107505	1	4	9	-0.017202	0	7	9	-0.0494635	0	7	12	-0.184597	0	4	35	-0.257654	1	3	35	-0.00710162	1	3	35	-0.262082	1	3	10
136	36	0.0429684	1	3	36	0.00331172	1	3	4	-0.0164002	1	5					10	0.000165447	1	10	22	0.0327565	1	4	10	0.224592	1	7	10	0.00792836	1	7	13	-0.0530469	0	4	36	0.0439796	1	3	36	-0.00710162	1	3	36	0.0372464	1	3	11
137	37	-0.000376207	0	3	37	-0.00189307	0	3	5	-0.134063	1	5					11	-0.0643543	1	10	23	0.0281056	1	4	11	-0.0527196	0	7	11	-0.138051	0	7	14	-0.142826	0	4	37	0.0439796	0	3	37	-0.00710162	0	3	37	0.0372464	0	3	12
138	38	0.0101376	1	3	38	0.0111172	1	3	6	0.124018	1	5					12	-0.00278749	1	10	24	-0.136059	1	4	12	0.081731	1	7	12	0.014536	1	7	15	0.101435	1	4	38	0.0651808	1	3	38	-0.00710162	1	3	38	0.0584609	1	3	13
139	39	-0.0793138	1	3	39	0.00591392	1	3	7	0.065906	1	5					13	0.000483457	1	10	25	-0.0731559	1	4	13	-0.0892955	1	7	13	-0.0998597	1	7	16	-0.142826	1	4	39	-0.0977024	1	3	39	-0.00710162	1	3	39	-0.103908	1	3	14
140	40	0.017106	1	3	40	0.00591392	1	3	8	0.102728	1	5					0	0.000466317	0	11	26	-0.0730413	1	4	14	0.0477741	1	7	14	0.106234	1	7	17	0.101435	1	4	40	0.00832561	1	3	40	-0.00710162	1	3	40	0.00162562	1	3	15
141	41	0.0315966	1	3	41	-0.000591866	1	3	9	-0.0280679	1	5					1	0.00451588	1	11	27	0.0341127	1	4	15	0.0192285	1	7	15	0.0314657	1	7	18	-0.184597	1	4	41	0.0154749	1	3	41	-0.00710162	1	3	41	0.00876271	1	3	16
142	42	0.0695236	1	3	42	-0.000591866	1	3	10	0.240698	1	5					2	0.000457242	1	11	28	0.050873	0	4	16	-0.0259265	0	7	16	-0.0445257	0	7	19	-0.170962	1	4	42	0.0721992	1	3	42	-0.00710162	1	3	42	0.0654891	1	3	17
143	43	-0.0114858	1	3	43	-0.00189307	1	3	11	-0.326311	1	5					3	0.5	1	11	29	0.0358333	1	4	17	0.0257703	1	7	17	0.141936	1	7	20	0.0984372	1	4	43	0.0226178	1	3	43	-0.00710162	1	3	43	0.0158962	1	3	18
144	44	0.0270328	1	3	44	-0.00189307	1	3	12	0.0429771	1	5					4	0.000310418	0	11	30	-0.0903396	0	4	18	0.0654153	1	7	18	0.0705905	1	7	21	0.0984372	1	4	44	0.0297515	1	3	44	0.0225847	1	3	44	0.050776	1	3	19
145	45	0.106265	1	3	45	0.00721491	1	3	13	-0.058375	0	5					5	0.00215153	1	11	31	-0.0623229	1	4	19	0.0211231	1	7	19	-0.046063	1	7	22	0.00919522	1	4	45	0.0368731	1	3	45	0.0225847	1	3	45	0.0578297	1	3	20
146	46	0.0648432	1	3	46	-0.00449538	1	3	14	0.0688849	0	5					6	0.00172097	1	11	32	0.28117	1	4	20	-0.0822694	1	7	20	-0.0869713	1	7	23	0.101435	1	4	46	0.00117294	1	3	46	-0.00710162	1	3	46	-0.00551214	1	3	21
147	47	-0.114112	0	3	47	-0.00579646	0	3	15	-0.0135171	0	5					7	0.000656376	1	11	33	0.0929557	1	4	0	0.12743	0	8	0	-0.0110191	0	8	24	0.0863757	1	4	47	0.0791885	1	3	47	-0.00710162	1	3	47	0.072491	1	3	22
148	48	0.0232627	0	3	48	-0.000591866	0	3	16	0.0792421	0	5					8	-0.00042915	1	11	34	0.0961553	1	4	1	0.296825	1	8	1	-0.0463077	1	8	25	-0.142826	0	4	48	0.00117294	1	3	48	0.0225847	1	3	48	0.0223847	1	3	23
149	49	0.0737665	1	3	49	0.00331172	1	3	17	0.271671	1	5					9	0.000293216	1	11	35	0.105307	1	4	2	-0.210565	1	8	2	-0.150498	1	8	26	-0.0836745	1	4	49	0.0581363	0	3	49	-0.00710162	0	3	49	0.0514092	0	3	24
150	0	-0.0324518	0	4	0	-0.0355331	0	4	18	0.167559	1	5					10	-0.000175809	0	11	36	-0.0155978	1	4	3	-0.0903562	1	8	3	-0.115719	1	8	27	-0.142826	1	4	0	-0.0176627	1	4	0	-0.00768238	1	4	0	-0.0242468	1	4	0
151	1	0.0206332	1	4	1	0.0199089	1	4	19	-0.00905495	0	5					11	-0.000163767	0	11	37	0.104217	1	4	4	-0.0905557	0	8	4	0.0104101	0	8	28	0.101435	1	4	1	0.0452406	1	4	1	0.0297715	1	4	1	0.0682624	1	4	1
152	2	-0.0290472	1	4	2	0.00758273	1	4	20	0.08288	1	5					12	0.00107184	0	11	0	-0.118059	1	5	5	-0.0303147	1	8	5	0.0158266	1	8	29	0.0711536	1	4	2	0.0307792	0	4	2	-0.00768238	0	4	2	0.0236132	0	4	2
153	3	-0.0423624	0	4	3	-0.0355331	0	4	21	0.0228058	1	5					13	0.000137202	1	11	1	-0.0884526	0	5	6	-0.110256	0	8	6	-0.224955	0	8	30	-0.142826	1	4	3	0.0307792	1	4	3	-0.00768238	1	4	3	0.0236132	1	4	3
154	4	0.0234717	1	4	4	0.0322109	1	4	22	0.278807	1	5					0	-2.9526e-08	0	12	2	0.104167	1	5	7	-0.0279966	1	8	7	-0.0632417	1	8	31	0.0711536	1	4	4	-0.0128184	0	4	4	-0.00768238	0	4	4	-0.0194663	0	4	4
155	5	0.0379169	1	4	5	-0.0293912	1	4	23	0.0615484	1	5					1	-4.2752e-08	1	12	3	0.0628828	1	5	8	-0.000437267	1	8	8	0.112969	1	8	32	0.101435	1	4	5	0.0356066	1	4	5	0.0254213	1	4	5	0.0582771	1	4	5
156	6	-0.0112838	0	4	6	-0.0293912	0	4	24	0.313604	0	5					2	-2.35039e-08	0	12	4	-0.0850299	0	5	9	0.0218626	0	8	9	0.0281948	0	8	33	0.101435	1	4	6	-0.0128184	0	4	6	-0.00768238	0	4	6	-0.0194663	0	4	6
157	7	0.00535559	1	4	7	-0.0109191	1	4	25	-0.0203068	0	5					3	-3.42704e-08	0	12	5	0.0580972	0	5	10	-0.0775162	0	8	10	-0.11335	0	8	34	-0.142826	1	4	7	0.016266	1	4	7	-0.00768238	1	4	7	0.00926072	1	4	7
158	8	-0.00361751	1	4	8	-0.0109191	1	4	26	-0.0144329	1	5					4	5.48871e-08	1	12	6	0.00802446	1	5	11	0.101761	1	8	11	-0.0889898	1	8	35	-0.142826	1	4	8	-0.170561	1	4	8	0.0297715	1	4	8	-0.147149	1	4	8
159	9	-0.0419657	1	4	9	-0.0293912	1	4	27	-0.071838	1	5					5	-4.10467e-08	1	12	7	0.275882	1	5	12	-0.000208827	1	8	12	0.0155091	1	8	36	0.101435	1	4	9	0.0548408	1	4	9	-0.00768238	1	4	9	0.0474359	1	4	9
160	10	0.00234588	1	4	10	-0.0355331	1	4	28	0.111747	1	5					6	-2.2373e-08	1	12	8	0.0773412	1	5	13	0.0829164	1	8	13	0.0795445	1	8	37	-0.128365	1	4	10	-0.00312352	1	4	10	-0.00768238	1	4	10	-0.00989554	1	4	10
161	11	0.0674754	1	4	11	0.0748649	1	4	29	0.0406049	1	5					7	-4.64305e-08	1	12	9	0.175253	0	5	14	0.0419354	1	8	14	0.0422316	1	8	38	-0.170962	1	4	11	0.025946	1	4	11	-0.00768238	1	4	11	0.0188322	1	4	11
162	12	0.0612873	1	4	12	0.00141524	1	4	30	-0.0571857	1	5					8	-6.99299e-09	1	12	10	-0.116	1	5	15	0.0195039	1	8	15	-0.0110489	1	8	39	0.101435	1	4	12	0.0307792	1	4	12	-0.00768238	1	4	12	0.0236132	1	4	12
163	13	0.115246	1	4	13	0.0566831	1	4	31	0.283798	1	5					9	1.52995e-07	1	12	11	-0.0534621	0	5	16	-0.0484409	0	8	16	-0.0921873	0	8	40	0.101435	1	4	13	0.025946	1	4	13	-0.00768238	1	4	13	0.0188322	1	4	13
164	14	-0.0266786	0	4	14	-0.0416644	0	4	32	-0.0337532	1	5					10	4.41115e-07	1	12	12	0.352137	1	5	17	0.126055	1	8	17	0.0687249	1	8	0	0.110682	1	5	14	0.0065737	0	4	14	-0.00768238	0	4	14	-0.000317529	0	4	14
165	15	-0.0244951	1	4	15	-0.0109191	1	4	0	-0.236861	1	6					11	8.33643e-08	1	12	13	0.162026	1	5	18	0.103696	0	8	18	0.0429822	0	8	1	0.110682	1	5	15	0.021108	0	4	15	-0.00768238	0	4	15	0.0140477	0	4	15
166	16	-0.0150191	1	4	16	-0.0170823	1	4	1	-0.182325	1	6					12	3.07742e-07	1	12	14	-0.239607	1	5	19	0.0753871	1	8	19	0.0711914	1	8	2	0.110682	1	5	16	0.0307792	1	4	16	-0.00768238	1	4	16	0.0236132	1	4	16
167	17	-0.0449027	1	4	17	-0.0538872	1	4	2	0.111393	1	6					13	-4.59495e-08	0	12	15	-0.000560855	1	5	20	0.0432125	1	8	20	0.0701819	1	8	3	-0.158496	0	5	17	0.021108	1	4	17	0.0254213	1	4	17	0.0440597	1	4	17
168	18	0.00116106	1	4	18	0.0137479	1	4	3	-0.101286	1	6					0	-0.000410793	1	13	16	-0.097895	0	5	0	-0.0850635	0	9	0	-0.128888	0	9	4	0.110682	1	5	18	0.0500454	0	4	18	-0.00768238	0	4	18	0.0426852	0	4	18
169	19	0.0300008	0	4	19	0.0322109	0	4	4	0.140324	1	6					1	-0.000645815	0	13	17	-0.302982	1	5	1	0.057331	1	9	1	0.0406849	1	9	5	0.110682	1	5	19	-0.00797171	1	4	19	-0.00768238	1	4	19	-0.0146823	1	4	19
170	20	-0.0221186	1	4	20	0.00758273	1	4	5	-0.0113753	1	6					2	8.92678e-05	1	13	18	0.0936392	0	5	2	0.00725701	1	9	2	0.0172319	1	9	6	0.0810791	1	5	20	0.0307792	1	4	20	-0.00768238	1	4	20	0.0236132	1	4	20
171	21	0.0318147	1	4	21	-0.0232403	1	4	6	-0.015283	1	6					3	0.00330625	1	13	19	-0.0466736	0	5	3	-0.140439	0	9	3	-0.208095	0	9	7	-0.130328	1	5	21	0.0114209	1	4	21	-0.00768238	1	4	21	0.004472	1	4	21
172	22	-0.106724	0	4	22	-0.0293912	0	4	7	0.161989	1	6					4	0.00215622	0	13	20	-0.0542691	0	5	4	0.258041	0	9	4	0.0306197	0	9	8	-0.130328	1	5	22	0.0548408	1	4	22	-0.00768238	1	4	22	0.0474359	1	4	22
173	23	-0.0264228	1	4	23	-0.0232403	1	4	8	-0.3007	1	6					5	0.5	1	13	21	0.0542203	1	5	5	0.165116	1	9	5	0.0595539	1	9	9	-0.130328	0	5	23	0.0065737	1	4	23	0.0254213	1	4	23	0.02977	1	4	23
174	24	-0.0095027	1	4	24	-0.0109191	1	4	9	0.0342581	1	6					6	-0.0012224	0	13	22	-0.0249057	1	5	6	-0.095705	1	9	6	-0.117599	1	9	10	-0.158496	1	5	24	0.0548408	1	4	24	-0.00768238	1	4	24	0.0474359	1	4	24
175	25	0.0184283	1	4	25	-0.0170823	1	4	10	0.0385306	1	6					7	0.00340242	0	13	23	-0.0960826	1	5	7	-0.169446	0	9	7	-0.167752	0	9	11	0.0203021	1	5	25	0.016266	1	4	25	-0.00768238	1	4	25	0.00926072	1	4	0
176	26	-0.0354659	0	4	26	0.0199089	0	4	11	-0.0172129	1	6					8	0.00067755	0	13	24	-0.0412181	1	5	8	-0.0135124	0	9	8	-0.0273275	0	9	12	0.0203021	0	5	26	0.0065737	1	4	26	-0.00768238	1	4	26	-0.000317529	1	4	1
177	27	0.0715489	1	4	27	0.0505861	1	4	12	0.0526363	1	6					9	-3.26561e-05	1	13	25	0.0259199	1	5	9	-0.0335367	0	9	9	0.0147987	0	9	13	-0.130328	1	5	27	0.0452406	1	4	27	-0.00768238	1	4	27	0.0379267	1	4	2
178	28	0.0576491	0	4	28	-0.0355331	0	4	13	0.0963323	0	6					10	-0.00019679	1	13	26	-0.192432	1	5	10	0.0212889	0	9	10	0.0238605	0	9	14	0.110682	1	5	28	0.0548408	1	4	28	-0.00768238	1	4	28	0.0474359	1	4	3
179	29	0.0115378	1	4	29	0.0260639	1	4	14	-0.12365	0	6					11	-0.000537503	1	13	27	0.194973	1	5	11	0.0825277	1	9	11	0.121736	1	9	15	0.110682	1	5	29	-0.0128184	1	4	29	-0.00768238	1	4	29	-0.0194663	1	4	4
180	30	-0.0719953	0	4	30	0.0260639	0	4	15	0.0398614	1	6					12	0.0033712	1	13	28	0.0706898	1	5	12	-0.0284651	0	9	12	-0.00948786	0	9	16	0.110682	1	5	30	0.0114209	1	4	30	0.0254213	1	4	30	0.0345398	1	4	5
181	31	-0.00845334	1	4	31	-0.0170823	1	4	16	-0.0686253	0	6					13	0.00151557	0	13	29	-0.171788	0	5	13	-0.124947	1	9	13	-0.132729	1	9	17	-0.130328	1	5	31	-0.0418162	1	4	31	-0.00768238	1	4	31	-0.0480652	1	4	6
182	32	0.0246524	0	4	32	0.0322109	0	4	17	-0.0888926	1	6					0	-0.0746761	1	14	30	-0.177462	1	5	14	0.0754034	1	9	14	0.0691054	1	9	18	-0.0410817	1	5	32	0.0065737	0	4	32	-0.00768238	0	4	32	-0.000317529	0	4	7
183	33	0.0338395	1	4	33	0.0322109	1	4	18	0.0961905	0	6					1	0.42747	1	14	31	-0.0543958	1	5	15	0.0986848	0	9	15	0.097696	0	9	19	0.110682	0	5	33	0.021108	1	4	33	-0.00768238	1	4	33	0.0140477	1	4	8
184	34	-0.0302975	1	4	34	-0.0232403	1	4	19	0.0364692	1	6					2	0.0509802	1	14	32	-0.130714	1	5	16	0.190764	1	9	16	0.0526404	1	9	20	-0.130328	1	5	34	0.021108	1	4	34	-0.00768238	1	4	34	0.0140477	1	4	9
185	35	0.0504747	1	4	35	0.00758273	1	4	20	0.0848738	1	6					3	0.0151209	0	14	33	-0.00299397	0	5	17	-0.0564729	0	9	17	-0.0583732	0	9	21	0.110682	1	5	35	0.021108	1	4	35	-0.00768238	1	4	35	0.0140477	1	4	10
186	36	0.0338133	1	4	36	-0.0232403	1	4	21	0.165248	1	6					4	0.0535446	1	14	34	-0.100817	0	5	18	-0.0471631	0	9	18	0.0165368	0	9	22	0.110682	1	5	36	0.0114209	1	4	36	0.0297715	1	4	36	0.0351059	1	4	11
187	37	0.0172302	0	4	37	0.0383482	0	4	22	-0.0687093	1	6					5	-0.157553	1	14	35	0.0507299	0	5	19	0.0367285	0	9	19	0.0394372	0	9	23	0.107754	1	5	37	-0.0705335	0	4	37	-0.00768238	0	4	37	-0.0763501	0	4	12
188	38	-0.0668973	1	4	38	-0.0416644	1	4	23	0.0881073	1	6					6	-0.0190326	0	14	36	-0.0250483	1	5	20	-0.0394301	1	9	20	0.00704092	1	9	24	0.110682	1	5	38	0.0404274	1	4	38	-0.00768238	1	4	38	0.0331613	1	4	13
189	39	-0.00584977	1	4	39	0.00141524	1	4	24	-0.121581	1	6					7	-0.0866673	1	14	37	0.0668533	1	5	0	-0.00538313	1	10	0	0.0134332	1	10	25	0.110682	0	5	39	0.025946	1	4	39	-0.00768238	1	4	39	0.0188322	1	4	14
190	40	0.0538093	1	4	40	0.0383482	1	4	25	0.0599091	1	6					8	0.0344848	0	14	0	-0.107724	1	6	1	0.00478074	1	10	1	0.0726343	1	10	26	0.110682	1	5	40	0.016266	1	4	40	0.0254213	1	4	40	0.0393033	1	4	15
191	41	-0.0685748	1	4	41	-0.0355331	1	4	26	0.0861622	1	6					9	0.133855	1	14	1	0.0427555	1	6	2	0.0150918	1	10	2	-0.152742	1	10	27	0.0959679	0	5	41	0.0452406	1	4	41	0.0297715	1	4	41	0.0682624	1	4	16
192	42	0.027136	1	4	42	0.00758273	1	4	27	-0.218932	1	6					10	0.0884816	1	14	2	-0.03511	1	6	3	-0.0134322	1	10	3	-0.0256312	1	10	28	0.110682	1	5	42	-0.0273404	1	4	42	0.0254213	1	4	42	-0.00372222	1	4	17
193	43	0.0516574	1	4	43	-0.0232403	1	4	28	-0.146275	1	6					11	-0.0077188	0	14	3	0.203145	1	6	4	0.0392604	1	10	4	-0.0135651	1	10	29	0.0508805	1	5	43	0.0404274	1	4	43	-0.00768238	1	4	43	0.0331613	1	4	18
194	44	-0.0409151	1	4	44	-0.047783	1	4	29	-0.0634024	0	6					12	-0.032796	1	14	4	-0.0514492	1	6	5	0.0103402	1	10	5	0.0902377	1	10	30	-0.101244	1	5	44	0.0548408	1	4	44	-0.00768238	1	4	44	0.0474359	1	4	19
195	45	0.0581276	1	4	45	0.0322109	1	4	30	-0.0452251	1	6					13	-0.0608848	1	14	5	0.0468239	1	6	6	0.0983494	1	10	6	0.0843695	1	10	31	0.110682	1	5	45	0.0404274	0	4	45	-0.00768238	0	4	45	0.0331613	0	4	20
196	46	0.0548503	0	4	46	0.00141524	0	4	31	-0.0429539	0	6					0	-0.000191703	1	15	6	0.00183949	1	6	7	0.0319408	1	10	7	0.153452	1	10	32	0.110682	1	5	46	-0.00797171	0	4	46	-0.00768238	0	4	46	-0.0146823	0	4	21
197	47	-0.00622184	1	4	47	-0.0355331	1	4	32	-0.145631	1	6					1	0.000281127	0	15	7	0.167291	1	6	8	0.015889	0	10	8	0.0338059	0	10	33	0.110682	1	5	47	-0.00797171	1	4	47	-0.00768238	1	4	47	-0.0146823	1	4	22
198	48	0.0319286	0	4	48	0.0199089	0	4	0	-0.0738735	1	7					2	0.000317428	1	15	8	0.0575399	1	6	9	0.0133315	0	10	9	-0.0365692	0	10	34	-0.0714266	1	5	48	-0.00797171	1	4	48	-0.00768238	1	4	48	-0.0146823	1	4	23
199	49	-0.0229788	1	4	49	-0.0355331	1	4	1	0.071914	0	7					3	7.88968e-05	1	15	9	-0.118227	1	6	10	-0.0347683	1	10	10	0.0182769	1	10	35	0.110682	1	5	49	0.0307792	1	4	49	-0.00768238	1	4	49	0.0236132	1	4	24
200	0	0.0125491	1	5	0	0.0311542	1	5	2	0.121934	0	7					4	4.46191e-05	0	15	10	0.186693	0	6	11	0.0322595	1	10	11	-0.0227916	1	10	36	0.0810791	1	5	0	0.0157477	1	5	0	-0.00808067	1	5	0	0.00785697	1	5	0
201	1	0.0362677	1	5	1	-0.0128032	1	5	3	-0.134481	1	7					5	-0.000897465	0	15	11	-0.199458	0	6	12	-0.0670111	0	10	12	0.00496784	0	10	37	0.0810791	1	5	1	0.0407544	1	5	1	-0.00808067	1	5	1	0.0328369	1	5	1
202	2	0.0814252	0	5	2	-0.00122687	0	5	4	0.0719683	1	7					6	0.000323298	0	15	12	-0.082066	1	6	13	-0.0229839	0	10	13	-0.0397022	0	10	38	0.110682	1	5	2	-0.0343769	0	5	2	-0.00808067	0	5	2	-0.0420958	0	5	2
203	3	0.0302503	1	5	3	0.0103507	1	5	5	0.153185	1	7					7	0.5	1	15	13	0.391956	1	6	14	-0.0110005	1	10	14	0.0694198	1	10	39	-0.0410817	1	5	3	-0.0135178	1	5	3	-0.00808067	1	5	3	-0.0213272	1	5	3
204	4	0.0876759	1	5	4	0.00803571	1	5	6	0.100362	1	7					8	-0.000441625	0	15	14	-0.00326865	1	6	15	-0.0291043	0	10	15	0.0241086	0	10	40	0.0959679	0	5	4	0.00738838	1	5	4	0.0359621	1	5	4	0.043635	1	5	4
205	5	0.0616653	1	5	5	-0.00585825	1	5	7	0.113082	1	7					9	-0.000257719	1	15	15	-0.197408	1	6	16	-0.134523	0	10	16	-0.166633	0	10	0	0.0150103	1	6	5	0.0199244	1	5	5	0.0158175	1	5	5	0.0310147	1	5	5
206	6	-0.0136058	1	5	6	0.00108894	1	5	8	-0.117358	1	7					10	-0.000624672	0	15	16	-0.128005	1	6	17	0.00696251	0	10	17	0.0361143	0	10	1	0.0977346	1	6	6	0.0365974	1	5	6	-0.00808067	1	5	6	0.0286816	1	5	6
207	7	-0.00182706	1	5	7	-0.00354263	1	5	9	0.107769	1	7					11	0.00570037	1	15	17	0.203128	1	6	18	0.00945935	1	10	18	0.0562297	1	10	2	0.0977346	1	6	7	-0.00515693	1	5	7	-0.00808067	1	5	7	-0.012995	1	5	7
208	8	0.12092	1	5	8	0.026538	1	5	10	0.0177883	1	7					12	0.000781777	0	15	18	-0.286792	1	6	19	0.0765541	0	10	19	0.112107	0	10	3	0.0705371	1	6	8	0.0282688	1	5	8	-0.00808067	1	5	8	0.0203597	1	5	8
209	9	0.0131648	0	5	9	0.0126653	0	5	11	0.0766822	1	7					13	-0.000554328	0	15	19	0.244612	1	6	20	-0.0449716	0	10	20	-0.0380158	0	10	4	0.0977346	0	6	9	-0.00933804	1	5	9	-0.00808067	1	5	9	-0.0171623	1	5	9
210	10	-0.0171906	1	5	10	-0.0128032	1	5	12	0.125133	1	7					0	0.000656947	1	16	20	0.0532703	0	6	0	0.0546608	0	11	0	0.0564284	0	11	5	0.0841999	1	6	10	0.0199244	0	5	10	-0.00808067	0	5	10	0.0120264	0	5	10
211	11	-0.0310727	0	5	11	-0.00585825	0	5	13	0.0407934	0	7					1	-2.95946e-05	1	16	21	-0.163962	0	6	1	0.0379174	0	11	1	0.0506175	0	11	6	0.0950388	1	6	11	0.00738838	1	5	11	0.0158175	1	5	11	0.0185327	1	5	11
212	12	-0.123843	1	5	12	0.0126653	1	5	14	0.0129116	0	7					2	0.5	1	16	22	-0.133321	0	6	2	0.0564269	0	11	2	0.0641499	0	11	7	0.0841999	0	6	12	-0.0385366	0	5	12	-0.00808067	0	5	12	-0.0462344	0	5	12
213	13	0.162232	1	5	13	0.0103507	1	5	15	0.138201	1	7					3	0.000817	1	16	23	-0.111611	1	6	3	0.0803647	1	11	3	0.108546	1	11	8	0.0977346	1	6	13	0.0240983	1	5	13	-0.00808067	1	5	13	0.0161942	1	5	13
214	14	0.0753133	1	5	14	0.0172928	1	5	16	0.310465	1	7					4	0.000200336	0	16	24	-0.238928	0	6	4	-0.0829671	1	11	4	-0.156497	1	11	9	-0.16103	0	6	14	0.0240983	0	5	14	-0.00808067	0	5	14	0.0161942	0	5	14
215	15	0.00659317	1	5	15	0.00572033	1	5	17	-0.0594834	0	7					5	-0.000583895	1	16	25	0.0461238	0	6	5	-0.153772	0	11	5	-0.144796	0	11	10	-0.16103	0	6	15	0.0365974	1	5	15	-0.00808067	1	5	15	0.0286816	1	5	15
216	16	-0.088484	1	5	16	0.00572033	1	5	18	-0.0793203	0	7					6	-0.00125974	1	16	26	-0.0666333	1	6	6	0.099306	1	11	6	0.179959	1	11	11	0.0977346	1	6	16	-0.00515693	1	5	16	-0.00808067	1	5	16	-0.012995	1	5	16
217	17	0.0401395	1	5	17	0.00803571	1	5	19	0.153243	1	7					7	0.000210181	1	16	27	-0.215605	1	6	7	0.0687196	1	11	7	0.0761354	1	11	12	-0.0957791	0	6	17	0.0282688	1	5	17	-0.00808067	1	5	17	0.0203597	1	5	17
218	18	-0.036028	1	5	18	0.00340471	1	5	20	0.194423	1	7					8	-0.000926835	0	16	28	0.0440383	0	6	8	0.0330327	0	11	8	0.0969133	0	11	13	0.0977346	1	6	18	0.0240983	0	5	18	-0.00808067	0	5	18	0.0161942	0	5	18
219	19	0.109681	1	5	19	0.0103507	1	5	21	0.124451	1	7					9	0.000940846	0	16	29	-0.15136	1	6	9	-0.136915	1	11	9	-0.164619	1	11	14	0.0977346	0	6	19	0.0365974	1	5	19	-0.00808067	1	5	19	0.0286816	1	5	19
220	20	0.00942719	1	5	20	0.00803571	1	5	22	0.0204964	1	7					10	0.000659909	0	16	30	0.39361	1	6	10	0.0824487	0	11	10	0.0515879	0	11	15	-0.0685448	1	6	20	-0.000975101	1	5	20	-0.00808067	1	5	20	-0.00882591	1	5	20
221	21	0.00347417	1	5	21	0.00340471	1	5	23	0.070129	0	7					11	0.00182687	0	16	31	0.148402	1	6	11	0.209811	0	11	11	-0.0872116	0	11	16	-0.0408896	1	6	21	0.0157477	1	5	21	-0.00808067	1	5	21	0.00785697	1	5	21
222	22	0.139486	0	5	22	0.00803571	0	5	24	0.167504	1	7					12	0.00125978	0	16	32	-0.037132	1	6	12	-0.254659	1	11	12	-0.236084	1	11	17	0.0705371	1	6	22	-0.0756656	1	5	22	-0.00808067	1	5	22	-0.0831279	1	5	22
223	23	0.0239816	1	5	23	-0.00122687	1	5	25	-0.0825197	1	7					13	-5.82972e-05	1	16	33	0.136888	1	6	13	-0.0400384	0	11	13	-0.0762399	0	11	18	0.0977346	1	6	23	0.0282688	1	5	23	-0.00808067	1	5	23	0.0203597	1	5	23
224	24	-0.111458	1	5	24	-0.0081736	1	5	26	-0.0378686	1	7					0	-2.76554e-05	1	17	34	0.0516318	1	6	14	-0.023168	1	11	14	0.0105797	1	11	19	0.0977346	1	6	24	0.0157477	1	5	24	0.0359621	1	5	24	0.0519009	1	5	24
225	25	0.0256946	1	5	25	0.0126653	1	5	27	0.0291453	1	7					1	-7.64995e-05	1	17	35	0.0788496	1	6	15	0.0486413	1	11	15	0.150783	1	11	20	0.0950388	1	6	25	-0.0135178	0	5	25	-0.00808067	0	5	25	-0.0213272	0	5	0
226	26	-0.0550389	1	5	26	-0.0104886	1	5	28	0.246319	1	7					2	0.000205972	1	17	36	0.184994	1	6	16	0.105092	0	11	16	0.0620117	0	11	21	-0.0957791	0	6	26	0.0282688	1	5	26	0.0158175	1	5	26	0.0393155	1	5	1
227	27	0.107629	1	5	27	0.00803571	1	5	29	0.229107	1	7					3	0.00341917	1	17	37	-0.00238081	1	6	17	0.0217947	1	11	17	0.0184193	1	11	22	-0.16103	0	6	27	-0.00933804	1	5	27	-0.00808067	1	5	27	-0.0171623	1	5	2
228	28	0.0473404	1	5	28	-0.0081736	1	5	30	-0.0207132	0	7					4	0.00121678	1	17	0	-0.0997401	1	7	18	0.146653	1	11	18	0.0944608	1	11	23	-0.148372	0	6	28	-0.290081	0	5	28	-0.00808067	0	5	28	-0.294681	0	5	3
229	29	0.011504	0	5	29	0.00572033	0	5	31	-0.0474989	1	7					5	0.00122015	0	17	1	0.113383	0	7	19	-0.0174846	0	11	19	-0.018399	0	11	24	-0.148372	0	6	29	0.0407544	0	5	29	-0.00808067	0	5	29	0.0328369	0	5	4
230	30	0.0177539	1	5	30	-0.00585825	1	5	32	0.134403	1	7					6	-0.000647985	1	17	2	-0.257654	0	7	20	-0.106995	1	11	20	-0.175186	1	11	25	0.0150103	1	6	30	-0.000975101	1	5	30	-0.00808067	1	5	30	-0.00882591	1	5	5
231	31	0.0940594	1	5	31	-0.0081736	1	5	0	-0.016554	1	8					7	-5.49001e-05	1	17	3	0.168117	0	7	0	-0.0816413	1	12	0	-0.0444125	1	12	26	-0.0408896	1	6	31	0.0365974	1	5	31	-0.00808067	1	5	31	0.0286816	1	5	6
232	32	0.108976	1	5	32	0.0103507	1	5	1	0.106218	1	8					8	-0.00116593	0	17	4	-0.0494448	1	7	1	-0.0116835	0	12	1	-0.0768723	0	12	27	-0.0957791	1	6	32	-0.000975101	1	5	32	-0.00808067	1	5	32	-0.00882591	1	5	7
233	33	0.00384715	1	5	33	-0.00122687	1	5	2	0.0682258	1	8					9	0.000679341	0	17	5	-0.100535	1	7	2	0.178623	1	12	2	0.204631	1	12	28	0.0977346	1	6	33	0.00320686	1	5	33	0.0359621	1	5	33	0.0394928	1	5	8
234	34	0.00636687	1	5	34	0.00340471	1	5	3	0.0295277	1	8					10	-0.00109049	0	17	6	-0.175738	1	7	3	0.0972736	0	12	3	0.0725678	0	12	29	-0.148372	0	6	34	0.0449057	1	5	34	-0.00808067	1	5	34	0.0369877	1	5	9
235	35	0.0353997	1	5	35	0.00340471	1	5	4	0.117559	1	8					11	0.00043711	1	17	7	0.0063988	1	7	4	-0.0893354	0	12	4	-0.05632	0	12	30	0.0841999	1	6	35	0.00320686	1	5	35	-0.00808067	1	5	35	-0.00465558	1	5	10
236	36	-0.0211973	0	5	36	-0.00354263	0	5	5	0.000604408	0	8					12	0.000658731	0	17	8	-0.197897	1	7	5	0.0253958	1	12	5	0.023653	1	12	31	-0.122436	0	6	36	-0.00515693	0	5	36	0.0359621	0	5	36	0.0311924	0	5	11
237	37	0.000727907	1	5	37	-0.00354263	1	5	6	-0.166766	1	8					13	0.498525	1	17	9	0.133918	0	7	6	-0.0357648	1	12	6	-0.0232106	1	12	32	0.0977346	1	6	37	-0.150864	1	5	37	0.0158175	1	5	37	-0.140268	1	5	12
238	38	-0.00152071	1	5	38	0.00340471	1	5	7	-0.154123	1	8					0	0.0598947	1	18	10	0.332952	1	7	7	-0.0614186	0	12	7	-0.0856975	0	12	33	0.0977346	1	6	38	0.0365974	1	5	38	0.0359621	1	5	38	0.0724309	1	5	13
239	39	0.0315694	1	5	39	-0.00354263	1	5	8	0.27366	1	8					1	-0.0437448	1	18	11	0.151569	0	7	8	-0.0743939	1	12	8	-0.0741661	1	12	34	0.0705371	0	6	39	0.0157477	0	5	39	-0.00808067	0	5	39	0.00785697	0	5	14
240	40	-0.142514	0	5	40	-0.0081736	0	5	9	0.177723	1	8					2	0.0539119	1	18	12	-0.0599656	1	7	9	-0.0525154	0	12	9	-0.0404799	0	12	35	0.0977346	0	6	40	0.00738838	1	5	40	-0.00808067	1	5	40	-0.000484603	1	5	15
241	41	0.0368938	1	5	41	-0.0151172	1	5	10	0.180466	1	8					3	0.184489	1	18	13	-0.110019	0	7	10	-0.0135323	1	12	10	0.0358388	1	12	36	0.0950388	1	6	41	-0.0135178	0	5	41	-0.00808067	0	5	41	-0.0213272	0	5	16
242	42	0.0945835	0	5	42	-0.0104886	0	5	11	0.0755846	1	8					4	-0.0364714	1	18	14	0.0457447	0	7	11	-0.0256452	0	12	11	-0.0725417	0	12	37	0.0977346	1	6	42	0.0324354	0	5	42	-0.00808067	0	5	42	0.0245224	0	5	17
243	43	0.0219331	1	5	43	-0.0174305	1	5	12	0.152379	1	8					5	-0.0400656	1	18	15	0.135302	1	7	12	-0.0526838	0	12	12	-0.11616	0	12	38	0.0705371	0	6	43	0.0240983	1	5	43	0.0158175	1	5	43	0.0351675	1	5	18
244	44	0.0532441	0	5	44	0.0126653	0	5	13	0.0595635	1	8					6	-0.271687	1	18	16	-0.033542	0	7	13	-0.0316455	1	12	13	0.0275265	1	12	39	-0.148372	1	6	44	0.00320686	0	5	44	-0.00808067	0	5	44	-0.00465558	0	5	19
245	45	-0.0439711	0	5	45	-0.00585825	0	5	14	-0.129364	1	8					7	-0.0643486	1	18	17	-0.207831	1	7	14	0.214277	1	12	14	-0.0277926	1	12	40	-0.0408896	0	6	45	-0.0135178	1	5	45	-0.00808067	1	5	45	-0.0213272	1	5	20
246	46	0.0499781	1	5	46	-0.00585825	1	5	15	0.161607	1	8					8	0.046792	1	18	18	0.0166603	1	7	15	0.209173	0	12	15	-0.00343539	0	12	0	-0.161392	1	7	46	0.0199244	1	5	46	-0.00808067	1	5	46	0.0120264	1	5	21
247	47	-0.000722788	1	5	47	0.00108894	1	5	16	5.94909e-05	1	8					9	-0.0395442	1	18	19	0.305956	1	7	16	-0.0053779	1	12	16	-0.0157637	1	12	1	-0.0372575	1	7	47	0.0199244	1	5	47	-0.00808067	1	5	47	0.0120264	1	5	22
248	48	-0.00587093	0	5	48	0.00803571	0	5	17	0.00932399	0	8					10	-0.0667152	1	18	20	0.135565	1	7	17	0.231151	0	12	17	-0.0590931	0	12	2	0.105561	1	7	48	0.0365974	1	5	48	0.0359621	1	5	48	0.0724309	1	5	23
249	49	0.00463777	1	5	49	0.00340471	1	5	18	-0.0194519	0	8					11	-0.0521947	1	18	21	0.215337	1	7	18	0.0188198	1	12	18	0.103636	1	12	3	0.105561	1	7	49	0.0115689	1	5	49	0.0359621	1	5	49	0.0477713	1	5	24
250	0	0.0232702	1	6	0	-0.00348577	1	6	19	0.0188156	0	8					12	0.111794	1	18	22	0.112529	1	7	19	-0.0569139	0	12	19	-0.0813498	0	12	4	0.102796	1	7	0	-0.0104881	1	6	0	-0.00687378	1	6	0	-0.0164904	1	6	0
251	1	0.184806	1	6	1	0.000683139	1	6	20	0.0544216	0	8					13	0.0390745	0	18	23	0.0651061	1	7	20	0.0103892	1	12	20	0.0340751	1	12	5	0.105561	1	7	1	0.0550768	1	6	1	-0.00687378	1	6	1	0.0485864	1	6	1
252	2	0.0150307	1	6	2	0.000683139	1	6	21	0.0450277	0	8					0	0.00122116	0	19	24	0.017958	0	7	0	0.0171539	1	13	0	0.148547	1	13	6	0.0776393	1	7	2	0.045057	1	6	2	0.0301968	1	6	2	0.0707942	1	6	2
253	3	0.0408711	1	6	3	0.00366091	1	6	22	0.0189584	1	8					1	0.00276607	1	19	25	0.280084	1	7	1	0.0339544	1	13	1	-0.101282	1	13	7	0.105561	1	7	3	0.0249155	1	6	3	0.016587	1	6	3	0.0397015	1	6	3
254	4	-0.0508705	0	6	4	-0.00289023	0	6	23	0.047017	1	8					2	-0.00116225	1	19	26	0.132357	0	7	2	0.118151	1	13	2	0.123739	1	13	8	0.105561	1	7	4	0.0400328	0	6	4	-0.00687378	0	6	4	0.0336348	0	6	4
255	5	0.102687	0	6	5	-0.00229468	0	6	24	0.0753244	1	8					3	-0.00040433	1	19	27	-0.175709	1	7	3	-0.0593288	0	13	3	-0.0868308	0	13	9	-0.093995	0	7	5	-0.000367996	0	6	5	-0.00687378	0	6	5	-0.0064596	0	6	5
256	6	0.0327137	1	6	6	0.00306537	1	6	25	0.0241288	1	8					4	0.00339745	1	19	28	-0.0743126	0	7	4	0.199968	1	13	4	-0.126486	1	13	10	0.105561	1	7	6	-0.16591	1	6	6	-0.00687378	1	6	6	-0.170029	1	6	6
257	7	0.113875	1	6	7	0.00366091	1	6	26	-0.123164	0	8					5	-0.00692683	0	19	29	0.278349	1	7	5	-0.174086	1	13	5	-0.000496455	1	13	11	0.105561	1	7	7	0.045057	1	6	7	-0.00687378	1	6	7	0.0386267	1	6	7
258	8	-0.094386	0	6	8	-0.00289023	0	6	27	0.151692	1	8					6	-0.002615	0	19	30	0.173493	1	7	6	-0.0165985	1	13	6	0.102547	1	13	12	0.105561	1	7	8	0.0400328	1	6	8	0.0301968	1	6	8	0.0658698	1	6	8
259	9	-0.0385286	1	6	9	-0.00348577	1	6	28	-0.192381	1	8					7	-0.000157797	1	19	31	-0.187818	0	7	7	0.00484139	1	13	7	0.0165924	1	13	13	0.0916739	1	7	9	-0.00542862	1	6	9	-0.00687378	1	6	9	-0.0114761	1	6	9
260	10	-0.00224823	1	6	10	0.00187426	1	6	29	0.165422	0	8					8	-0.00113144	0	19	32	0.158904	1	7	8	-0.136724	0	13	8	-0.0424163	0	13	14	0.105561	0	7	10	-0.0756942	1	6	10	0.0301968	1	6	10	-0.0490059	1	6	10
261	11	-0.0640452	1	6	11	-0.00289023	1	6	30	0.0186258	1	8					9	-0.00175134	1	19	33	-0.109949	0	7	9	-0.0248524	0	13	9	0.0423638	0	13	15	0.105561	1	7	11	-0.0357329	1	6	11	-0.00687378	1	6	11	-0.0414917	1	6	11
262	12	-0.00269658	1	6	12	-0.000507994	1	6	31	0.326632	1	8					10	0.000700648	1	19	34	-0.216112	1	7	10	-0.0707806	1	13	10	-0.0649958	1	13	16	-0.0372575	1	7	12	-0.0806314	1	6	12	0.0301968	1	6	12	-0.0539708	1	6	12
263	13	0.0421736	1	6	13	-0.00229468	1	6	32	0.0591174	1	8					11	-0.00170257	1	19	35	0.119382	1	7	11	-0.0830704	0	13	11	-0.0321858	0	13	17	0.105561	1	7	13	0.0148102	1	6	13	-0.00687378	1	6	13	0.00859379	1	6	13
264	14	-0.0219453	1	6	14	0.00366091	1	6	0	0.0853002	1	9					12	-0.000426713	1	19	36	0.119551	1	7	12	0.0188502	0	13	12	-0.0678263	0	13	18	0.105561	1	7	14	-0.0155455	0	6	14	-0.00687378	0	6	14	-0.0215013	0	6	14
265	15	-0.00347109	0	6	15	0.0012787	0	6	1	0.0476711	0	9					13	0.000776826	0	19	37	0.0111289	0	7	13	-0.0409028	0	13	13	-0.0274364	0	13	19	-0.148329	0	7	15	0.00469271	1	6	15	-0.00687378	1	6	15	-0.00144176	1	6	15
266	16	0.0264356	1	6	16	-0.00467682	1	6	2	-0.0229671	1	9					0	0.000674285	0	20	0	-0.0245634	1	8	14	-0.10137	1	13	14	-0.0146664	1	13	20	-0.0372575	0	7	16	0.0299611	1	6	16	0.016587	1	6	16	0.0446839	1	6	16
267	17	-0.00391879	0	6	17	8.75725e-05	0	6	3	-0.0407784	0	9					1	0.00119038	0	20	1	-0.0429038	0	8	15	-0.06978	1	13	15	0.0638087	1	13	21	0.0492128	1	7	17	0.00469271	1	6	17	0.0301968	1	6	17	0.0310873	1	6	17
268	18	0.0124376	1	6	18	0.000683139	1	6	4	-0.023225	0	9					2	0.00045826	1	20	2	0.209038	1	8	16	-0.000381964	1	13	16	-0.00123267	1	13	22	-0.148329	0	7	18	0.045057	1	6	18	0.0301968	1	6	18	0.0707942	1	6	18
269	19	-0.0401901	1	6	19	-0.00289023	1	6	5	0.0116377	0	9					3	0.000269876	0	20	3	0.112727	1	8	17	0.0462451	1	13	17	0.0463793	1	13	23	-0.148329	1	7	19	0.045057	1	6	19	-0.00687378	1	6	19	0.0386267	1	6	19
270	20	0.109034	1	6	20	-0.000507994	1	6	6	0.032697	1	9					4	0.0008739	0	20	4	0.025477	1	8	18	-0.0526297	0	13	18	-0.0678962	0	13	24	0.0916739	0	7	20	0.050072	1	6	20	-0.00687378	1	6	20	0.0436109	1	6	20
271	21	0.0904045	1	6	21	0.00544746	1	6	7	0.0165629	1	9					5	0.00156644	1	20	5	0.132246	1	8	19	0.016381	0	13	19	0.0772288	0	13	25	-0.121543	1	7	21	0.00469271	1	6	21	-0.00687378	1	6	21	-0.00144176	1	6	21
272	22	0.0356433	0	6	22	8.75725e-05	0	6	8	0.116968	1	9					6	0.00485295	1	20	6	0.142222	1	8	20	-0.0318349	0	13	20	-0.0524572	0	13	26	0.105561	1	7	22	-0.10021	0	6	22	-0.00687378	0	6	22	-0.105228	0	6	22
273	23	0.135418	0	6	23	-0.00229468	0	6	9	-0.165093	1	9					7	0.000710994	0	20	7	0.00317707	1	8	0	-0.0571841	1	14	0	-0.0266837	1	14	27	0.105561	1	7	23	0.0350005	0	6	23	-0.00687378	0	6	23	0.0286361	0	6	23
274	24	0.043139	1	6	24	-0.00110356	1	6	10	0.129173	1	9					8	0.0035892	1	20	8	0.109106	1	8	1	-0.011717	0	14	1	0.0951903	0	14	28	0.105561	1	7	24	-0.00542862	1	6	24	-0.00687378	1	6	24	-0.0114761	1	6	24
275	25	0.0648516	1	6	25	8.75725e-05	1	6	11	0.0678125	1	9					9	-0.000957413	1	20	9	-0.126408	1	8	2	0.0145089	1	14	2	-0.0579416	1	14	29	0.105561	0	7	25	0.0198649	0	6	25	-0.00687378	0	6	25	0.0136095	0	6	0
276	26	0.0257101	1	6	26	0.000683139	1	6	12	-0.228795	1	9					10	0.00215987	1	20	10	0.128446	1	8	3	-0.0414209	0	14	3	-0.0941943	0	14	30	-0.0372575	1	7	26	0.00469271	1	6	26	0.016587	1	6	26	0.0197022	1	6	1
277	27	-0.0373226	1	6	27	-0.00229468	1	6	13	0.121577	1	9					11	0.0011802	0	20	11	0.188781	1	8	4	-0.0735805	1	14	4	-0.0184582	1	14	31	0.0776393	1	7	27	0.00469271	1	6	27	0.016587	1	6	27	0.0197022	1	6	2
278	28	0.0145556	1	6	28	0.0012787	1	6	14	0.293419	1	9					12	-0.000118046	1	20	12	0.094023	0	8	5	0.105047	1	14	5	0.0929041	1	14	32	0.105561	0	7	28	-0.0607958	0	6	28	0.0301968	0	6	28	-0.0340563	0	6	3
279	29	0.0962955	1	6	29	-0.00169912	1	6	15	-0.291739	1	9					13	0.00243901	0	20	13	-0.0714213	1	8	6	-0.154286	0	14	6	-0.0710931	0	14	33	-0.121543	0	7	29	-0.000367996	1	6	29	-0.00687378	1	6	29	-0.0064596	1	6	4
280	30	-0.0470139	1	6	30	0.00306537	1	6	16	0.163755	1	9									14	-0.0729596	1	8	7	0.0112649	0	14	7	-0.0112238	0	14	34	-0.161392	0	7	30	0.045057	1	6	30	-0.00687378	1	6	30	0.0386267	1	6	5
281	31	-0.0657716	1	6	31	8.75725e-05	1	6	17	-0.267021	1	9									15	0.0723572	0	8	8	-0.107711	1	14	8	-0.0399799	1	14	35	0.0492128	1	7	31	-0.0104881	1	6	31	-0.00687378	1	6	31	-0.0164904	1	6	6
282	32	-0.0991297	1	6	32	0.00306537	1	6	18	-0.0482708	0	9									16	0.0113443	1	8	9	0.0645961	1	14	9	0.0125799	1	14	36	0.105561	1	7	32	-0.0457869	0	6	32	-0.00687378	0	6	32	-0.0514411	0	6	7
283	33	-0.0316383	1	6	33	-0.00348577	1	6	19	-0.0757222	1	9									17	-0.093904	0	8	10	0.0667961	1	14	10	0.171551	1	14	37	0.102796	1	7	33	-0.0256497	0	6	33	-0.00687378	0	6	33	-0.0315091	0	6	8
284	34	1.61594e-05	1	6	34	-0.00348577	1	6	20	-0.29238	1	9									18	-0.0967693	1	8	11	0.119155	0	14	11	0.118691	0	14	38	0.0776393	0	7	34	0.0249155	0	6	34	-0.00687378	0	6	34	0.0186224	0	6	9
285	35	-0.0327999	1	6	35	-0.00229468	1	6	21	0.0515795	0	9									19	-0.0701482	1	8	12	0.0256692	0	14	12	0.156423	0	14	39	-0.093995	1	7	35	0.0350005	1	6	35	-0.00687378	1	6	35	0.0286361	1	6	10
286	36	0.0111397	1	6	36	0.000683139	1	6	22	0.00901373	1	9									20	0.075475	1	8	13	-0.183795	1	14	13	-0.177272	1	14	40	0.0916739	0	7	36	0.0400328	1	6	36	-0.00687378	1	6	36	0.0336348	1	6	11
287	37	0.0123227	1	6	37	8.75725e-05	1	6	23	-0.110153	1	9									21	-0.208442	1	8	14	0.0845226	0	14	14	-0.0407615	0	14	0	-0.0846711	1	8	37	0.0249155	1	6	37	-0.00687378	1	6	37	0.0186224	1	6	12
288	38	0.00784488	1	6	38	0.00187426	1	6	24	0.0196914	1	9									22	-0.0612056	1	8	15	0.0273737	1	14	15	0.0146017	1	14	1	0.0133309	1	8	38	0.050072	1	6	38	-0.00687378	1	6	38	0.0436109	1	6	13
289	39	-0.0484236	1	6	39	-0.00229468	1	6	25	0.139599	1	9									23	0.0686719	1	8	16	-0.0564088	0	14	16	-0.0995653	0	14	2	0.110319	1	8	39	-0.0357329	0	6	39	-0.00687378	0	6	39	-0.0414917	0	6	14
290	40	0.0175417	1	6	40	0.00187426	1	6	26	0.0852913	1	9									24	0.0260975	1	8	17	0.0867242	1	14	17	0.152129	1	14	3	0.09454	1	8	40	0.045057	1	6	40	0.016587	1	6	40	0.0595737	1	6	15
291	41	0.0320782	1	6	41	8.75725e-05	1	6	27	-0.136482	1	9									25	0.224797	1	8	18	0.0204678	1	14	18	0.102949	1	14	4	0.10718	1	8	41	-0.00542862	1	6	41	-0.00687378	1	6	41	-0.0114761	1	6	16
292	42	0.164365	1	6	42	-0.00110356	1	6	28	0.063502	1	9									26	0.056794	0	8	19	0.0359736	1	14	19	0.0276714	1	14	5	-0.176404	0	8	42	-0.109884	1	6	42	-0.00687378	1	6	42	-0.114778	1	6	17
293	43	0.0188642	1	6	43	0.00306537	1	6	29	0.0978232	1	9									27	-0.113207	1	8	20	0.11503	1	14	20	0.121698	1	14	6	-0.190654	0	8	43	0.050072	0	6	43	-0.00687378	0	6	43	0.0436109	0	6	18
294	44	0.0037496	1	6	44	-0.00110356	1	6	30	0.102797	1	9									28	-0.0862716	1	8	0	0.0879027	0	15	0	0.116191	0	15	7	0.110319	1	8	44	0.0198649	0	6	44	-0.00687378	0	6	44	0.0136095	0	6	19
295	45	-0.0773816	0	6	45	-0.000507994	0	6	31	-0.044507	1	9									29	0.141084	1	8	1	0.0255089	0	15	1	-0.00988186	0	15	8	0.0785637	0	8	45	0.0198649	1	6	45	-0.00687378	1	6	45	0.0136095	1	6	20
296	46	0.0312512	1	6	46	-0.00348577	1	6	32	0.274846	1	9									30	-0.127477	0	8	2	0.0644926	1	15	2	0.0426626	1	15	9	-0.0523591	1	8	46	0.050072	1	6	46	-0.00687378	1	6	46	0.0436109	1	6	21
297	47	0.02765	1	6	47	0.00246982	1	6	0	0.0333244	1	10									31	0.0577084	1	8	3	0.0822671	0	15	3	0.0179946	0	15	10	-0.0846711	1	8	47	-0.0155455	1	6	47	-0.00687378	1	6	47	-0.0215013	1	6	22
298	48	-0.0461142	0	6	48	-0.00289023	0	6	1	0.169567	1	10									32	-0.10551	1	8	4	0.0359871	1	15	4	0.00619769	1	15	11	-0.190654	1	8	48	0.0400328	1	6	48	0.0301968	1	6	48	0.0658698	1	6	23
299	49	-0.00807196	1	6	49	-0.000507994	1	6	2	0.0852931	1	10									33	0.0704259	1	8	5	0.00555267	0	15	5	-0.0357454	0	15	12	0.110319	1	8	49	-0.0155455	1	6	49	-0.00687378	1	6	49	-0.0215013	1	6	24
300	0	-0.0220685	1	7	0	0.00480776	1	7	3	-0.196877	1	10									34	0.051679	1	8	6	-0.108053	1	15	6	-0.0793403	1	15	13	-0.146919	1	8	0	-0.000458923	0	7	0	-0.0100464	0	7	0	-0.0053555	0	7	0
301	1	0.0817625	1	7	1	-0.00537974	1	7	4	0.0748235	1	10									35	0.237012	1	8	7	0.125586	1	15	7	0.14428	1	15	14	0.0785637	0	8	1	-0.000458923	1	7	1	0.0518512	1	7	1	0.0574768	1	7	1
302	2	0.0343715	1	7	2	0.0149913	1	7	5	-0.140404	0	10									36	0.188862	1	8	8	0.0559602	1	15	8	0.0231794	1	15	15	-0.190654	1	8	2	-0.000458923	0	7	2	-0.0100464	0	7	2	-0.0053555	0	7	2
303	3	0.0514868	1	7	3	0.0115977	1	7	6	-0.111887	1	10									37	-0.0453054	0	8	9	0.116149	0	15	9	0.142094	0	15	16	0.110319	1	8	3	-0.000458923	1	7	3	-0.0100464	1	7	3	0.00314224	1	7	3
304	4	0.0355755	0	7	4	0.0251623	0	7	7	-0.344426	1	10									0	-0.0536672	1	9	10	0.107153	1	15	10	0.0612137	1	15	17	0.110319	1	8	4	-0.000458923	1	7	4	-0.0100464	1	7	4	-0.0053555	1	7	4
305	5	0.0424659	1	7	5	-0.00198399	1	7	8	0.126197	1	10									1	0.201787	1	9	11	-0.114436	0	15	11	-0.186179	0	15	18	-0.146919	0	8	5	-0.000458923	1	7	5	-0.0100464	1	7	5	-0.0155483	1	7	5
306	6	0.0483417	1	7	6	-0.0121694	1	7	9	0.104492	1	10									2	0.0521022	1	9	12	-0.0438788	0	15	12	0.00716251	0	15	19	-0.146919	0	8	6	-0.000458923	1	7	6	-0.0100464	1	7	6	0.00314224	1	7	6
307	7	-0.0102974	1	7	7	-0.00198399	1	7	10	-0.00144066	0	10									3	-0.0504031	1	9	13	0.0112148	1	15	13	0.0628506	1	15	20	-0.176404	1	8	7	-0.000458923	1	7	7	0.0122145	1	7	7	-0.0548979	1	7	7
308	8	-0.0106272	0	7	8	-0.00537974	0	7	11	0.0675515	1	10									4	-0.0459836	0	9	14	-0.0659061	0	15	14	-0.104424	0	15	21	0.110319	1	8	8	-0.000458923	1	7	8	-0.0100464	1	7	8	-0.0121517	1	7	8
309	9	0.00559906	1	7	9	0.0115977	1	7	12	0.161735	1	10									5	-0.0433866	0	9	15	-0.127684	0	15	15	-0.0504538	0	15	22	-0.176404	1	8	9	-0.000458923	1	7	9	0.0518512	1	7	9	0.0641745	1	7	9
310	10	0.0098929	1	7	10	-0.0121694	1	7	13	0.0107593	1	10									6	0.293653	1	9	16	-0.0485529	0	15	16	-0.0705724	0	15	23	0.110319	1	8	10	-0.000458923	0	7	10	-0.0100464	0	7	10	-0.0206403	0	7	10
311	11	-0.0738391	1	7	11	-0.008775	1	7	14	0.262109	1	10									7	0.157369	0	9	17	-0.0420437	1	15	17	-0.0898912	1	15	24	0.110319	1	8	11	-0.000458923	0	7	11	-0.0100464	0	7	11	-0.142375	0	7	11
312	12	0.0210539	0	7	12	0.0115977	0	7	15	0.0805921	1	10									8	0.00753517	1	9	18	0.208186	1	15	18	0.0249139	1	15	25	0.110319	1	8	12	-0.000458923	1	7	12	-0.0100464	1	7	12	0.00484173	1	7	12
313	13	0.00553387	1	7	13	-0.008775	1	7	16	0.0855756	1	10									9	0.173774	1	9	19	0.0564876	1	15	19	-0.0112185	1	15	26	0.09454	1	8	13	-0.000458923	1	7	13	-0.0100464	1	7	13	-0.0053555	1	7	13
314	14	0.0193979	1	7	14	0.00820312	1	7	17	0.0793704	0	10									10	-0.032453	1	9	20	0.254674	1	15	20	0.115737	1	15	27	0.09454	0	8	14	-0.000458923	0	7	14	-0.0100464	0	7	14	0.00484173	0	7	14
315	15	-0.0472118	1	7	15	-0.0121694	1	7	18	-0.0840169	1	10									11	-0.114461	1	9	0	0.00610488	1	16	0	-0.10626	1	16	28	0.110319	1	8	15	-0.000458923	1	7	15	-0.0100464	1	7	15	-0.0019565	1	7	15
316	16	-0.0122294	1	7	16	-0.0155628	1	7	19	-0.0785454	1	10									12	0.0568213	1	9	1	0.0314671	1	16	1	-0.0221746	1	16	29	0.110319	1	8	16	-0.000458923	1	7	16	0.0122145	1	7	16	0.0213488	1	7	16
317	17	-0.0191276	1	7	17	0.0115977	1	7	20	-0.209273	0	10									13	-0.087032	1	9	2	0.0419715	1	16	2	0.0392072	1	16	30	-0.0523591	1	8	17	-0.000458923	1	7	17	-0.0100464	1	7	17	-0.000256914	1	7	17
318	18	-0.0240299	1	7	18	-0.0189547	1	7	21	-0.00735513	0	10									14	0.419213	1	9	3	0.072706	0	16	3	0.0320432	0	16	31	0.110319	0	8	18	-0.000458923	0	7	18	-0.0100464	0	7	18	-0.0274229	0	7	18
319	19	-0.00745926	1	7	19	-0.0121694	1	7	22	-0.108665	1	10									15	-0.196083	1	9	4	-0.0701856	1	16	4	0.0150077	1	16	32	-0.116271	0	8	19	-0.000458923	1	7	19	-0.0100464	1	7	19	-0.0274229	1	7	19
320	20	0.0117477	1	7	20	0.00820312	1	7	23	0.257819	1	10									16	-0.117426	1	9	5	-0.00316115	1	16	5	0.109288	1	16	33	0.110319	1	8	20	-0.000458923	1	7	20	-0.0100464	1	7	20	-0.010453	1	7	20
321	21	-0.0143635	1	7	21	-0.00537974	1	7	24	0.145926	1	10									17	0.0218864	1	9	6	0.110392	1	16	6	0.0494832	1	16	34	-0.131728	1	8	21	-0.000458923	1	7	21	0.0518512	1	7	21	0.0220262	1	7	21
322	22	-0.0522913	0	7	22	0.0217739	0	7	25	0.0283559	1	10									18	0.0246749	0	9	7	0.0634901	0	16	7	0.124663	0	16	35	0.0785637	1	8	22	-0.000458923	1	7	22	-0.0100464	1	7	22	-0.0794587	1	7	22
323	23	-0.044861	0	7	23	0.0115977	0	7	26	0.197569	1	10									19	-0.010108	1	9	8	0.0555164	1	16	8	-0.129962	1	16	36	0.10718	1	8	23	-0.000458923	1	7	23	-0.0100464	1	7	23	-0.000256914	1	7	23
324	24	-0.107148	0	7	24	-0.0121694	0	7	27	-0.057782	1	10									20	0.0220481	1	9	9	0.0737894	0	16	9	0.0158483	0	16	37	0.110319	1	8	24	-0.000458923	1	7	24	-0.0100464	1	7	24	0.0065411	1	7	24
325	25	-0.0470605	0	7	25	-0.0223448	0	7	28	0.0739273	1	10									21	0.111244	1	9	10	-0.129613	0	16	10	-0.0645144	0	16	38	-0.176404	0	8	25	-0.000458923	1	7	25	-0.0100464	1	7	25	-0.008754	1	7	0
326	26	-0.00392818	1	7	26	-0.00537974	1	7	29	-0.0400919	1	10									22	-0.0734044	1	9	11	-0.0494772	0	16	11	-0.0538652	0	16	39	-0.146919	1	8	26	-0.000458923	0	7	26	-0.0100464	0	7	26	-0.118624	0	7	1
327	27	-0.0743968	1	7	27	0.0183834	1	7	30	0.114913	0	10									23	0.0535863	1	9	12	0.0192508	0	16	12	-0.000846063	0	16	40	0.09454	1	8	27	-0.000458923	0	7	27	-0.0100464	0	7	27	-0.0053555	0	7	2
328	28	0.0605899	1	7	28	0.0251623	1	7	31	0.0504631	1	10									24	0.117303	0	9	13	-0.0822501	0	16	13	-0.0533015	0	16	0	0.0838396	1	9	28	-0.000458923	1	7	28	0.0518512	1	7	28	0.0524397	1	7	3
329	29	0.0116705	1	7	29	0.0149913	1	7	32	0.0418507	0	10									25	0.103818	1	9	14	-0.000562712	1	16	14	0.00191601	1	16	1	0.0814773	1	9	29	-0.000458923	0	7	29	-0.0100464	0	7	29	-0.010453	0	7	4
330	30	0.0317436	0	7	30	-0.0121694	0	7	0	-0.195842	1	11									26	0.0909662	0	9	15	0.0383131	1	16	15	0.0626546	1	16	2	0.0838396	0	9	30	-0.000458923	1	7	30	-0.0100464	1	7	30	0.0065411	1	7	5
331	31	-0.0411093	1	7	31	-0.0155628	1	7	1	0.00579407	1	11									27	-0.198762	1	9	16	0.0247558	1	16	16	0.00949829	1	16	3	-0.10793	1	9	31	-0.000458923	0	7	31	-0.0100464	0	7	31	-0.0375771	0	7	6
332	32	0.0752153	1	7	32	0.0217739	1	7	2	-0.100303	1	11									28	0.271104	1	9	17	0.115931	1	16	17	0.151159	1	16	4	0.0814773	1	9	32	-0.000458923	1	7	32	-0.0100464	1	7	32	0.00484173	1	7	7
333	33	0.0220681	1	7	33	-0.008775	1	7	3	0.0573951	1	11									29	-0.0910038	1	9	18	0.0701124	1	16	18	-0.10456	1	16	5	0.0838396	1	9	33	-0.000458923	1	7	33	0.0518512	1	7	33	0.055799	1	7	8
334	34	0.0230767	1	7	34	0.00480776	1	7	4	-0.318539	1	11									30	0.283982	1	9	19	-0.07808	0	16	19	-0.0735182	0	16	6	0.0838396	1	9	34	-0.000458923	1	7	34	0.0518512	1	7	34	0.05412	1	7	9
335	35	0.0531045	1	7	35	0.031932	1	7	5	-0.0802715	1	11									31	-0.133233	1	9	20	-0.0122792	1	16	20	-0.00496138	1	16	7	-0.142066	0	9	35	-0.000458923	0	7	35	-0.0100464	0	7	35	-0.00365604	0	7	10
336	36	-0.0731439	0	7	36	-0.0189547	0	7	6	0.177054	1	11									32	0.108219	1	9	0	-0.111743	1	17	0	-0.100043	1	17	8	0.0838396	1	9	36	-0.000458923	1	7	36	-0.0100464	1	7	36	-0.0053555	1	7	11
337	37	-0.0303148	1	7	37	0.00141195	1	7	7	0.04263	1	11									33	0.295961	1	9	1	-0.00969322	1	17	1	-0.0538384	1	17	9	0.0838396	1	9	37	-0.000458923	1	7	37	-0.0100464	1	7	37	-0.0019565	1	7	12
338	38	0.0212766	1	7	38	-0.00198399	1	7	8	-0.267504	1	11									34	0.0477912	1	9	2	0.0503626	0	17	2	0.17911	0	17	10	-0.130827	0	9	38	-0.000458923	1	7	38	-0.0100464	1	7	38	-0.00365604	1	7	13
339	39	-0.0953016	1	7	39	-0.0121694	1	7	9	-0.0594586	1	11									35	-0.161711	1	9	3	0.18705	1	17	3	0.200688	1	17	11	0.0838396	1	9	39	-0.000458923	1	7	39	-0.0100464	1	7	39	-0.000256914	1	7	14
340	40	0.0111207	1	7	40	0.0115977	1	7	10	-0.0671445	1	11									36	-0.104157	0	9	4	-0.112919	0	17	4	-0.148913	0	17	12	-0.130827	1	9	40	-0.000458923	1	7	40	-0.0100464	1	7	40	-0.0291171	1	7	15
341	41	-0.0467917	1	7	41	0.00141195	1	7	11	0.0511042	1	11									37	0.0713146	0	9	5	0.0902621	0	17	5	0.180682	0	17	13	0.0838396	0	9	41	-0.000458923	1	7	41	0.0122145	1	7	41	-0.044802	1	7	16
342	42	-0.0926461	1	7	42	-0.00198399	1	7	12	0.0308418	1	11									0	-0.00185176	1	10	6	0.00740944	0	17	6	-0.00630387	0	17	14	-0.142066	0	9	42	-0.000458923	1	7	42	0.0122145	1	7	42	0.023045	1	7	17
343	43	-0.00554514	1	7	43	-0.0121694	1	7	13	0.0223914	0	11									1	0.370175	1	10	7	-0.12323	1	17	7	-0.191149	1	17	15	-0.0607797	0	9	43	-0.000458923	1	7	43	0.0122145	1	7	43	0.0162572	1	7	18
344	44	0.0337137	1	7	44	0.0183834	1	7	14	0.201302	1	11									2	-0.0164924	0	10	8	-0.16119	1	17	8	-0.144049	1	17	16	0.0838396	1	9	44	-0.000458923	1	7	44	-0.0100464	1	7	44	-0.0053555	1	7	19
345	45	-0.121365	0	7	45	-0.00198399	0	7	15	-0.0911249	1	11									3	0.169305	0	10	9	0.0767593	1	17	9	0.0353839	1	17	17	0.0838396	1	9	45	-0.000458923	0	7	45	-0.0100464	0	7	45	-0.017246	0	7	20
346	46	0.0186292	0	7	46	-0.00198399	0	7	16	-0.15349	0	11									4	0.0857912	0	10	10	-0.00558798	0	17	10	0.111489	0	17	18	-0.10793	1	9	46	-0.000458923	0	7	46	0.0518512	0	7	46	0.0288069	0	7	21
347	47	0.00479345	1	7	47	0.0115977	1	7	17	0.125834	1	11									5	-0.130898	0	10	11	0.0627678	1	17	11	0.327224	1	17	19	0.0838396	1	9	47	-0.000458923	1	7	47	-0.0100464	1	7	47	0.00144268	1	7	22
348	48	0.020321	0	7	48	-0.00198399	0	7	18	0.135782	1	11									6	-0.143581	1	10	12	0.274831	0	17	12	-0.311658	0	17	20	-0.130827	0	9	48	-0.000458923	0	7	48	-0.0100464	0	7	48	-0.0053555	0	7	23
349	49	0.0251623	0	7	49	0.0183834	0	7	19	-0.304543	1	11									7	-0.0207436	0	10	13	0.103652	1	17	13	0.0488489	1	17	21	0.0719917	1	9	49	-0.000458923	0	7	49	0.0518512	0	7	49	0.0372676	0	7	24
350	0	0.000590739	0	8	0	-0.0041038	0	8	20	0.0987791	1	11									8	0.245687	0	10	14	-0.0730715	1	17	14	-0.0631618	1	17	22	-0.0607797	0	9	0	0.000349647	1	8	0	0.00813906	1	8	0	0.00770767	1	8	0
351	1	0.0875016	1	8	1	-0.0041038	1	8	21	0.0676249	1	11									9	0.20951	0	10	15	0.228867	1	17	15	0.105696	1	17	23	0.0838396	1	9	1	-0.236639	0	8	1	-0.00241478	0	8	1	-0.237425	0	8	1
352	2	0.0500103	0	8	2	-0.0041038	0	8	22	0.134569	1	11									10	0.182417	0	10	16	-0.0340396	1	17	16	0.00656613	1	17	24	0.0838396	1	9	2	0.0284821	1	8	2	-0.00241478	1	8	2	0.0263648	1	8	2
353	3	0.0267536	1	8	3	-0.0041038	1	8	23	-0.150374	1	11									11	0.0945148	1	10	17	0.233335	1	17	17	0.0176209	1	17	25	-0.0367287	0	9	3	0.0244701	0	8	3	-0.00241478	0	8	3	0.0223666	0	8	3
354	4	0.00933418	0	8	4	-0.0041038	0	8	24	0.075031	1	11									12	0.113375	1	10	18	-0.10669	0	17	18	-0.0867073	0	17	26	-0.0962942	1	9	4	0.0324904	0	8	4	-0.00241478	0	8	4	0.0303596	0	8	4
355	5	-0.0332404	1	8	5	-0.0041038	1	8	25	0.0217582	1	11									13	-0.138104	0	10	19	0.10123	1	17	19	0.117325	1	17	27	0.0838396	1	9	5	0.0284821	1	8	5	-0.00241478	1	8	5	0.0263648	1	8	5
356	6	0.0121912	1	8	6	-0.0041038	1	8	26	-0.346512	0	11									14	0.124818	0	10	20	0.113158	0	17	20	0.0295594	0	17	28	0.0838396	1	9	6	0.0244701	0	8	6	-0.00241478	0	8	6	0.0223666	0	8	6
357	7	0.104388	0	8	7	-0.0041038	0	8	27	0.0578198	1	11									15	-0.0427867	0	10	0	0.0893531	1	18	0	0.0885754	1	18	29	0.0838396	1	9	7	0.0404941	1	8	7	-0.00241478	1	8	7	0.0383369	1	8	7
358	8	-0.051731	0	8	8	-0.0041038	0	8	28	-0.0700998	0	11									16	0.0886723	1	10	1	0.00982892	0	18	1	0.15728	0	18	30	0.0600607	1	9	8	0.00437286	0	8	8	-0.00241478	0	8	8	0.00234313	0	8	8
359	9	0.0169849	1	8	9	-0.0041038	1	8	29	0.0538584	0	11									17	-0.116815	1	10	2	-0.0827502	1	18	2	-0.0722438	1	18	31	-0.10793	1	9	9	0.016437	1	8	9	-0.00241478	1	8	9	0.0143622	1	8	9
360	10	-0.00774899	1	8	10	-0.0041038	1	8	30	0.152179	0	11									18	0.049681	0	10	3	0.0748472	1	18	3	0.104046	1	18	32	0.0600607	1	9	10	0.0204549	0	8	10	-0.00241478	0	8	10	0.0183656	0	8	10
361	11	-0.074277	0	8	11	-0.0041038	0	8	31	0.0269948	0	11									19	-0.129406	1	10	4	0.082311	1	18	4	0.262186	1	18	33	-0.10793	0	9	11	-0.00367362	0	8	11	-0.00241478	0	8	11	-0.00567199	0	8	11
362	12	0.0300222	1	8	12	-0.0041038	1	8	32	-0.0124877	1	11									20	-0.0789582	0	10	5	-0.0536909	1	18	5	-0.0284253	1	18	34	0.0838396	1	9	12	-0.027785	1	8	12	-0.00241478	1	8	12	-0.0296834	1	8	12
363	13	-0.0506541	1	8	13	-0.0041038	1	8	0	0.061498	1	12									21	0.0792094	1	10	6	0.0242816	1	18	6	0.154563	1	18	35	0.0838396	1	9	13	0.00437286	1	8	13	0.012512	1	8	13	0.0129962	1	8	13
364	14	-0.0223938	0	8	14	-0.0041038	0	8	1	0.106469	0	12									22	-0.120266	1	10	7	0.0244034	1	18	7	0.0239195	1	18	36	0.0719917	1	9	14	0.0324904	1	8	14	0.00813906	1	8	14	0.0396861	1	8	14
365	15	0.0365963	0	8	15	-0.0041038	0	8	2	0.147772	0	12									23	-0.0207029	1	10	8	-0.0311948	0	18	8	-0.07263	0	18	37	0.0838396	1	9	15	0.016437	1	8	15	0.00813906	1	8	15	0.0237212	1	8	15
366	16	0.0267986	0	8	16	-0.0041038	0	8	3	0.245348	1	12									24	-0.253331	1	10	9	0.0546957	1	18	9	0.0971707	1	18	38	0.0814773	1	9	16	0.0364946	1	8	16	0.00813906	1	8	16	0.0436659	1	8	16
367	17	-0.000923138	1	8	17	-0.0041038	1	8	4	0.231852	1	12									25	-0.152725	0	10	10	-0.0914381	0	18	10	-0.0703286	0	18	39	0.0838396	1	9	17	0.0364946	0	8	17	-0.00241478	0	8	17	0.0343504	0	8	17
368	18	-0.0263311	1	8	18	-0.0041038	1	8	5	-0.0259485	0	12									26	0.0196633	1	10	11	0.050474	1	18	11	0.106983	1	18	40	-0.0367287	1	9	18	0.016437	1	8	18	-0.00241478	1	8	18	0.0143622	1	8	18
369	19	0.0202098	1	8	19	-0.0041038	1	8	6	0.0955211	1	12									27	0.12118	1	10	12	-0.0912629	1	18	12	-0.163946	1	18	0	-0.122422	0	10	19	-0.00367362	1	8	19	-0.00241478	1	8	19	-0.00567199	1	8	19
370	20	0.0114742	1	8	20	-0.0041038	1	8	7	-0.0538486	1	12									28	0.10493	1	10	13	0.0213101	1	18	13	-0.0978882	1	18	1	-0.147265	0	10	20	0.0364946	1	8	20	-0.00241478	1	8	20	0.0343504	1	8	20
371	21	0.0256683	1	8	21	-0.0041038	1	8	8	0.243853	1	12									29	0.0568542	0	10	14	0.175548	1	18	14	-0.0684463	1	18	2	0.0884944	1	10	21	-0.0076964	1	8	21	-0.00241478	1	8	21	-0.00967871	1	8	21
372	22	0.0366011	0	8	22	-0.0041038	0	8	9	0.13167	0	12									30	0.142495	1	10	15	0.0876268	1	18	15	0.099708	1	18	3	0.0754557	1	10	22	0.0324904	1	8	22	0.012512	1	8	22	0.040961	1	8	22
373	23	0.0409564	1	8	23	-0.0041038	1	8	10	-0.0165777	1	12									31	-0.178677	0	10	16	-0.152332	1	18	16	-0.155567	1	18	4	-0.159403	0	10	23	0.00437286	1	8	23	-0.00241478	1	8	23	0.00234313	1	8	23
374	24	-0.107077	1	8	24	-0.0041038	1	8	11	0.222783	1	12									32	0.0167729	1	10	17	-0.0249319	1	18	17	0.00541315	1	18	5	-0.0708802	1	10	24	-0.0117182	1	8	24	0.00813906	1	8	24	-0.00431467	1	8	24
375	25	0.025692	0	8	25	-0.0041038	0	8	12	0.0910428	0	12									33	-0.0877783	0	10	18	-0.0615803	1	18	18	-0.146567	1	18	6	0.085896	1	10	25	0.00437286	1	8	25	-0.00241478	1	8	25	0.00234313	1	8	0
376	26	0.0582176	0	8	26	-0.0041038	0	8	13	-0.203222	1	12									34	0.272448	1	10	19	-0.0160998	0	18	19	-0.02645	0	18	7	-0.0969184	0	10	26	0.00437286	1	8	26	-0.00241478	1	8	26	0.00234313	1	8	1
377	27	0.0278718	1	8	27	-0.0041038	1	8	14	0.18221	1	12									35	0.0254011	1	10	20	-0.0687375	0	18	20	-0.0992015	0	18	8	0.035776	1	10	27	0.0244701	1	8	27	0.012512	1	8	27	0.0329896	1	8	2
378	28	-0.00164528	1	8	28	-0.0041038	1	8	15	0.120305	1	12									36	0.179083	1	10	0	0.0493437	1	19	0	0.149173	1	19	9	0.0884944	1	10	28	0.0284821	1	8	28	0.012512	1	8	28	0.0369776	1	8	3
379	29	0.0107976	1	8	29	-0.0041038	1	8	16	0.206657	1	12									37	-0.0574939	1	10	1	-0.0416865	0	19	1	-0.104061	0	19	10	-0.159403	0	10	29	0.0124171	1	8	29	-0.00241478	1	8	29	0.010357	1	8	4
380	30	0.0733036	1	8	30	-0.0041038	1	8	17	-0.0676818	0	12									0	-0.135016	1	11	2	0.205273	1	19	2	0.0291192	1	19	11	-0.159403	1	10	30	0.0404941	1	8	30	-0.00241478	1	8	30	0.0383369	1	8	5
381	31	0.0125952	1	8	31	-0.0041038	1	8	18	-0.0887372	1	12									1	-0.123989	1	11	3	0.215851	1	19	3	0.249376	1	19	12	0.0884944	1	10	31	0.0244701	1	8	31	-0.00241478	1	8	31	0.0223666	1	8	6
382	32	0.0256635	1	8	32	-0.0041038	1	8	19	-0.302112	1	12									2	0.113462	1	11	4	0.0482787	1	19	4	-0.0477504	1	19	13	-0.159403	0	10	32	0.0324904	1	8	32	-0.00241478	1	8	32	0.0303596	1	8	7
383	33	0.0754645	1	8	33	-0.0041038	1	8	20	-0.00640073	1	12									3	-0.076331	1	11	5	-0.111374	0	19	5	-0.00332315	0	19	14	0.0623111	0	10	33	0.0124171	1	8	33	0.00813906	1	8	33	0.0197211	1	8	8
384	34	0.0640391	1	8	34	-0.0041038	1	8	21	0.00556733	1	12									4	0.122607	1	11	6	-0.101265	1	19	6	-0.10172	1	19	15	-0.0444437	0	10	34	0.0124171	0	8	34	-0.00241478	0	8	34	0.010357	0	8	9
385	35	0.00928905	1	8	35	-0.0041038	1	8	22	-0.0445224	1	12									5	0.053657	0	11	7	-0.129874	0	19	7	-0.0140496	0	19	16	0.0884944	1	10	35	0.0244701	1	8	35	-0.00241478	1	8	35	0.0223666	1	8	10
386	36	0.12982	1	8	36	-0.0041038	1	8	23	-0.0721767	0	12									6	-0.00927396	1	11	8	0.0247277	1	19	8	0.0214516	1	19	17	0.085896	1	10	36	0.0364946	1	8	36	-0.00241478	1	8	36	0.0343504	1	8	11
387	37	-0.00811981	1	8	37	-0.0041038	1	8	24	0.140125	1	12									7	-0.0393701	1	11	9	-0.0491471	0	19	9	-0.0682161	0	19	18	0.0884944	1	10	37	-0.12187	1	8	37	0.012512	1	8	37	-0.113248	1	8	12
388	38	-0.035421	1	8	38	-0.0041038	1	8	25	-0.246716	1	12									8	0.0761022	1	11	10	0.13285	1	19	10	0.174965	1	19	19	0.0884944	1	10	38	0.0204549	1	8	38	0.012512	1	8	38	0.0289973	1	8	13
389	39	0.0311206	1	8	39	-0.0041038	1	8	26	0.000560628	0	12									9	0.215316	1	11	11	0.101423	0	19	11	0.0370267	0	19	20	-0.0708802	1	10	39	0.016437	1	8	39	0.00813906	1	8	39	0.0237212	1	8	14
390	40	-0.0343332	0	8	40	-0.0041038	0	8	27	-0.110558	1	12									10	0.177695	1	11	12	0.0715443	1	19	12	0.214989	1	19	21	-0.147265	1	10	40	0.0444883	1	8	40	-0.00241478	1	8	40	0.0423185	1	8	15
391	41	-0.0517075	1	8	41	-0.0041038	1	8	28	0.038585	0	12									11	0.0316958	1	11	13	0.228778	0	19	13	0.170761	0	19	22	0.035776	1	10	41	0.0244701	1	8	41	-0.00241478	1	8	41	0.0223666	1	8	16
392	42	0.0191967	1	8	42	-0.0041038	1	8	29	0.0801057	1	12									12	-0.146133	1	11	14	0.450903	1	19	14	0.073664	1	19	23	-0.0708802	0	10	42	-0.035799	0	8	42	-0.00241478	0	8	42	-0.0376622	0	8	17
393	43	-0.00929093	1	8	43	-0.0041038	1	8	30	0.216068	1	12									13	0.251518	1	11	15	0.095391	0	19	15	0.0148003	0	19	24	0.0884944	1	10	43	0.0364946	1	8	43	0.00813906	1	8	43	0.0436659	1	8	18
394	44	-0.0343782	1	8	44	-0.0041038	1	8	31	-0.0134164	1	12									14	-0.0920488	0	11	16	0.160721	1	19	16	0.108987	1	19	25	-0.122422	1	10	44	0.0284821	1	8	44	-0.00241478	1	8	44	0.0263648	1	8	19
395	45	-0.0564726	0	8	45	-0.0041038	0	8	32	0.34255	1	12									15	0.180754	0	11	17	0.0545514	1	19	17	0.0680863	1	19	26	0.0884944	1	10	45	0.000349647	1	8	45	-0.00241478	1	8	45	-0.00166454	1	8	20
396	46	0.0235277	1	8	46	-0.0041038	1	8	0	0.0965477	1	13									16	0.0317867	0	11	18	0.136014	1	19	18	0.0932596	1	19	27	0.085896	1	10	46	-0.0117182	1	8	46	-0.00241478	1	8	46	-0.0136842	1	8	21
397	47	0.0690152	1	8	47	-0.0041038	1	8	1	0.118098	1	13									17	-0.0630487	0	11	19	0.000800107	1	19	19	0.0869128	1	19	28	0.0884944	1	10	47	0.0324904	1	8	47	-0.00241478	1	8	47	0.0303596	1	8	22
398	48	0.0365514	1	8	48	-0.0041038	1	8	2	0.19558	1	13									18	-0.0465757	1	11	20	0.0934863	0	19	20	0.155751	0	19	29	0.0884944	1	10	48	-0.0517675	1	8	48	0.00813906	1	8	48	-0.0442754	1	8	23
399	49	-0.0103883	1	8	49	-0.0041038	1	8	3	0.00684242	1	13									19	-0.101404	1	11	0	0.0313275	1	20	0	-0.000308715	1	20	30	0.00903672	1	10	49	0.0284821	1	8	49	-0.00241478	1	8	49	0.0263648	1	8	24
400	0	0.0285018	1	9	0	-0.000544178	1	9	4	0.0613171	1	13									20	0.193013	0	11	1	0.0143546	1	20	1	0.0935518	1	20	31	-0.0969184	1	10	0	0.0482186	1	9	0	-0.0111549	1	9	0	0.0377242	1	9	0
401	1	0.10109	1	9	1	0.00164125	1	9	5	0.175623	1	13									21	0.175932	0	11	2	0.0947951	1	20	2	0.117859	1	20	32	0.0884944	1	10	1	-0.122167	1	9	1	0.0376749	1	9	1	-0.089873	1	9	1
402	2	0.126647	1	9	2	0.00382661	1	9	6	-0.0408764	0	13									22	0.00836125	1	11	3	-0.0543037	1	20	3	-0.107599	1	20	33	0.0623111	0	10	2	0.0310232	1	9	2	0.0376749	1	9	2	0.0616532	1	9	2
403	3	0.0112835	1	9	3	-0.00272958	1	9	7	0.159251	1	13									23	-0.0481066	0	11	4	-0.0687237	1	20	4	-0.0773089	1	20	34	-0.147265	1	10	3	0.0310232	1	9	3	-0.0111549	1	9	3	0.020803	1	9	3
404	4	-0.04549	1	9	4	0.00382661	1	9	8	0.070451	0	13									24	-0.133024	1	11	5	0.0620815	1	20	5	0.132198	1	20	35	0.0884944	1	10	4	0.025273	0	9	4	-0.0111549	0	9	4	0.0151501	0	9	4
405	5	-0.0876205	1	9	5	-0.00200112	1	9	9	0.191361	1	13									25	0.229968	1	11	6	0.0400078	1	20	6	0.0753942	1	20	36	0.0884944	1	10	5	0.0367652	1	9	5	0.0376749	1	9	5	0.0672194	1	9	5
406	6	-0.0524606	0	9	6	-0.00418646	0	9	10	-0.00174581	1	13									26	-0.115224	1	11	7	0.0802954	1	20	7	0.129712	1	20	37	0.0623111	1	10	6	0.0195161	1	9	6	-0.0111549	1	9	6	0.00949326	1	9	6
407	7	0.0264485	1	9	7	0.00382661	1	9	11	0.111859	1	13									27	-0.0856715	1	11	8	0.0272751	1	20	8	0.139649	1	20	38	-0.0708802	1	10	7	-0.00354829	0	9	7	-0.0111549	0	9	7	-0.0131438	0	9	7
408	8	-0.0104293	0	9	8	0.000912773	0	9	12	0.0798517	0	13									28	0.132834	0	11	9	-0.06093	0	20	9	-0.0998484	0	20	39	0.00903672	1	10	8	-0.0835185	0	9	8	-0.0111549	0	9	8	-0.0913539	0	9	8
409	9	-0.0852605	0	9	9	-0.00272958	0	9	13	0.0338526	0	13									29	-0.0643488	0	11	10	0.0314084	0	20	10	-0.0266009	0	20	40	0.0884944	1	10	9	0.0539269	1	9	9	0.0417105	1	9	9	0.0907369	1	9	9
410	10	-0.00259826	1	9	10	-0.000544178	1	9	14	0.153373	1	13									30	0.0967628	1	11	11	0.200819	1	20	11	-0.0309314	1	20	0	-0.136365	1	11	10	-0.122167	1	9	10	-0.0111549	1	9	10	-0.129029	1	9	10
411	11	-0.0250239	1	9	11	-0.00491488	1	9	15	0.0318083	0	13									31	0.0770888	1	11	12	0.045059	0	20	12	0.176532	0	20	1	-0.166454	1	11	11	0.0482186	1	9	11	-0.0111549	1	9	11	0.0377242	1	9	11
412	12	-0.00868353	1	9	12	0.00164125	1	9	16	-0.00117363	1	13									32	0.264013	1	11	13	0.00520892	1	20	13	-0.0442785	1	20	2	0.122674	1	11	12	0.0310232	1	9	12	-0.0111549	1	9	12	0.020803	1	9	12
413	13	-0.0656338	1	9	13	0.000912773	1	9	17	0.0407022	1	13									33	0.172555	1	11	14	0.0104568	1	20	14	0.187195	1	20	3	0.122674	0	11	13	0.0195161	1	9	13	-0.0111549	1	9	13	0.00949326	1	9	13
414	14	0.0102652	1	9	14	-0.00200112	1	9	18	0.205194	1	13									34	0.0456881	1	11	15	-0.00275035	0	20	15	0.0862827	0	20	4	0.122674	1	11	14	0.0424975	0	9	14	-0.0111549	0	9	14	0.0320915	0	9	14
415	15	0.0702758	0	9	15	-0.00345803	0	9	19	0.0128991	0	13									35	0.000528579	0	11	16	0.0599732	1	20	16	0.150812	1	20	5	0.122674	1	11	15	0.0367652	1	9	15	-0.0111549	1	9	15	0.0264506	1	9	15
416	16	-0.0585772	1	9	16	0.00309816	1	9	20	0.165648	1	13									36	-0.035218	0	11	17	-0.035702	0	20	17	0.0371721	0	20	6	-0.0403924	1	11	16	0.025273	1	9	16	-0.0111549	1	9	16	0.0151501	1	9	16
417	17	-0.0449786	1	9	17	0.000184298	1	9	21	0.139335	1	13									37	-0.0585177	1	11	18	-0.0754654	0	20	18	-0.0315145	0	20	7	-0.0730948	1	11	17	0.0424975	1	9	17	-0.0111549	1	9	17	0.0320915	1	9	17
418	18	-0.0774245	0	9	18	-0.00418646	0	9	22	-0.13942	0	13									0	-0.120527	0	12	19	-0.202173	1	20	19	-0.178905	1	20	8	-0.0730948	1	11	18	0.025273	1	9	18	0.0417105	1	9	18	0.0631131	1	9	18
419	19	0.154708	0	9	19	0.000912773	0	9	23	0.0303995	0	13									1	-0.153994	1	12	20	0.0209144	1	20	20	0.0182807	1	20	9	-0.181022	0	11	19	-0.00931585	1	9	19	-0.0111549	1	9	19	-0.0187983	1	9	19
420	20	0.144099	1	9	20	-0.00200112	1	9	24	0.0345783	1	13									2	-0.00808574	0	12									10	0.122674	1	11	20	0.0137539	1	9	20	0.0376749	1	9	20	0.0448666	1	9	20
421	21	-0.0553001	1	9	21	0.000912773	1	9	25	-0.151187	0	13									3	-0.0525034	1	12									11	0.122674	1	11	21	0.0424975	0	9	21	-0.0111549	0	9	21	0.0320915	0	9	21
422	22	-0.0732594	1	9	22	0.00164125	1	9	26	0.146254	1	13									4	0.152037	1	12									12	0.122674	0	11	22	0.0367652	1	9	22	-0.0111549	1	9	22	0.0264506	1	9	22
423	23	0.0486583	1	9	23	0.00819681	1	9	27	0.122652	0	13									5	0.195723	1	12									13	0.122674	1	11	23	0.00798814	1	9	23	-0.0111549	1	9	23	-0.00182623	1	9	23
424	24	0.0120137	1	9	24	-0.00200112	1	9	28	-0.0336437	0	13									6	0.0929499	1	12									14	0.122674	1	11	24	-0.0150809	1	9	24	-0.0111549	1	9	24	-0.024448	1	9	24
425	25	0.0212249	1	9	25	-0.00127265	1	9	29	0.145328	1	13									7	0.0492317	0	12									15	0.122674	1	11	25	0.00798814	1	9	25	-0.0111549	1	9	25	-0.00182623	1	9	0
426	26	-0.0320962	1	9	26	0.00236971	1	9	30	-0.0759944	0	13									8	-0.16317	0	12									16	-0.136365	1	11	26	0.0539269	1	9	26	-0.0111549	1	9	26	0.0433472	1	9	1
427	27	-0.0460063	1	9	27	-0.00418646	1	9	31	0.0508159	1	13									9	0.104772	1	12									17	0.122674	1	11	27	0.0310232	0	9	27	-0.0111549	0	9	27	0.020803	0	9	2
428	28	-0.0244234	1	9	28	0.00528344	1	9	32	0.0909489	1	13									10	0.124374	1	12									18	0.122674	1	11	28	-0.0666045	0	9	28	0.0376749	0	9	28	-0.0342034	0	9	3
429	29	-0.106846	0	9	29	0.00455503	0	9	0	-0.0811088	1	14									11	-0.228656	0	12									19	-0.136365	1	11	29	0.0137539	1	9	29	-0.0111549	1	9	29	0.003834	1	9	4
430	30	-0.0750355	0	9	30	0.00236971	0	9	1	0.0323982	1	14									12	0.285182	1	12									20	-0.0403924	1	11	30	0.0367652	0	9	30	-0.0111549	0	9	30	0.0264506	0	9	5
431	31	0.195941	0	9	31	0.00164125	0	9	2	-0.0819482	1	14									13	0.0858408	1	12									21	-0.0730948	0	11	31	-0.194617	1	9	31	-0.0111549	1	9	31	-0.199524	1	9	6
432	32	-0.00953633	1	9	32	-0.00200112	1	9	3	-0.0822772	0	14									14	0.106918	1	12									22	0.122674	0	11	32	0.0539269	1	9	32	-0.0111549	1	9	32	0.0433472	1	9	7
433	33	-0.0454655	1	9	33	-0.00418646	1	9	4	0.142209	1	14									15	0.0201277	1	12									23	-0.0403924	0	11	33	0.00798814	0	9	33	-0.0111549	0	9	33	-0.00182623	0	9	8
434	34	0.0394924	0	9	34	-0.00200112	0	9	5	0.187629	1	14									16	-0.0932769	1	12									24	0.122674	1	11	34	0.00798814	1	9	34	-0.0111549	1	9	34	-0.00182623	1	9	9
435	35	-0.00255018	1	9	35	0.00236971	1	9	6	-0.0712684	1	14									17	-0.0475324	1	12									25	-0.0403924	0	11	35	0.059621	1	9	35	-0.0111549	1	9	35	0.0489592	1	9	10
436	36	-0.034071	0	9	36	-0.00491488	0	9	7	-0.169466	0	14									18	-0.141067	0	12									26	0.122674	1	11	36	0.0539269	1	9	36	-0.0111549	1	9	36	0.0433472	1	9	11
437	37	0.105869	1	9	37	-0.00345803	1	9	8	0.115844	1	14									19	0.165908	1	12									27	0.122674	1	11	37	0.0367652	0	9	37	-0.0111549	0	9	37	0.0264506	0	9	12
438	38	0.217368	0	9	38	-0.00418646	0	9	9	0.267991	1	14									20	-0.0671753	1	12									28	0.106978	0	11	38	0.0652995	1	9	38	-0.0111549	1	9	38	0.0545588	1	9	13
439	39	0.00463917	0	9	39	0.00236971	0	9	10	-0.0429255	1	14									21	-0.170633	1	12									29	0.122674	1	11	39	-0.0438157	1	9	39	-0.0111549	1	9	39	-0.0525741	1	9	14
440	40	0.0523946	1	9	40	0.00236971	1	9	11	0.163196	1	14									22	0.218832	1	12									30	0.106978	0	11	40	0.025273	1	9	40	-0.0111549	1	9	40	0.0151501	1	9	15
441	41	-0.0074704	1	9	41	-0.00345803	1	9	12	0.0860197	1	14									23	-0.0633799	1	12									31	0.122674	1	11	41	-0.00931585	0	9	41	-0.0111549	0	9	41	-0.0187983	0	9	16
442	42	-0.0463601	1	9	42	-0.00345803	1	9	13	0.0340433	0	14									24	0.108091	1	12									32	0.122674	1	11	42	0.0367652	0	9	42	-0.0111549	0	9	42	0.0264506	0	9	17
443	43	-0.111038	0	9	43	-0.000544178	0	9	14	-0.034575	1	14									25	-0.0930713	1	12									33	-0.181022	1	11	43	0.00798814	1	9	43	0.0376749	1	9	43	0.0392464	1	9	18
444	44	0.0251409	1	9	44	0.000912773	1	9	15	-0.135769	1	14									26	-0.0574017	0	12									34	0.119554	1	11	44	0.0137539	1	9	44	-0.0111549	1	9	44	0.003834	1	9	19
445	45	-0.0665096	1	9	45	-0.00127265	1	9	16	-0.0872611	1	14									27	0.333866	1	12									35	0.122674	1	11	45	0.059621	0	9	45	-0.0111549	0	9	45	0.0489592	0	9	20
446	46	0.0678767	1	9	46	0.00601182	1	9	17	-0.0774657	1	14									28	0.00160591	0	12									36	0.122674	1	11	46	0.059621	1	9	46	-0.0111549	1	9	46	0.0489592	1	9	21
447	47	3.22173e-05	0	9	47	-0.00127265	0	9	18	0.094469	1	14									29	-0.0473599	0	12									37	-0.136365	1	11	47	0.0367652	1	9	47	-0.0111549	1	9	47	0.0264506	1	9	22
448	48	-0.00990043	0	9	48	0.00455503	0	9	19	-0.0403134	1	14									30	-0.00984292	1	12									38	0.091059	0	11	48	0.00222022	1	9	48	-0.0111549	1	9	48	-0.007486	1	9	23
449	49	-0.0350552	1	9	49	-0.00491488	1	9	20	-0.00508232	1	14									31	-0.165317	1	12									39	0.122674	1	11	49	0.00798814	0	9	49	-0.0111549	0	9	49	-0.00182623	0	9	24
450	0	0.0184944	0	10	0	0.0107503	0	10	21	-0.023915	1	14									32	0.212873	1	12									40	0.122674	1	11	0	-0.084507	1	10	0	-0.00561296	1	10	0	-0.0892747	1	10	0
451	1	-0.0330042	1	10	1	-0.00518335	1	10	22	0.0638441	1	14									33	-0.00872821	1	12									0	0.102107	1	12	1	0.00757401	1	10	1	-0.00561296	1	10	1	0.00238989	1	10	1
452	2	0.0638575	1	10	2	0.00437765	1	10	23	0.146059	0	14									34	0.0275958	1	12									1	0.0147803	0	12	2	0.0568742	1	10	2	0.0238216	1	10	2	0.0783204	1	10	2
453	3	0.00362824	1	10	3	0.0107503	1	10	24	-0.360447	0	14									35	-0.0583529	0	12									2	-0.13486	1	12	3	0.00757401	1	10	3	0.0238216	1	10	3	0.0295325	1	10	3
454	4	0.00984314	1	10	4	-0.00836985	1	10	25	0.0565205	1	14									36	-0.152182	1	12									3	-0.106034	1	12	4	0.0446157	1	10	4	-0.00561296	1	10	4	0.0393611	1	10	4
455	5	0.0216548	1	10	5	-0.00518335	1	10	26	0.087993	0	14									37	-0.108088	1	12									4	0.105037	1	12	5	-0.00481198	0	10	5	0.0238216	0	10	5	0.0172092	0	10	5
456	6	-0.00542483	0	10	6	-0.00199643	0	10	27	0.0955522	1	14									0	0.158891	1	13									5	0.105037	0	12	6	0.0629785	1	10	6	-0.00561296	1	10	6	0.0577107	1	10	6
457	7	-0.0488977	1	10	7	-0.00518335	1	10	28	-0.0484964	1	14									1	-0.192215	0	13									6	0.0903154	1	12	7	0.0507527	1	10	7	0.0238216	1	10	7	0.0722851	1	10	7
458	8	0.0508506	1	10	8	-0.00836985	1	10	29	0.155073	1	14									2	0.141919	1	13									7	-0.162751	1	12	8	-0.0480172	0	10	8	-0.00561296	0	10	8	-0.0529895	0	10	8
459	9	-0.0984377	0	10	9	-0.0147406	0	10	30	-0.0898393	0	14									3	0.1771	1	13									8	0.105037	1	12	9	-0.0171921	1	10	9	0.0238216	1	10	9	0.00486492	1	10	9
460	10	-0.0813748	1	10	10	-0.00199643	1	10	31	-0.101112	1	14									4	-0.0959061	1	13									9	-0.0463085	1	12	10	-0.00481198	1	10	10	-0.00561296	1	10	10	-0.00995969	1	10	10
461	11	-0.0295798	1	10	11	0.00756428	1	10	32	0.301232	1	14									5	0.289673	1	13									10	0.105037	1	12	11	0.0384652	1	10	11	0.0262356	1	10	11	0.061517	1	10	11
462	12	0.0834112	0	10	12	0.00119066	0	10	0	0.00107378	1	15									6	0.216189	1	13									11	0.105037	1	12	12	-0.0784783	1	10	12	0.0238216	1	10	12	-0.0566453	1	10	12
463	13	-0.00158948	0	10	13	-0.00518335	0	10	1	-0.0988704	1	15									7	-0.0510106	1	13									12	0.105037	1	12	13	-0.0541458	1	10	13	-0.00561296	1	10	13	-0.0590873	1	10	13
464	14	-0.051014	1	10	14	-0.00836985	1	10	2	-0.117702	1	15									8	-0.21823	1	13									13	0.0754306	0	12	14	0.0384652	1	10	14	0.0262356	1	10	14	0.061517	1	10	14
465	15	0.0448329	0	10	15	0.00437765	0	10	3	0.174166	0	15									9	0.0708699	1	13									14	-0.0463085	1	12	15	0.0446157	1	10	15	-0.00561296	1	10	15	0.0393611	1	10	15
466	16	-0.0764061	1	10	16	0.0203021	1	10	4	0.073557	1	15									10	-0.0382586	1	13									15	-0.162751	0	12	16	0.0261308	1	10	16	-0.00561296	1	10	16	0.0209041	1	10	16
467	17	-0.00165082	1	10	17	0.00756428	1	10	5	0.213064	0	15									11	-0.20485	1	13									16	0.105037	1	12	17	0.0690638	0	10	17	-0.00561296	0	10	17	0.0637949	0	10	17
468	18	-0.0880354	1	10	18	-0.00836985	1	10	6	-0.0168601	1	15									12	-0.0221697	1	13									17	0.105037	1	12	18	0.032303	1	10	18	-0.00561296	1	10	18	0.0270653	1	10	18
469	19	0.159037	1	10	19	0.0171195	1	10	7	0.0333551	0	15									13	-0.0493508	0	13									18	0.105037	1	12	19	-0.00481198	0	10	19	-0.00561296	0	10	19	-0.00995969	0	10	19
470	20	-0.0351026	0	10	20	0.0107503	0	10	8	0.0223311	0	15									14	0.348486	1	13									19	0.105037	1	12	20	-0.0295511	0	10	20	-0.00561296	0	10	20	-0.0346074	0	10	20
471	21	0.0981278	1	10	21	0.0107503	1	10	9	0.0949033	1	15									15	0.00901286	1	13									20	-0.13486	1	12	21	0.032303	1	10	21	0.0262356	1	10	21	0.0554261	1	10	21
472	22	0.00859577	1	10	22	-0.0115557	1	10	10	-0.022759	0	15									16	-0.0448789	0	13									21	0.102107	1	12	22	0.0629785	0	10	22	-0.00561296	0	10	22	0.0577107	0	10	22
473	23	0.020485	0	10	23	-0.0115557	0	10	11	0.0362409	1	15									17	0.283015	1	13									22	0.105037	1	12	23	0.00757401	0	10	23	-0.00561296	0	10	23	0.00238989	0	10	23
474	24	0.151182	1	10	24	0.0171195	1	10	12	0.0305314	0	15									18	0.288875	1	13									23	-0.13486	0	12	24	0.0690638	1	10	24	-0.00561296	1	10	24	0.0637949	1	10	24
475	25	0.0187625	1	10	25	-0.00199643	1	10	13	0.163446	1	15									19	0.20083	1	13									24	-0.176296	0	12	25	0.0507527	1	10	25	-0.00561296	1	10	25	0.045492	1	10	0
476	26	0.0169962	1	10	26	-0.0179242	1	10	14	0.184958	1	15									20	0.107159	1	13									25	-0.0764504	1	12	26	-0.0480172	0	10	26	-0.00561296	0	10	26	-0.0529895	0	10	1
477	27	-0.0621166	0	10	27	0.0139354	0	10	15	0.0989638	1	15									21	-0.0147932	0	13									26	-0.13486	1	12	27	0.0137645	1	10	27	-0.00561296	1	10	27	0.00856453	1	10	2
478	28	0.0405349	1	10	28	-0.0115557	1	10	16	0.0394395	1	15									22	0.203148	0	13									27	0.105037	1	12	28	0.0137645	1	10	28	0.0238216	1	10	28	0.0356816	1	10	3
479	29	-0.00272273	1	10	29	-0.0115557	1	10	17	0.108305	1	15									23	0.0481757	0	13									28	-0.176296	0	12	29	-0.20813	1	10	29	-0.00561296	1	10	29	-0.211855	1	10	4
480	30	-0.0297033	0	10	30	0.00756428	0	10	18	-0.0126919	1	15									24	0.197162	1	13									29	0.0903154	0	12	30	0.0137645	1	10	30	0.0238216	1	10	30	0.0356816	1	10	5
481	31	0.0200636	1	10	31	0.00437765	1	10	19	-0.0935834	0	15									25	0.0464529	1	13									30	-0.13486	1	12	31	-0.0295511	1	10	31	-0.00561296	1	10	31	-0.0346074	1	10	6
482	32	0.000691342	1	10	32	0.0107503	1	10	20	0.0106622	1	15									26	0.0371986	0	13									31	-0.0764504	0	12	32	0.032303	1	10	32	0.0262356	1	10	32	0.0554261	1	10	7
483	33	-0.0250494	1	10	33	-0.00836985	1	10	21	-0.11751	0	15									27	-0.0969304	0	13									32	0.0754306	1	12	33	0.032303	0	10	33	0.0238216	0	10	33	0.0540566	0	10	8
484	34	0.071526	1	10	34	0.0139354	1	10	22	0.29566	1	15									28	-0.467267	0	13									33	-0.0463085	0	12	34	0.0629785	1	10	34	-0.00561296	1	10	34	0.0577107	1	10	9
485	35	-0.0249085	1	10	35	0.0234831	1	10	23	-0.118487	0	15									29	-0.0221009	1	13									34	0.105037	1	12	35	-0.0110037	0	10	35	-0.00561296	0	10	35	-0.0161309	0	10	10
486	36	0.00697055	1	10	36	0.0234831	1	10	24	0.13569	1	15									30	-0.109934	1	13									35	0.105037	1	12	36	-0.0171921	0	10	36	-0.00561296	0	10	36	-0.0222971	0	10	11
487	37	-0.00132749	1	10	37	-0.024287	1	10	25	0.0806695	1	15									31	0.0696369	1	13									36	-0.106034	0	12	37	-0.0171921	1	10	37	-0.00561296	1	10	37	-0.0222971	1	10	12
488	38	-0.00205849	0	10	38	0.00756428	0	10	26	0.211251	1	15									32	0.104335	0	13									37	-0.162751	0	12	38	0.0384652	0	10	38	-0.00561296	0	10	38	0.0332182	0	10	13
489	39	-0.0236747	1	10	39	-0.0115557	1	10	27	0.0687862	0	15									33	0.140563	1	13									38	0.105037	0	12	39	0.032303	1	10	39	0.0238216	1	10	39	0.0540566	1	10	14
490	40	-0.00334439	1	10	40	0.00437765	1	10	28	-0.0704751	1	15									34	0.0662389	1	13									39	0.0754306	1	12	40	0.0261308	1	10	40	-0.00561296	1	10	40	0.0209041	1	10	15
491	41	-0.0314394	1	10	41	-0.00199643	1	10	29	0.00535566	1	15									35	0.0488325	1	13									40	0.105037	1	12	41	0.0629785	1	10	41	-0.00561296	1	10	41	0.0577107	1	10	16
492	42	-0.0873831	1	10	42	-0.0179242	1	10	30	0.34598	1	15									36	0.0544895	1	13									0	0.0735079	0	13	42	0.0507527	0	10	42	-0.00561296	0	10	42	0.045492	0	10	17
493	43	-0.00119057	0	10	43	-0.0115557	0	10	31	0.0853111	0	15									37	0.170539	1	13									1	0.0144516	1	13	43	0.032303	1	10	43	0.0238216	1	10	43	0.0540566	1	10	18
494	44	0.130063	0	10	44	-0.00836985	0	10	32	0.0689845	1	15									0	0.0549204	1	14									2	0.102371	1	13	44	-0.131694	1	10	44	0.0238216	1	10	44	-0.110609	1	10	19
495	45	-0.158217	1	10	45	0.00119066	1	10	0	-0.11696	0	16									1	0.261201	1	14									3	0.102371	1	13	45	0.0446157	1	10	45	-0.00561296	1	10	45	0.0393611	1	10	20
496	46	-0.135139	0	10	46	-0.00199643	0	10	1	0.0777767	1	16									2	-0.100687	0	14									4	-0.171909	0	13	46	0.0261308	0	10	46	-0.00561296	0	10	46	0.0209041	0	10	21
497	47	0.123033	1	10	47	-0.00518335	1	10	2	0.218964	0	16									3	0.20908	1	14									5	0.102371	0	13	47	0.0199507	1	10	47	-0.00561296	1	10	47	0.0147366	1	10	22
498	48	-0.00783869	1	10	48	-0.00836985	1	10	3	-0.201467	1	16									4	-0.138625	1	14									6	-0.131362	1	13	48	0.0629785	1	10	48	0.0238216	1	10	48	0.0843324	1	10	23
499	49	0.0635285	1	10	49	0.0361854	1	10	4	0.279581	1	16									5	-0.165095	1	14									7	0.102371	1	13	49	0.00138123	1	10	49	-0.00561296	1	10	49	-0.00378548	1	10	24
500	0	-0.0935889	1	11	0	-0.027115	1	11	5	0.222785	0	16									6	0.125927	0	14									8	-0.103217	0	13	0	0.0200445	1	11	0	-0.00931036	1	11	0	0.0112674	1	11
501	1	0.0344735	1	11	1	0.0317639	1	11	6	0.29734	1	16									7	0.209039	1	14									9	-0.131362	1	13	1	-0.0948996	1	11	1	-0.00931036	1	11	1	-0.102518	1	11
502	2	0.00697659	1	11	2	-0.00187801	1	11	7	0.271781	1	16									8	-0.0494908	1	14									10	-0.171909	0	13	2	0.0200445	1	11	2	0.0416285	1	11	2	0.0595647	1	11
503	3	0.106998	0	11	3	0.000929045	0	11	8	0.0736339	1	16									9	0.083663	1	14									11	0.102371	1	13	3	-0.00105743	1	11	3	-0.00931036	1	11	3	-0.00968611	1	11
504	4	0.0110888	1	11	4	0.00934915	1	11	9	-0.213245	1	16									10	0.00196754	1	14									12	0.102371	1	13	4	0.0147728	0	11	4	-0.00931036	0	11	4	0.00602986	0	11
505	5	0.049595	1	11	5	0.0121549	1	11	10	0.227254	1	16									11	-0.185657	0	14									13	0.0880153	1	13	5	-0.139748	1	11	5	-0.00931036	1	11	5	-0.146703	1	11
506	6	0.114171	1	11	6	-0.0131033	1	11	11	-0.195212	1	16									12	0.144138	1	14									14	-0.171909	0	13	6	0.00422064	1	11	6	0.0416285	1	11	6	0.0440172	1	11
507	7	0.011444	1	11	7	0.0121549	1	11	12	-0.163143	1	16									13	0.163823	1	14									15	-0.131362	1	13	7	-0.0168855	0	11	7	-0.00931036	0	11	7	-0.025383	0	11
508	8	0.156838	0	11	8	0.00373604	0	11	13	0.132469	0	16									14	0.119964	1	14									16	-0.171909	0	13	8	0.046313	1	11	8	-0.00931036	1	11	8	0.0373951	1	11
509	9	-0.105126	0	11	9	-0.00187801	0	11	14	0.2858	1	16									15	-0.0998522	0	14									17	0.0735079	0	13	9	0.046313	1	11	9	-0.00931036	1	11	9	0.0373951	1	11
510	10	-0.0760729	1	11	10	-0.015908	1	11	15	0.0595616	1	16									16	-0.00858766	1	14									18	0.102371	1	13	10	0.0410751	1	11	10	-0.00931036	1	11	10	0.0321814	1	11
511	11	-0.087473	0	11	11	-0.015908	0	11	16	0.2384	1	16									17	0.334376	1	14									19	0.102371	0	13	11	0.0200445	1	11	11	-0.00931036	1	11	11	0.0112674	1	11
512	12	-0.101831	0	11	12	-0.00187801	0	11	17	-0.195621	1	16									18	0.124038	1	14									20	-0.131362	1	13	12	0.0358282	0	11	12	-0.00931036	0	11	12	0.0269606	0	11
513	13	-0.0658904	1	11	13	0.0205669	1	11	18	0.119153	1	16									19	-0.0106648	1	14									21	0.102371	1	13	13	-0.00105743	1	11	13	-0.00931036	1	11	13	-0.00968611	1	11
514	14	-0.0808054	1	11	14	-0.0102978	1	11	19	0.0985513	0	16									20	0.158431	1	14									22	0.102371	1	13	14	-0.043175	0	11	14	-0.00931036	0	11	14	-0.0514182	0	11
515	15	-0.109741	0	11	15	-0.015908	0	11	20	0.0252852	0	16									21	-0.0638236	1	14									23	-0.158641	0	13	15	-0.00105743	1	11	15	0.0174216	1	11	15	0.0108645	1	11
516	16	0.0489734	1	11	16	0.00373604	1	11	21	0.132371	1	16									22	0.0429596	1	14									24	0.102371	1	13	16	0.0515405	1	11	16	0.0174216	1	11	16	0.0629224	1	11
517	17	0.0332417	0	11	17	-0.00187801	0	11	22	-0.0520607	1	16									23	0.149324	1	14									25	-0.158641	1	13	17	0.00949777	1	11	17	0.0416285	1	11	17	0.0492107	1	11
518	18	-0.0506429	1	11	18	-0.00468495	1	11	23	0.0122299	0	16									24	0.108323	1	14									26	-0.158641	1	13	18	0.046313	1	11	18	-0.00931036	1	11	18	0.0373951	1	11
519	19	-0.0161968	1	11	19	-0.0102978	1	11	24	0.0810016	0	16									25	-0.00762813	0	14									27	0.0144516	0	13	19	0.0410751	1	11	19	-0.00931036	1	11	19	0.0321814	1	11
520	20	0.0327001	1	11	20	-0.00187801	1	11	25	0.182587	1	16									26	-0.197583	1	14									28	0.102371	1	13	20	-0.0168855	1	11	20	-0.00931036	1	11	20	-0.025383	1	11
521	21	-0.0779593	1	11	21	0.00934915	1	11	26	0.0658466	1	16									27	0.303895	1	14									29	0.102371	1	13	21	0.0305734	1	11	21	0.0416285	1	11	21	0.0698671	1	11
522	22	0.0278078	1	11	22	0.0065428	1	11	27	-0.13918	1	16									28	0.045281	1	14									30	0.102371	1	13	22	0.0147728	1	11	22	-0.00931036	1	11	22	0.00602986	1	11
523	23	-0.0624849	1	11	23	0.000929045	1	11	28	0.324951	1	16									29	0.0495891	1	14									31	0.0995134	1	13	23	0.0200445	0	11	23	-0.00931036	0	11	23	0.0112674	0	11
524	24	-0.0890665	0	11	24	-0.0131033	0	11	29	0.0797471	0	16									30	0.0814396	0	14									32	0.102371	1	13	24	0.0410751	1	11	24	-0.00931036	1	11	24	0.0321814	1	11
525	25	0.0195346	0	11	25	0.017764	0	11	30	-0.0598104	1	16									31	-0.109647	1	14									33	0.102371	1	13	25	0.0253118	1	11	25	-0.00931036	1	11	25	0.0165025	1	11
526	26	0.106448	1	11	26	-0.015908	1	11	31	0.309797	1	16									32	0.15993	1	14									34	0.102371	1	13	26	-0.0116117	1	11	26	-0.00931036	1	11	26	-0.0201547	1	11
527	27	0.0174863	1	11	27	-0.00468495	1	11	32	0.313104	1	16									33	-0.138964	0	14									35	0.0995134	1	13	27	0.0410751	1	11	27	0.0416285	1	11	27	0.0801093	1	11
528	28	-0.0560848	1	11	28	-0.00187801	1	11	0	0.178767	1	17									34	0.0828883	1	14									36	0.102371	1	13	28	0.0147728	1	11	28	-0.00931036	1	11	28	0.00602986	1	11
529	29	0.00879009	1	11	29	-0.00468495	1	11	1	-0.375954	0	17									35	-0.0802311	1	14									37	-0.0743718	1	13	29	-0.043175	0	11	29	-0.00931036	0	11	29	-0.0514182	0	11
530	30	0.18444	0	11	30	0.00934915	0	11	2	-0.100208	1	17									36	0.294405	1	14									38	0.0880153	1	13	30	0.0305734	1	11	30	-0.00931036	1	11	30	0.0217339	1	11
531	31	-0.0979356	1	11	31	-0.00749159	1	11	3	-0.0814173	0	17									37	-0.112246	0	14									39	0.0441349	1	13	31	-0.0640418	0	11	31	0.0416285	0	11	31	-0.0239593	0	11
532	32	-0.0439684	1	11	32	-0.00749159	1	11	4	0.0306604	1	17									0	-0.132112	1	15									40	-0.0743718	0	13	32	0.0358282	1	11	32	-0.00931036	1	11	32	0.0269606	1	11
533	33	-0.00616091	1	11	33	-0.00187801	1	11	5	0.0228298	1	17									1	-0.222752	1	15									0	0.103115	1	14	33	0.0305734	1	11	33	0.0174216	1	11	33	0.0422005	1	11
534	34	0.17496	0	11	34	-0.0102978	0	11	6	0.192277	1	17									2	-0.073784	1	15									1	0.0725317	1	14	34	0.0305734	0	11	34	-0.00931036	0	11	34	0.0217339	0	11
535	35	-0.10064	0	11	35	-0.0102978	0	11	7	-0.129278	1	17									3	-0.0501128	1	15									2	-0.143759	0	14	35	0.0147728	1	11	35	-0.00931036	1	11	35	0.00602986	1	11
536	36	-0.150534	0	11	36	0.0289672	0	11	8	0.112529	0	17									4	-0.0204255	1	15									3	-0.0839896	0	14	36	-0.00633526	1	11	36	-0.00931036	1	11	36	-0.014922	1	11
537	37	0.0328274	1	11	37	0.00373604	1	11	9	0.232344	1	17									5	-0.0194221	1	15									4	0.103115	1	14	37	-0.186842	1	11	37	0.0174216	1	11	37	-0.175229	1	11
538	38	-0.00734193	0	11	38	0.0065428	0	11	10	0.0856645	1	17									6	-0.0362859	0	15									5	0.103115	1	14	38	0.0305734	1	11	38	0.0174216	1	11	38	0.0422005	1	11
539	39	-0.0910445	1	11	39	-0.0187117	1	11	11	-0.0317037	1	17									7	0.24989	1	15									6	0.087908	1	14	39	-0.0116117	0	11	39	-0.00931036	0	11	39	-0.0201547	0	11
540	40	0.188379	1	11	40	-0.00468495	1	11	12	0.0217176	1	17									8	-0.00081262	1	15									7	-0.185923	0	14	40	0.0515405	1	11	40	-0.00931036	1	11	40	0.0426007	1	11
541	41	0.0601179	0	11	41	-0.0102978	0	11	13	0.0977483	1	17									9	0.0474864	1	15									8	0.103115	1	14	41	0.0305734	1	11	41	-0.00931036	1	11	41	0.0217339	1	11
542	42	0.0457796	1	11	42	0.0065428	1	11	14	0.0824343	1	17									10	0.0908459	1	15									9	-0.0839896	1	14	42	-0.053632	0	11	42	-0.00931036	0	11	42	-0.0617619	0	11
543	43	0.0222331	1	11	43	0.0261687	1	11	15	-0.0578185	0	17									11	-0.185429	0	15									10	-0.143759	1	14	43	0.0410751	1	11	43	0.0416285	1	11	43	0.0801093	1	11
544	44	0.123658	0	11	44	-0.015908	0	11	16	-0.0084092	1	17									12	-0.0858727	1	15									11	0.087908	0	14	44	0.0200445	1	11	44	-0.00931036	1	11	44	0.0112674	1	11
545	45	-0.0131588	1	11	45	0.017764	1	11	17	-0.204177	1	17									13	0.188013	1	15									12	-0.172164	1	14	45	-0.0116117	1	11	45	-0.00931036	1	11	45	-0.0201547	1	11
546	46	-0.0552342	0	11	46	0.0149599	0	11	18	0.11325	0	17									14	0.063796	1	15									13	-0.185923	1	14	46	-0.0379316	1	11	46	-0.00931036	1	11	46	-0.046229	1	11
547	47	0.0436553	1	11	47	0.000929045	1	11	19	0.0644865	1	17									15	0.175851	1	15									14	0.103115	1	14	47	0.0358282	0	11	47	-0.00931036	0	11	47	0.0269606	0	11
548	48	-0.0755279	1	11	48	0.000929045	1	11	20	0.256488	1	17									16	0.0535563	1	15									15	-0.129152	1	14	48	0.00949777	1	11	48	-0.00931036	1	11	48	0.000790992	1	11
549	49	-0.0297102	1	11	49	0.00373604	1	11	21	0.162849	1	17									17	0.269009	1	15									16	0.0725317	1	14	49	-0.200302	1	11	49	-0.00931036	1	11	49	-0.206203	1	11
550	0	0.0181132	1	12	0	-0.0145123	1	12	22	0.124777	1	17									18	-0.157853	1	15									17	-0.114305	0	14	0	-0.318102	0	12	0	-0.0017592	0	12	0	-0.31887	0	12
551	1	-0.0441329	0	12	1	0.0118571	0	12	23	0.11265	1	17									19	0.028813	0	15									18	0.103115	1	14	1	0.0297413	1	12	1	0.00431571	1	12	1	0.031587	1	12
552	2	-0.00782991	1	12	2	-0.0145123	1	12	24	-0.173318	1	17									20	0.0266912	1	15									19	0.100088	1	14	2	-0.073462	1	12	2	0.00799163	1	12	2	-0.0658238	1	12
553	3	0.0718085	1	12	3	-0.0182762	1	12	25	0.133928	1	17									21	0.0413104	1	15									20	0.103115	1	14	3	0.00619114	1	12	3	0.00799163	1	12	3	0.0139159	1	12
554	4	-0.00419883	1	12	4	-0.0107468	1	12	26	0.294569	1	17									22	-0.0722646	1	15									21	0.103115	1	14	4	0.00147445	1	12	4	-0.0017592	1	12	4	-0.000107049	1	12
555	5	0.0392832	0	12	5	-0.0145123	0	12	27	0.0616642	1	17									23	-0.0707994	1	15									22	-0.143759	1	14	5	-0.16646	1	12	5	-0.0017592	1	12	5	-0.167746	1	12
556	6	0.0892397	1	12	6	0.0269052	1	12	28	-0.21535	1	17									24	0.160499	0	15									23	-0.143759	1	14	6	0.0297413	1	12	6	-0.0017592	1	12	6	0.0281435	1	12
557	7	-0.000758469	1	12	7	-0.0145123	1	12	29	0.0111387	1	17									25	0.134703	1	15									24	0.0725317	1	14	7	0.0484916	1	12	7	-0.0017592	1	12	7	0.0468886	1	12
558	8	0.0451827	1	12	8	0.00809066	1	12	30	0.047837	1	17									26	-0.0630876	1	15									25	-0.185923	0	14	8	-0.0173865	0	12	8	-0.0017592	0	12	8	-0.0189515	0	12
559	9	0.0692042	1	12	9	-0.00698004	1	12	31	0.0593197	0	17									27	0.254012	1	15									26	-0.0530251	1	14	9	-0.00795887	0	12	9	-0.0017592	0	12	9	-0.00953267	0	12
560	10	-0.0406505	1	12	10	-0.0107468	1	12	32	0.053064	1	17									28	0.19952	0	15									27	0.103115	1	14	10	-0.040887	0	12	10	-0.0017592	0	12	10	-0.0424253	0	12
561	11	-0.0118685	1	12	11	-0.0145123	1	12	0	-0.0529501	0	18									29	-0.0352779	1	15									28	0.103115	1	14	11	0.0109067	1	12	11	0.00799163	1	12	11	0.0186243	1	12
562	12	0.00558105	1	12	12	-0.0145123	1	12	1	0.0527248	1	18									30	0.00432593	1	15									29	-0.143759	1	14	12	0.00147445	1	12	12	-0.0017592	1	12	12	-0.000107049	1	12
563	13	0.0748225	0	12	13	-0.00321248	0	12	2	0.0460466	1	18									31	0.047183	1	15									30	0.103115	1	14	13	0.0156204	0	12	13	-0.0017592	0	12	13	0.0140294	0	12
564	14	0.0595005	1	12	14	-0.0182762	1	12	3	0.0254398	1	18									32	-0.141245	0	15									31	-0.143759	1	14	14	-0.040887	1	12	14	-0.0017592	1	12	14	-0.0424253	1	12
565	15	0.00952318	1	12	15	-0.0295538	1	12	4	0.0395365	0	18									33	-0.0728179	0	15									32	0.103115	1	14	15	0.00619114	1	12	15	-0.0017592	1	12	15	0.00460621	1	12
566	16	-0.00118927	1	12	16	-0.0257974	1	12	5	-0.115001	1	18									34	0.0914133	1	15									33	0.087908	0	14	16	0.0391303	1	12	16	0.00799163	1	12	16	0.046776	1	12
567	17	0.0335124	1	12	17	0.00809066	1	12	6	-0.172912	1	18									35	0.0363492	1	15									34	-0.0530251	0	14	17	0.0297413	1	12	17	-0.0017592	1	12	17	0.0281435	1	12
568	18	0.112686	1	12	18	0.000555437	1	12	7	0.0561308	1	18									36	-0.0279748	1	15									35	-0.172164	0	14	18	0.0344388	1	12	18	0.00431571	1	12	18	0.0362786	1	12
569	19	0.0664276	0	12	19	-0.00321248	0	12	8	0.0542711	1	18									37	0.00500072	0	15									36	0.103115	1	14	19	0.0297413	1	12	19	-0.0017592	1	12	19	0.0281435	1	12
570	20	0.020899	1	12	20	-0.00698004	1	12	9	0.149194	1	18									0	-0.174076	1	16									37	0.103115	1	14	20	-0.145171	1	12	20	0.00431571	1	12	20	-0.143346	1	12
571	21	-0.0243658	1	12	21	-0.00321248	1	12	10	0.119544	1	18									1	-0.177923	1	16									38	-0.172164	1	14	21	-0.0220961	1	12	21	-0.0017592	1	12	21	-0.0236563	1	12
572	22	0.0424934	0	12	22	0.00809066	0	12	11	0.0827218	1	18									2	-0.151114	1	16									39	-0.185923	0	14	22	0.0297413	1	12	22	-0.0017592	1	12	22	0.0281435	1	12
573	23	-0.0682042	1	12	23	-0.00698004	1	12	12	0.034071	1	18									3	0.0809151	1	16									40	0.103115	0	14	23	-0.0126738	1	12	23	-0.0017592	1	12	23	-0.0142434	1	12
574	24	-0.0266144	0	12	24	-0.0145123	0	12	13	0.108148	1	18									4	0.0882898	1	16									0	0.0675728	0	15	24	-0.0032425	1	12	24	-0.0017592	1	12	24	-0.00482029	1	12
575	25	-0.100918	1	12	25	-0.0107468	1	12	14	-0.152489	1	18									5	-0.109889	1	16									1	0.0780544	1	15	25	0.0344388	1	12	25	0.00431571	1	12	25	0.0362786	1	12
576	26	-0.00263552	0	12	26	-0.00698004	0	12	15	0.158842	1	18									6	-0.202558	1	16									2	0.0759634	1	15	26	-0.0780706	1	12	26	0.00799163	1	12	26	-0.0704496	1	12
577	27	0.0957849	1	12	27	-0.00321248	1	12	16	-0.03433	1	18									7	0.0922786	0	16									3	0.0780544	1	15	27	0.0344388	1	12	27	-0.0017592	1	12	27	0.0328393	1	12
578	28	0.12802	0	12	28	0.0193855	0	12	17	0.0563913	1	18									8	0.132501	1	16									4	0.0780544	1	15	28	0.00147445	1	12	28	0.00799163	1	12	28	0.00920506	1	12
579	29	0.105408	1	12	29	0.00432329	1	12	18	-0.0134472	1	18									9	-0.0279431	1	16									5	-0.122249	0	15	29	0.0438148	1	12	29	-0.0017592	1	12	29	0.0422127	1	12
580	30	0.0869372	1	12	30	0.00432329	1	12	19	-0.115094	1	18									10	0.169897	1	16									6	0.0780544	1	15	30	0.0109067	1	12	30	-0.0017592	1	12	30	0.00931865	1	12
581	31	-0.0403458	0	12	31	-0.00698004	0	12	20	0.0491508	1	18									11	0.0738849	1	16									7	-0.0916024	0	15	31	0.0109067	1	12	31	-0.0017592	1	12	31	0.00931865	1	12
582	32	0.0507037	1	12	32	0.0344126	1	12	21	-0.0553234	0	18									12	-0.0593261	1	16									8	-0.028363	0	15	32	-0.0455687	1	12	32	-0.0017592	1	12	32	-0.0471009	1	12
583	33	0.096105	1	12	33	0.0118571	1	12	22	-0.0015772	0	18									13	0.346097	1	16									9	0.014439	1	15	33	0.0391303	1	12	33	-0.0017592	1	12	33	0.0375293	1	12
584	34	0.00770919	1	12	34	0.00432329	1	12	23	-0.0944844	1	18									14	0.0879765	0	16									10	0.0780544	1	15	34	-0.0032425	1	12	34	-0.0017592	1	12	34	-0.00482029	1	12
585	35	0.0306033	1	12	35	0.00432329	1	12	24	-0.0587294	1	18									15	0.00396523	1	16									11	-0.028363	0	15	35	0.00147445	1	12	35	0.00431571	1	12	35	0.00334875	1	12
586	36	-0.00668412	0	12	36	-0.00698004	0	12	25	0.154288	0	18									16	0.062578	1	16									12	-0.0916024	0	15	36	0.0203312	0	12	36	-0.0017592	0	12	36	0.0187377	0	12
587	37	0.0113416	1	12	37	0.00432329	1	12	26	-0.28589	0	18									17	-0.101348	0	16									13	0.0780544	1	15	37	0.0344388	1	12	37	0.00799163	1	12	37	0.0420999	1	12
588	38	0.0395318	1	12	38	0.0419045	1	12	27	-0.0847484	1	18									18	-0.219938	0	16									14	0.0780544	1	15	38	0.0344388	0	12	38	-0.0017592	0	12	38	0.0328393	0	12
589	39	0.00788637	1	12	39	-0.0257974	1	12	28	0.13282	1	18									19	0.169301	1	16									15	-0.0916024	1	15	39	0.0203312	1	12	39	-0.0017592	1	12	39	0.0187377	1	12
590	40	0.0915302	1	12	40	-0.00698004	1	12	29	-0.00821551	1	18									20	0.108632	1	16									16	0.0780544	1	15	40	0.00147445	1	12	40	-0.0017592	1	12	40	-0.000107049	1	12
591	41	0.0484062	1	12	41	-0.0145123	1	12	30	-0.0296814	1	18									21	-0.231049	1	16									17	0.0780544	1	15	41	0.0391303	1	12	41	0.00431571	1	12	41	0.0409639	1	12
592	42	0.0691209	0	12	42	-0.0220381	0	12	31	0.0333661	1	18									22	-0.0533176	1	16									18	0.0358	1	15	42	0.0156204	1	12	42	0.00799163	1	12	42	0.0233293	1	12
593	43	0.0393896	1	12	43	0.00432329	1	12	32	0.19242	1	18									23	0.244341	1	16									19	0.0759634	1	15	43	-0.0220961	1	12	43	-0.0017592	1	12	43	-0.0236563	1	12
594	44	0.077146	1	12	44	-0.00321248	1	12	0	0.0248328	1	19									24	-0.092173	1	16									20	-0.112128	0	15	44	0.0156204	1	12	44	0.00799163	1	12	44	0.0233293	1	12
595	45	-0.104839	0	12	45	-0.00321248	0	12	1	-0.155848	1	19									25	0.037834	1	16									21	0.0759634	1	15	45	0.0109067	1	12	45	-0.0017592	1	12	45	0.00931865	1	12
596	46	0.007137	1	12	46	0.00809066	1	12	2	0.143626	1	19									26	0.133467	0	16									22	0.0780544	1	15	46	-0.0173865	0	12	46	-0.0017592	0	12	46	-0.0189515	0	12
597	47	0.0672552	1	12	47	0.00432329	1	12	3	0.241973	1	19									27	0.150283	1	16									23	0.0780544	1	15	47	-0.0455687	1	12	47	-0.0017592	1	12	47	-0.0471009	1	12
598	48	-0.0519824	1	12	48	-0.0220381	1	12	4	-0.185056	0	19									28	0.148031	1	16									24	0.0570304	1	15	48	0.00619114	1	12	48	0.00799163	1	12	48	0.0139159	1	12
599	49	0.0307098	1	12	49	-0.00698004	1	12	5	-0.157189	0	19									29	-0.171892	0	16									25	0.0780544	0	15	49	0.0250385	1	12	49	0.00431571	1	12	49	0.0268898	1	12
600	0	-0.011289	1	13	0	0.0311332	1	13	6	0.13581	0	19									30	-0.0521455	1	16									26	-0.0496477	1	15	0	-0.00427937	0	13	0	-0.00505648	0	13	0	-0.0086612	0	13
601	1	0.0471233	1	13	1	0.044887	1	13	7	-0.0390107	1	19									31	0.12324	1	16									27	-0.028363	1	15	1	0.0410155	1	13	1	-0.00505648	1	13	1	0.0363011	1	13
602	2	0.0817919	1	13	2	0.044887	1	13	8	-0.264478	1	19									32	-0.41962	0	16									28	0.0780544	1	15	2	0.036504	1	13	2	-0.00505648	1	13	2	0.0318193	1	13
603	3	-0.048051	1	13	3	-0.0241459	1	13	9	-0.0903814	1	19									33	0.0731344	1	16									29	0.0675728	1	15	3	0.0138719	1	13	3	-0.00505648	1	13	3	0.00934769	1	13
604	4	0.0451594	1	13	4	0.017332	1	13	10	0.0393854	1	19									34	0.0386862	1	16									30	0.0780544	1	15	4	-0.0088173	1	13	4	-0.00505648	1	13	4	-0.0131617	1	13
605	5	-0.0194777	1	13	5	0.0104202	1	13	11	0.0118097	0	19									35	0.019871	1	16									31	0.0780544	1	15	5	-0.161659	1	13	5	0.0213252	1	13	5	-0.145808	1	13
606	6	-0.0220446	1	13	6	0.00350436	1	13	12	0.00889077	1	19									36	0.278468	1	16									32	0.0675728	1	15	6	0.036504	1	13	6	-0.00505648	1	13	6	0.0318193	1	13
607	7	0.001101	1	13	7	-0.0103287	1	13	13	0.120989	1	19									37	-0.0642567	0	16									33	0.0780544	1	15	7	0.0455202	1	13	7	-0.00505648	1	13	7	0.040777	1	13
608	8	0.00241732	0	13	8	0.017332	0	13	14	-0.13394	1	19									0	0.36868	0	17									34	0.014439	0	15	8	-0.0088173	1	13	8	-0.00505648	1	13	8	-0.0131617	1	13
609	9	0.0679054	0	13	9	0.0380173	0	13	15	-0.381317	0	19									1	0.29325	1	17									35	-0.0496477	1	15	9	-0.0405004	0	13	9	-0.00505648	0	13	9	-0.0445652	0	13
610	10	0.0862261	1	13	10	0.00350436	1	13	16	-0.0700813	0	19									2	0.110992	0	17									36	0.0675728	1	15	10	0.00933563	1	13	10	0.0213252	1	13	10	0.0254181	1	13
611	11	-0.0412922	0	13	11	-0.0172406	0	13	17	0.241312	1	19									3	-0.129205	1	17									37	0.0780544	1	15	11	0.036504	0	13	11	-0.00505648	0	13	11	0.0318193	0	13
612	12	0.0303541	1	13	12	-0.0103287	1	13	18	-0.0148944	1	19									4	0.064514	0	17									38	0.0780544	1	15	12	0.0138719	1	13	12	0.0203111	1	13	12	0.0323711	1	13
613	13	-0.0216369	1	13	13	-0.0241459	1	13	19	0.214363	1	19									5	-0.045997	0	17									39	0.0780544	1	15	13	0.0138719	1	13	13	-0.00505648	1	13	13	0.00934769	1	13
614	14	0.0153499	1	13	14	0.017332	1	13	20	0.0747794	1	19									6	0.12828	1	17									40	0.0780544	1	15	14	0.0184059	1	13	14	0.0213252	1	13	14	0.034391	1	13
615	15	-0.052472	1	13	15	-0.031042	1	13	21	0.109588	0	19									7	0.207921	1	17									0	-0.12995	1	16	15	0.0319866	1	13	15	-0.00505648	1	13	15	0.0273323	1	13
616	16	-0.0248179	1	13	16	-0.00341282	1	13	22	0.00786309	1	19									8	-0.126304	1	17									1	0.0978163	1	16	16	0.00479784	1	13	16	0.0203111	1	13	16	0.023394	1	13
617	17	-0.0253658	1	13	17	-0.0241459	1	13	23	-0.187902	0	19									9	-0.144998	1	17									2	0.0696265	1	16	17	0.0410155	1	13	17	-0.00505648	1	13	17	0.0363011	1	13
618	18	-0.0519817	1	13	18	-0.0379263	1	13	24	0.11455	1	19									10	0.151252	0	17									3	0.095023	1	16	18	0.0184059	1	13	18	0.0203111	1	13	18	0.0368522	1	13
619	19	-0.0277297	1	13	19	-0.00341282	1	13	25	0.0254539	1	19									11	-0.0151818	1	17									4	0.0978163	1	16	19	-0.0133538	1	13	19	-0.00505648	1	13	19	-0.0176601	1	13
620	20	-0.128975	0	13	20	-0.031042	0	13	26	-0.141495	1	19									12	-0.092814	0	17									5	0.0978163	1	16	20	0.0455202	1	13	20	0.0203111	1	13	20	0.0635893	1	13
621	21	-0.0414293	0	13	21	-0.0172406	0	13	27	0.0815118	1	19									13	0.0454149	1	17									6	-0.0458362	0	16	21	0.00479784	1	13	21	-0.00505648	1	13	21	0.000343353	1	13
622	22	-0.0421143	1	13	22	0.0311332	1	13	28	0.212947	1	19									14	-0.0128049	1	17									7	0.095023	1	16	22	0.0455202	0	13	22	-0.00505648	0	13	22	0.040777	0	13
623	23	-0.045176	1	13	23	-0.0172406	1	13	29	0.187971	0	19									15	0.0376261	1	17									8	0.0978163	1	16	23	-0.0133538	1	13	23	-0.00505648	1	13	23	-0.0176601	1	13
624	24	0.024068	1	13	24	-0.0103287	1	13	30	0.0432098	0	19									16	0.0615076	0	17									9	-0.12995	1	16	24	-0.0895394	0	13	24	-0.00505648	0	13	24	-0.0931142	0	13
625	25	-0.00857135	0	13	25	-0.0172406	0	13	31	-0.130417	1	19									17	0.243455	1	17									10	0.095023	1	16	25	0.00479784	1	13	25	-0.00505648	1	13	25	0.000343353	1	13
626	26	0.072011	1	13	26	0.0517396	1	13	32	0.108226	1	19									18	-0.153005	1	17									11	0.0978163	1	16	26	0.036504	1	13	26	-0.00505648	1	13	26	0.0318193	1	13
627	27	-0.107287	1	13	27	-0.0241459	1	13	0	0.305733	1	20									19	0.287625	1	17									12	-0.169533	0	16	27	-0.00427937	0	13	27	0.0203111	0	13	27	0.0144017	0	13
628	28	-0.0284515	0	13	28	0.0242373	0	13	1	0.0639766	1	20									20	-0.00606982	0	17									13	0.012056	1	16	28	0.027464	0	13	28	-0.00505648	0	13	28	0.022841	0	13
629	29	0.0793945	0	13	29	0.0380173	0	13	2	0.167894	1	20									21	0.255806	1	17									14	-0.07442	1	16	29	0.0319866	1	13	29	-0.00505648	1	13	29	0.0273323	1	13
630	30	0.0428578	1	13	30	-0.00341282	1	13	3	-0.0456604	0	20									22	-0.0233427	1	17									15	0.0978163	1	16	30	0.0229368	1	13	30	-0.00505648	1	13	30	0.018346	1	13
631	31	0.0398937	1	13	31	0.0104202	1	13	4	0.144917	0	20									23	0.0174486	1	17									16	-0.12995	1	16	31	0.036504	1	13	31	0.0213252	1	13	31	0.0522647	1	13
632	32	0.0285305	1	13	32	-0.0172406	1	13	5	0.0462971	0	20									24	-0.0389809	0	17									17	-0.169533	0	16	32	0.036504	1	13	32	0.0213252	1	13	32	0.0522647	1	13
633	33	-0.0583618	1	13	33	-0.0241459	1	13	6	0.292888	1	20									25	-0.00214229	1	17									18	0.0978163	1	16	33	-0.0982963	1	13	33	0.0203111	1	13	33	-0.0794717	1	13
634	34	-0.110665	1	13	34	-0.00341282	1	13	7	-0.00376082	0	20									26	-0.133786	0	17									19	-0.156571	0	16	34	0.000259254	0	13	34	-0.00505648	0	13	34	-0.00415926	0	13
635	35	-0.00480289	1	13	35	-0.0172406	1	13	8	0.164774	1	20									27	-0.0352093	1	17									20	0.0978163	1	16	35	0.0410155	1	13	35	-0.00505648	1	13	35	0.0363011	1	13
636	36	0.0132719	1	13	36	-0.00341282	1	13	9	0.325227	1	20									28	0.183604	1	17									21	-0.12995	0	16	36	0.027464	1	13	36	-0.00505648	1	13	36	0.022841	1	13
637	37	0.125673	1	13	37	0.078929	1	13	10	0.0768299	1	20									29	-0.094858	1	17									22	-0.169533	0	16	37	-0.0982963	1	13	37	-0.00505648	1	13	37	-0.101777	1	13
638	38	0.0160607	1	13	38	0.0380173	1	13	11	0.205064	1	20									30	0.161953	1	17									23	-0.12995	1	16	38	0.0138719	1	13	38	0.0203111	1	13	38	0.0323711	1	13
639	39	-0.111274	1	13	39	0.00350436	1	13	12	-0.147235	1	20									31	0.00049682	1	17									24	0.0837899	1	16	39	-0.0088173	1	13	39	-0.00505648	1	13	39	-0.0131617	1	13
640	40	0.0516156	1	13	40	0.017332	1	13	13	0.2367	1	20									32	0.100622	1	17									25	0.0978163	1	16	40	0.0410155	1	13	40	-0.00505648	1	13	40	0.0363011	1	13
641	41	0.0551092	1	13	41	0.0242373	1	13	14	0.027363	1	20									33	-0.0525244	1	17									26	-0.07442	1	16	41	-0.0088173	0	13	41	-0.00505648	0	13	41	-0.0131617	0	13
642	42	0.0506323	0	13	42	0.017332	0	13	15	-0.074614	1	20									34	0.0740236	1	17									27	0.0978163	1	16	42	0.0184059	1	13	42	0.0203111	1	13	42	0.0368522	1	13
643	43	-0.0182916	1	13	43	-0.00341282	1	13	16	0.320965	0	20									35	-0.0557662	0	17									28	-0.169533	0	16	43	0.00479784	1	13	43	0.0203111	1	13	43	0.023394	1	13
644	44	0.0167588	1	13	44	-0.0379263	1	13	17	-0.0656798	0	20									36	0.138527	1	17									29	0.0978163	0	16	44	0.0319866	1	13	44	-0.00505648	1	13	44	0.0273323	1	13
645	45	-0.143674	0	13	45	0.0721697	0	13	18	0.156456	1	20									37	0.0431673	1	17									30	0.0978163	1	16	45	0.00479784	1	13	45	0.0203111	1	13	45	0.023394	1	13
646	46	-0.0148189	0	13	46	0.00350436	0	13	19	-0.119134	1	20									0	0.331961	1	18									31	0.0978163	1	16	46	0.0500175	1	13	46	-0.00505648	1	13	46	0.0452463	1	13
647	47	0.0141113	1	13	47	-0.0172406	1	13	20	0.0119845	1	20									1	0.000617781	1	18									32	0.0978163	0	16	47	0.0455202	1	13	47	-0.00505648	1	13	47	0.040777	1	13
648	48	0.0285429	1	13	48	0.017332	1	13	21	0.296238	1	20									2	0.100015	1	18									33	0.0978163	1	16	48	0.0184059	1	13	48	0.0203111	1	13	48	0.0368522	1	13
649	49	0.0015182	1	13	49	-0.0241459	1	13	22	0.0872891	1	20									3	0.285571	1	18									34	0.0978163	1	16	49	-0.0359883	0	13	49	-0.00505648	0	13	49	-0.0400948	0	13
650	0	0.0756901	1	14	0	0.00656645	1	14	23	0.275213	1	20									4	-0.145112	1	18									35	0.0978163	0	16	0	-0.0238273	1	14	0	0.028631	1	14	0	0.00514675	1	14
651	1	0.0358	1	14	1	0.00656645	1	14	24	0.158564	0	20									5	0.227336	0	18									36	0.095023	1	16	1	0.0539412	1	14	1	-0.00848033	1	14	1	0.0460201	1	14
652	2	-0.0581677	1	14	2	0.00656645	1	14	25	0.0463807	0	20									6	-0.177396	1	18									37	-0.169533	1	16	2	-0.107242	1	14	2	0.028631	1	14	2	-0.0783176	1	14
653	3	0.0705106	1	14	3	0.00656645	1	14	26	-0.00395074	0	20									7	0.123568	1	18									38	0.012056	1	16	3	0.0257665	1	14	3	-0.00848033	1	14	3	0.0181046	1	14
654	4	0.0846818	1	14	4	0.00656645	1	14	27	0.0601176	1	20									8	0.146779	0	18									39	-0.116325	1	16	4	0.067911	1	14	4	-0.00848033	1	14	4	0.0598811	1	14
655	5	0.000460759	0	14	5	0.00656645	0	14	28	-0.212742	0	20									9	-0.139569	0	18									40	0.0978163	1	16	5	0.0328327	1	14	5	0.028631	1	14	5	0.0609192	1	14
656	6	0.165283	0	14	6	0.00656645	0	14	29	0.0808857	1	20									10	-0.020456	1	18									0	0.0876707	0	17	6	-0.0867741	1	14	6	-0.00848033	1	14	6	-0.092947	1	14
657	7	-0.0306735	1	14	7	0.00656645	1	14	30	0.0833599	0	20									11	0.132276	0	18									1	0.10059	1	17	7	-0.00966284	0	14	7	-0.00848033	0	14	7	-0.0169288	0	14
658	8	0.0131441	0	14	8	0.00656645	0	14	31	0.107978	1	20									12	0.225768	1	18									2	0.10059	1	17	8	0.0398857	1	14	8	-0.00848033	1	14	8	0.0320875	1	14
659	9	0.0179565	1	14	9	0.00656645	1	14	32	0.198188	1	20									13	0.0655828	1	18									3	0.10059	1	17	9	-0.0167484	1	14	9	-0.00848033	1	14	9	-0.0239265	1	14
660	10	-0.0345163	0	14	10	0.00656645	0	14													14	0.06668	1	18									4	0.10059	1	17	10	0.0539412	0	14	10	-0.00848033	0	14	10	0.0460201	0	14
661	11	0.0265083	1	14	11	0.00656645	1	14													15	0.0034804	0	18									5	0.10059	1	17	11	0.0328327	0	14	11	-0.00848033	0	14	11	0.0251009	0	14
662	12	-0.0779581	0	14	12	0.00656645	0	14													16	0.155894	1	18									6	0.10059	1	17	12	-0.184836	1	14	12	-0.00848033	1	14	12	-0.189276	1	14
663	13	-0.0657388	1	14	13	0.00656645	1	14													17	0.0611444	0	18									7	0.0215998	1	17	13	0.00451717	1	14	13	-0.00848033	1	14	13	-0.00291613	1	14
664	14	0.155949	0	14	14	0.00656645	0	14													18	-0.100086	0	18									8	0.10059	1	17	14	0.0748571	1	14	14	-0.00848033	1	14	14	0.066778	1	14
665	15	0.0202124	0	14	15	0.00656645	0	14													19	-0.296904	1	18									9	-0.11048	0	17	15	0.0328327	1	14	15	-0.00848033	1	14	15	0.0251009	1	14
666	16	0.0701142	1	14	16	0.00656645	1	14													20	0.10613	1	18									10	0.10059	1	17	16	0.0748571	1	14	16	-0.00848033	1	14	16	0.066778	1	14
667	17	0.0213863	1	14	17	0.00656645	1	14													21	0.0989108	1	18									11	-0.135639	0	17	17	-0.140503	0	14	17	-0.00848033	0	14	17	-0.145763	0	14
668	18	0.0698523	1	14	18	0.00656645	1	14													22	0.0684676	1	18									12	0.10059	1	17	18	-0.00257335	1	14	18	-0.00848033	1	14	18	-0.00992442	1	14
669	19	0.0633654	1	14	19	0.00656645	1	14													23	-0.0743593	1	18									13	0.0876707	1	17	19	0.0186899	1	14	19	-0.00848033	1	14	19	0.0111011	1	14
670	20	0.0228886	1	14	20	0.00656645	1	14													24	-0.174065	0	18									14	0.0746298	0	17	20	-0.00966284	1	14	20	-0.00848033	1	14	20	-0.0169288	1	14
671	21	-0.00871635	1	14	21	0.00656645	1	14													25	0.157844	1	18									15	0.0746298	1	17	21	0.0116059	1	14	21	-0.00848033	1	14	21	0.0040933	1	14
672	22	0.101661	0	14	22	0.00656645	0	14													26	-0.148917	0	18									16	0.0746298	0	17	22	0.0186899	1	14	22	0.028631	1	14	22	0.0470645	1	14
673	23	-0.057903	1	14	23	0.00656645	1	14													27	-0.0598262	1	18									17	0.0876707	1	17	23	0.067911	1	14	23	-0.00848033	1	14	23	0.0598811	1	14
674	24	-0.00989726	1	14	24	0.00656645	1	14													28	0.089064	1	18									18	0.10059	1	17	24	0.0469228	1	14	24	-0.00848033	1	14	24	0.0390614	1	14
675	25	0.0479644	0	14	25	0.00656645	0	14													29	-0.0873754	1	18									19	0.0746298	0	17	25	0.0328327	1	14	25	-0.00848033	1	14	25	0.0251009	1	14
676	26	0.0159584	1	14	26	0.00656645	1	14													30	0.125181	1	18									20	0.10059	1	17	26	0.0539412	1	14	26	0.028631	1	14	26	0.081518	1	14
677	27	-0.0863828	1	14	27	0.00656645	1	14													31	-0.0536377	1	18									21	0.10059	1	17	27	0.0539412	0	14	27	-0.00848033	0	14	27	0.0460201	0	14
678	28	0.0138704	1	14	28	0.00656645	1	14													32	0.146314	1	18									22	-0.147956	1	17	28	0.0609382	1	14	28	0.028631	1	14	28	0.0883253	1	14
679	29	-0.00151334	1	14	29	0.00656645	1	14													33	-0.153798	0	18									23	0.10059	1	17	29	0.0328327	1	14	29	-0.00848033	1	14	29	0.0251009	1	14
680	30	0.0597696	1	14	30	0.00656645	1	14													34	-0.0152419	1	18									24	0.10059	0	17	30	-0.0936339	1	14	30	0.028631	1	14	30	-0.0645858	1	14
681	31	0.0636922	1	14	31	0.00656645	1	14													35	-0.0180206	0	18									25	0.0215998	1	17	31	0.067911	1	14	31	-0.00848033	1	14	31	0.0598811	1	14
682	32	-0.0596814	1	14	32	0.00656645	1	14													36	-0.0585224	1	18									26	0.10059	1	17	32	0.0609382	1	14	32	-0.00848033	1	14	32	0.0529609	1	14
683	33	0.0106625	1	14	33	0.00656645	1	14													37	-0.00263175	0	18									27	-0.11048	1	17	33	0.0609382	1	14	33	-0.00848033	1	14	33	0.0529609	1	14
684	34	0.0564268	1	14	34	0.00656645	1	14													0	-0.0333044	0	19									28	0.10059	0	17	34	0.0469228	1	14	34	0.028631	1	14	34	0.0746796	1	14
685	35	0.0568884	1	14	35	0.00656645	1	14													1	0.043303	1	19									29	0.10059	1	17	35	0.0257665	0	14	35	0.028631	0	14	35	0.0540024	0	14
686	36	0.0888763	0	14	36	0.00656645	0	14													2	0.248804	1	19									30	0.10059	1	17	36	0.0257665	1	14	36	0.028631	1	14	36	0.0540024	1	14
687	37	0.0930521	0	14	37	0.00656645	0	14													3	0.365467	1	19									31	0.10059	1	17	37	-0.0238273	0	14	37	-0.00848033	0	14	37	-0.0309149	0	14
688	38	0.0823514	1	14	38	0.00656645	1	14													4	0.0732484	0	19									32	0.0746298	1	17	38	-0.208795	1	14	38	0.0402125	1	14	38	-0.18448	1	14
689	39	0.0410166	0	14	39	0.00656645	0	14													5	-0.140737	1	19									33	0.10059	1	17	39	-0.242636	1	14	39	0.0402125	1	14	39	-0.219638	1	14
690	40	0.0358596	1	14	40	0.00656645	1	14													6	-0.0419477	1	19									34	0.10059	1	17	40	-0.248019	1	14	40	-0.00848033	1	14	40	-0.251225	1	14
691	41	-0.0766361	1	14	41	0.00656645	1	14													7	-0.0806134	1	19									35	0.10059	1	17	41	0.0116059	1	14	41	-0.00848033	1	14	41	0.0040933	1	14
692	42	0.120625	1	14	42	0.00656645	1	14													8	-0.0277291	0	19									36	-0.147956	0	17	42	-0.0379536	0	14	42	-0.00848033	0	14	42	-0.0448526	0	14
693	43	-0.0962816	1	14	43	0.00656645	1	14													9	0.113196	1	19									37	0.0482517	1	17	43	-0.0590223	1	14	43	-0.00848033	1	14	43	-0.0656215	1	14
694	44	0.00247164	1	14	44	0.00656645	1	14													10	-0.150843	0	19									38	-0.135639	1	17	44	0.00451717	1	14	44	-0.00848033	1	14	44	-0.00291613	1	14
695	45	0.0124938	1	14	45	0.00656645	1	14													11	-0.00887389	1	19									39	0.10059	1	17	45	0.067911	1	14	45	-0.00848033	1	14	45	0.0598811	1	14
696	46	0.0104753	0	14	46	0.00656645	0	14													12	0.403654	1	19									40	-0.135639	0	17	46	0.0469228	1	14	46	-0.00848033	1	14	46	0.0390614	1	14
697	47	-0.0707975	1	14	47	0.00656645	1	14													13	0.0217066	1	19									0	-0.0593578	1	18	47	0.0257665	0	14	47	-0.00848033	0	14	47	0.0181046	0	14
698	48	0.0683818	1	14	48	0.00656645	1	14													14	0.12793	1	19									1	0.0818473	1	18	48	-0.00257335	1	14	48	-0.00848033	1	14	48	-0.00992442	1	14
699	49	-0.0508094	1	14	49	0.00656645	1	14													15	0.105064	1	19									2	0.0818473	1	18	49	-0.00257335	1	14	49	0.0402125	1	14	49	0.0236693	1	14
700	0	0.073512	0	15	0	-0.00823738	0	15													16	-0.0486846	1	19									3	0.0818473	1	18	0	0.0287773	1	15	0	0.00353617	1	15	0	0.0245197	1	15
701	1	0.0343738	1	15	1	-0.0128655	1	15													17	-0.263304	1	19									4	-0.138861	0	18	1	-0.0161847	1	15	1	-0.00552472	1	15	1	-0.0203544	1	15
702	2	-0.0798107	1	15	2	-0.00360787	1	15													18	0.155772	0	19									5	-0.0358724	0	18	2	0.0212964	1	15	2	0.0273258	1	15	2	0.0444265	1	15
703	3	0.0412174	0	15	3	0.0218443	0	15													19	-0.137416	1	19									6	-0.0825806	1	18	3	0.0585391	1	15	3	-0.00552472	1	15	3	0.0542615	1	15
704	4	-0.0554934	0	15	4	-0.00360787	0	15													20	0.320208	1	19									7	0.0818473	1	18	4	0.0436972	1	15	4	0.0273258	1	15	4	0.0665984	1	15
705	5	-0.0136642	1	15	5	-0.00129283	1	15													21	-0.0631026	0	19									8	0.0702697	0	18	5	-0.11177	1	15	5	0.0273258	1	15	5	-0.0892061	1	15
706	6	-0.0529225	1	15	6	-0.00360787	1	15													22	-0.0866957	1	19									9	-0.0593578	1	18	6	-0.247392	1	15	6	-0.00552472	1	15	6	-0.250131	1	15
707	7	-0.108501	1	15	7	-0.00592275	1	15													23	0.0618407	0	19									10	-0.0940626	1	18	7	0.0362454	1	15	7	0.0273258	1	15	7	0.0592328	1	15
708	8	0.0141124	1	15	8	0.00333732	1	15													24	0.0132186	0	19									11	0.0818473	1	18	8	0.0436972	1	15	8	-0.00552472	1	15	8	0.0394257	1	15
709	9	0.00220506	0	15	9	0.0079669	0	15													25	-0.0878855	1	19									12	-0.138861	1	18	9	0.0659227	1	15	9	-0.00552472	1	15	9	0.061645	1	15
710	10	-0.0579001	1	15	10	-0.00129283	1	15													26	0.143972	1	19									13	0.0818473	1	18	10	0.0436972	1	15	10	0.00353617	1	15	10	0.0394257	1	15
711	11	0.0412533	1	15	11	0.0287717	1	15													27	-0.19965	0	19									14	0.0818473	1	18	11	-0.146743	0	15	11	-0.00552472	0	15	11	-0.150292	0	15
712	12	-0.0957321	1	15	12	-0.0151788	1	15													28	0.170063	0	19									15	0.0818473	1	18	12	0.0436972	1	15	12	-0.00552472	1	15	12	0.0394257	1	15
713	13	-0.19419	0	15	13	0.0241545	0	15													29	-0.0326997	1	19									16	0.0818473	1	18	13	-0.0236725	0	15	13	-0.00552472	0	15	13	-0.027821	0	15
714	14	0.0339836	1	15	14	-0.00592275	1	15													30	0.0915702	1	19									17	-0.0593578	1	18	14	0.0138058	1	15	14	0.00353617	1	15	14	0.00956987	1	15
715	15	-0.0738715	1	15	15	0.00102227	1	15													31	-0.046832	0	19									18	0.0114736	0	18	15	0.0436972	0	15	15	-0.00552472	0	15	15	0.0394257	0	15
716	16	0.181849	0	15	16	0.00565223	0	15													32	0.0273789	0	19									19	-0.0593578	0	18	16	0.00630909	1	15	16	-0.00552472	1	15	16	0.00208686	1	15
717	17	-0.00982763	1	15	17	0.0264636	1	15													33	0.151838	1	19									20	0.0818473	1	18	17	-0.269368	1	15	17	-0.00552472	1	15	17	-0.271897	1	15
718	18	-0.115554	1	15	18	0.00102227	1	15													34	-0.10078	0	19									21	0.0818473	1	18	18	0.0585391	1	15	18	0.0273258	1	15	18	0.0812384	1	15
719	19	0.0750163	1	15	19	0.0172212	1	15													35	0.20355	1	19									22	0.0818473	1	18	19	0.0805993	1	15	19	-0.00552472	1	15	19	0.0763272	1	15
720	20	-0.198334	1	15	20	0.00102227	1	15													36	0.0722734	0	19									23	0.0818473	1	18	20	0.0585391	1	15	20	-0.00552472	1	15	20	0.0542615	1	15
721	21	-0.104632	1	15	21	0.0079669	1	15													37	-0.114178	1	19									24	0.0586147	1	18	21	0.0511295	1	15	21	-0.00552472	1	15	21	0.046854	1	15
722	22	0.198083	0	15	22	-0.0128655	0	15													0	0.0988177	1	20									25	-0.105443	1	18	22	0.0436972	1	15	22	-0.00552472	1	15	22	0.0394257	1	15
723	23	0.0148018	1	15	23	-0.00592275	1	15													1	0.0797787	1	20									26	0.0818473	0	18	23	-0.038613	0	15	23	-0.00552472	0	15	23	-0.0427138	0	15
724	24	-0.05907	1	15	24	0.0125951	1	15													2	0.236947	1	20									27	0.0818473	1	18	24	0.0436972	1	15	24	-0.00552472	1	15	24	0.0394257	1	15
725	25	-0.065826	1	15	25	0.0172212	1	15													3	-0.137928	1	20									28	0.0818473	1	18	25	-0.00868952	1	15	25	-0.00552472	1	15	25	-0.0128786	1	15
726	26	-0.0824734	0	15	26	-0.0151788	0	15													4	-0.112857	1	20									29	-0.0593578	0	18	26	0.0585391	1	15	26	-0.00552472	1	15	26	0.0542615	1	15
727	27	-0.0275194	1	15	27	-0.00360787	1	15													5	0.128241	1	20									30	-0.127853	0	18	27	-0.00868952	0	15	27	-0.00552472	0	15	27	-0.0128786	0	15
728	28	-0.0104196	1	15	28	0.00565223	1	15													6	-0.228385	0	20									31	0.0818473	1	18	28	0.0511295	1	15	28	-0.00552472	1	15	28	0.046854	1	15
729	29	-0.0069712	1	15	29	-0.0128655	1	15													7	0.368156	1	20									32	0.0818473	1	18	29	0.0585391	1	15	29	-0.00552472	1	15	29	0.0542615	1	15
730	30	0.110668	1	15	30	0.0218443	1	15													8	-0.0586865	0	20									33	0.0818473	1	18	30	0.0287773	0	15	30	-0.00552472	0	15	30	0.0245197	0	15
731	31	0.0406163	1	15	31	-0.00360787	1	15													9	0.0388122	1	20									34	0.0818473	1	18	31	0.0732771	0	15	31	-0.00552472	0	15	31	0.0690013	0	15
732	32	-0.0176093	1	15	32	-0.0128655	1	15													10	0.0498496	1	20									35	-0.138861	0	18	32	-0.0901916	0	15	32	0.0273258	0	15	32	-0.0673075	0	15
733	33	-0.0120063	1	15	33	-0.00129283	1	15													11	0.0777585	1	20									36	-0.105443	1	18	33	0.0805993	1	15	33	-0.00552472	1	15	33	0.0763272	1	15
734	34	0.0855856	0	15	34	-0.0105517	0	15													12	-0.0954924	1	20									37	0.0818473	1	18	34	-0.253013	1	15	34	0.00353617	1	15	34	-0.2557	1	15
735	35	0.00934915	1	15	35	-0.00592275	1	15													13	0.0100696	0	20									38	-0.127853	0	18	35	-0.0608861	0	15	35	-0.00552472	0	15	35	-0.0649024	0	15
736	36	0.0049754	1	15	36	-0.00592275	1	15													14	0.252986	1	20									39	-0.0358724	0	18	36	0.0362454	1	15	36	-0.00552472	1	15	36	0.0319798	1	15
737	37	0.113227	1	15	37	0.0287717	1	15													15	0.361133	1	20									40	0.0818473	1	18	37	-0.0901916	1	15	37	-0.00552472	1	15	37	-0.0940731	1	15
738	38	-0.204056	0	15	38	-0.0105517	0	15													16	-0.109742	1	20									0	-0.035149	1	19	38	0.0212964	0	15	38	-0.00552472	0	15	38	0.0170486	0	15
739	39	-0.0191306	1	15	39	0.00565223	1	15													17	-0.10082	1	20									1	-0.139636	1	19	39	-0.218038	1	15	39	0.00353617	1	15	39	-0.22104	1	15
740	40	-0.120879	0	15	40	0.0149085	0	15													18	-0.161447	0	20									2	-0.114329	0	19	40	0.0362454	0	15	40	-0.00552472	0	15	40	0.0319798	0	15
741	41	0.0896518	1	15	41	0.0102812	1	15													19	0.166881	1	20									3	0.0987763	1	19	41	-0.0534845	1	15	41	-0.00552472	1	15	41	-0.0575306	1	15
742	42	-0.0062083	1	15	42	0.0102812	1	15													20	-0.0480514	1	20									4	0.0987763	1	19	42	-0.0161847	0	15	42	-0.00552472	0	15	42	-0.0203544	0	15
743	43	0.0338731	1	15	43	-0.00360787	1	15													21	0.122882	1	20									5	0.0725174	0	19	43	0.0585391	0	15	43	-0.00552472	0	15	43	0.0542615	0	15
744	44	-0.0582329	0	15	44	-0.00823738	0	15													22	-0.133425	1	20									6	0.0987763	1	19	44	0.0732771	0	15	44	-0.00552472	0	15	44	0.0690013	0	15
745	45	-0.00715782	1	15	45	-0.00592275	1	15													23	0.306799	1	20									7	0.0987763	1	19	45	0.0585391	1	15	45	0.00353617	1	15	45	0.0542615	1	15
746	46	-0.0527071	1	15	46	-0.00823738	1	15													24	0.0449473	1	20									8	0.0987763	1	19	46	0.0511295	1	15	46	-0.00552472	1	15	46	0.046854	1	15
747	47	0.0664439	1	15	47	0.00565223	1	15													25	-0.171433	1	20									9	0.0857077	0	19	47	0.0436972	1	15	47	0.0273258	1	15	47	0.0665984	1	15
748	48	0.0376409	1	15	48	-0.0128655	1	15													26	0.0199949	0	20									10	-0.139636	0	19	48	0.0436972	0	15	48	-0.00552472	0	15	48	0.0394257	0	15
749	49	-0.0573006	1	15	49	0.00333732	1	15													27	-0.0626864	0	20									11	0.0725174	0	19	49	0.0287773	0	15	49	-0.00552472	0	15	49	0.0245197	0	15
750	0	-0.0412665	0	16	0	0.000406514	0	16													28	0.315216	1	20									12	0.0961732	1	19	0	0.0531103	1	16	0	-0.00955512	1	16	0	0.0443848	1	16
751	1	0.0211486	1	16	1	0.000406514	1	16													29	0.0713747	1	20									13	0.0189036	1	19	1	0.0324964	1	16	1	0.0369881	1	16	1	0.0632247	1	16
752	2	-0.0278085	1	16	2	0.000406514	1	16													30	-0.0071051	1	20									14	0.0725174	1	19	2	-0.226615	1	16	2	-0.00955512	1	16	2	-0.23061	1	16
753	3	0.147275	1	16	3	0.000406514	1	16													31	0.368742	1	20									15	0.0857077	1	19	3	-0.0020729	1	16	3	-0.00955512	1	16	3	-0.0101816	1	16
754	4	0.00973834	1	16	4	0.000406514	1	16													32	0.145483	1	20									16	-0.114329	0	19	4	-0.02973	1	16	4	-0.00955512	1	16	4	-0.0374552	1	16
755	5	0.0102473	1	16	5	0.000406514	1	16													33	-0.0658059	1	20									17	-0.035149	1	19	5	0.0324964	1	16	5	-0.00955512	1	16	5	0.0239767	1	16
756	6	-0.0289357	1	16	6	0.000406514	1	16													34	-0.0176715	1	20									18	0.0987763	1	19	6	-0.0020729	0	16	6	-0.00955512	0	16	6	-0.0101816	0	16
757	7	0.00804334	1	16	7	0.000406514	1	16													35	0.0982591	1	20									19	-0.152015	0	19	7	0.0531103	1	16	7	-0.00955512	1	16	7	0.0443848	1	16
758	8	-0.0298372	1	16	8	0.000406514	1	16													36	-0.088732	1	20									20	0.0987763	1	19	8	0.0462557	1	16	8	-0.00955512	1	16	8	0.0375953	1	16
759	9	0.000627019	1	16	9	0.000406514	1	16													37	0.0987422	0	20									21	0.0857077	1	19	9	0.0186875	1	16	9	0.0378794	1	16	9	0.0503528	1	16
760	10	-0.0439606	1	16	10	0.000406514	1	16																									22	-0.035149	0	19	10	0.0667565	1	16	10	-0.00955512	1	16	10	0.0579121	1	16
761	11	0.0435225	1	16	11	0.000406514	1	16																									23	0.0987763	1	19	11	0.0324964	1	16	11	0.0369881	1	16	11	0.0632247	1	16
762	12	0.0174786	1	16	12	0.000406514	1	16																									24	0.0987763	1	19	12	0.0735432	1	16	12	0.0369881	1	16	12	0.10308	1	16
763	13	-0.0632093	1	16	13	0.000406514	1	16																									25	0.0458434	1	19	13	0.0803022	0	16	13	-0.00955512	0	16	13	0.071354	0	16
764	14	-0.00321762	0	16	14	0.000406514	0	16																									26	0.0987763	1	19	14	0.011771	0	16	14	-0.00955512	0	16	14	0.0034882	0	16
765	15	0.00719571	1	16	15	0.000406514	1	16																									27	0.0987763	1	19	15	0.0531103	1	16	15	-0.00955512	1	16	15	0.0443848	1	16
766	16	-0.085991	0	16	16	0.000406514	0	16																									28	0.0857077	0	19	16	0.011771	1	16	16	-0.00955512	1	16	16	0.0034882	1	16
767	17	0.00747744	1	16	17	0.000406514	1	16																									29	-0.035149	0	19	17	0.0462557	1	16	17	-0.00955512	1	16	17	0.0375953	1	16
768	18	-0.019235	1	16	18	0.000406514	1	16																									30	0.0987763	1	19	18	0.0324964	1	16	18	0.0378794	1	16	18	0.0638448	1	16
769	19	0.0775114	1	16	19	0.000406514	1	16																									31	0.0725174	1	19	19	0.0324964	1	16	19	-0.00955512	1	16	19	0.0239767	1	16
770	20	0.018044	1	16	20	0.000406514	1	16																									32	0.0987763	0	19	20	0.0735432	1	16	20	-0.00955512	1	16	20	0.064645	1	16
771	21	-0.0228459	1	16	21	0.000406514	1	16																									33	-0.152015	0	19	21	-0.104362	1	16	21	0.0369881	1	16	21	-0.07263	1	16
772	22	0.0257185	1	16	22	0.000406514	1	16																									34	-0.139636	1	19	22	0.0599447	1	16	22	0.0369881	1	16	22	0.0899188	1	16
773	23	-0.00203006	0	16	23	0.000406514	0	16																									35	-0.114329	1	19	23	-0.0435009	0	16	23	-0.00955512	0	16	23	-0.0510185	0	16
774	24	0.0121125	1	16	24	0.000406514	1	16																									36	-0.0619471	0	19	24	0.0393836	0	16	24	0.0369881	0	16	24	0.069939	0	16
775	25	-0.0139559	1	16	25	0.000406514	1	16																									37	0.0987763	0	19	25	-0.0020729	0	16	25	-0.00955512	0	16	25	-0.0101816	0	16
776	26	0.0708669	1	16	26	0.000406514	1	16																									38	0.0725174	1	19	26	0.0186875	1	16	26	-0.00955512	1	16	26	0.0103224	1	16
777	27	-0.0207021	1	16	27	0.000406514	1	16																									39	0.0987763	1	19	27	0.0803022	1	16	27	-0.00955512	1	16	27	0.071354	1	16
778	28	-0.0743133	1	16	28	0.000406514	1	16																									40	0.0987763	1	19	28	-0.0775943	0	16	28	0.0369881	0	16	28	-0.0456773	0	16
779	29	-0.0908109	0	16	29	0.000406514	0	16																									0	-0.163107	1	20	29	0.0324964	1	16	29	-0.00955512	1	16	29	0.0239767	1	16
780	30	0.0557254	0	16	30	0.000406514	0	16																									1	-0.124659	0	20	30	-0.0159136	0	16	30	-0.00955512	0	16	30	-0.0238361	0	16
781	31	-0.0448581	1	16	31	0.000406514	1	16																									2	0.0952136	1	20	31	0.0393836	0	16	31	-0.00955512	0	16	31	0.0307917	0	16
782	32	-0.0585511	0	16	32	0.000406514	0	16																									3	-0.070928	1	20	32	0.0255968	1	16	32	-0.00955512	1	16	32	0.0171528	1	16
783	33	0.0194084	1	16	33	0.000406514	1	16																									4	0.0952136	1	20	33	0.0393836	1	16	33	-0.00955512	1	16	33	0.0307917	1	16
784	34	0.0126769	1	16	34	0.000406514	1	16																									5	0.0952136	1	20	34	-0.0503628	0	16	34	-0.00955512	0	16	34	-0.0577731	0	16
785	35	-0.0320901	0	16	35	0.000406514	0	16																									6	0.0952136	1	20	35	0.0186875	1	16	35	0.0369881	1	16	35	0.0497288	1	16
786	36	0.0167348	1	16	36	0.000406514	1	16																									7	0.0952136	1	20	36	0.0735432	0	16	36	-0.00955512	0	16	36	0.064645	0	16
787	37	-0.0263989	0	16	37	0.000406514	0	16																									8	0.0952136	1	20	37	0.0803022	0	16	37	-0.00955512	0	16	37	0.071354	0	16
788	38	0.00221011	1	16	38	0.000406514	1	16																									9	-0.124659	1	20	38	0.0735432	1	16	38	-0.00955512	1	16	38	0.064645	1	16
789	39	0.0069128	1	16	39	0.000406514	1	16																									10	0.0952136	1	20	39	-0.0159136	1	16	39	-0.00955512	1	16	39	-0.0238361	1	16
790	40	-0.0409854	1	16	40	0.000406514	1	16																									11	0.0952136	1	20	40	0.0599447	1	16	40	-0.00955512	1	16	40	0.0511579	1	16
791	41	-0.0399185	1	16	41	0.000406514	1	16																									12	0.0952136	1	20	41	0.011771	1	16	41	0.0369881	1	16	41	0.042952	1	16
792	42	0.00288857	1	16	42	0.000406514	1	16																									13	-0.124659	0	20	42	0.0255968	0	16	42	-0.00955512	0	16	42	0.0171528	0	16
793	43	-0.0336098	0	16	43	0.000406514	0	16																									14	0.0952136	1	20	43	0.0599447	0	16	43	-0.00955512	0	16	43	0.0511579	0	16
794	44	0.0398361	0	16	44	0.000406514	0	16																									15	0.0952136	1	20	44	-0.0775943	1	16	44	-0.00955512	1	16	44	-0.0845546	1	16
795	45	0.0187215	0	16	45	0.000406514	0	16																									16	0.0952136	1	20	45	0.0393836	0	16	45	-0.00955512	0	16	45	0.0307917	0	16
796	46	0.0340814	1	16	46	0.000406514	1	16																									17	0.0952136	1	20	46	0.0324964	0	16	46	-0.00955512	0	16	46	0.0239767	0	16
797	47	-0.0192653	1	16	47	0.000406514	1	16																									18	-0.043334	1	20	47	0.0324964	0	16	47	-0.00955512	0	16	47	0.0239767	0	16
798	48	0.175934	1	16	48	0.000406514	1	16																									19	0.0124877	0	20	48	0.0735432	0	16	48	-0.00955512	0	16	48	0.064645	0	16
799	49	0.0116604	1	16	49	0.000406514	1	16																									20	-0.070928	0	20	49	0.0462557	1	16	49	-0.00955512	1	16	49	0.0375953	1	16
800	0	0.0234742	1	17	0	0.024693	1	17																									21	0.0952136	1	20	0	0.0583223	1	17	0	0.0182069	1	17	0	0.0740259	1	17
801	1	0.14114	0	17	1	0.010703	0	17																									22	-0.124659	0	20	1	0.0651536	1	17	1	-0.00807325	1	17	1	0.0579465	1	17
802	2	-0.029049	0	17	2	-0.0113069	0	17																									23	0.0952136	1	20	2	0.00309129	0	17	2	-0.00807325	0	17	2	-0.00363962	0	17
803	3	0.0218364	1	17	3	0.0127031	1	17																									24	-0.163107	1	20	3	0.0169592	1	17	3	-0.00807325	1	17	3	0.0101029	1	17
804	4	0.075272	1	17	4	0.0127031	1	17																									25	0.0952136	1	20	4	0.0100272	1	17	4	-0.00807325	1	17	4	0.00323223	1	17
805	5	-0.0460583	1	17	5	0.0047008	1	17																									26	-0.124659	1	20	5	0.0377057	1	17	5	0.0182069	1	17	5	0.0537496	1	17
806	6	0.0763683	1	17	6	-0.00330389	1	17																									27	0.0952136	1	20	6	0.0514688	1	17	6	-0.00807325	1	17	6	0.0443472	1	17
807	7	0.00959211	1	17	7	-0.0113069	1	17																									28	0.0952136	1	20	7	0.0514688	1	17	7	-0.00807325	1	17	7	0.0443472	1	17
808	8	0.0953532	1	17	8	0.0087025	1	17																									29	-0.124659	1	20	8	-0.0315527	0	17	8	-0.00807325	0	17	8	-0.0379265	0	17
809	9	0.0896387	0	17	9	0.000698502	0	17																									30	0.0952136	1	20	9	0.0377057	1	17	9	-0.00807325	1	17	9	0.0306815	1	17
810	10	0.0217373	0	17	10	-0.00730585	0	17																									31	0.0952136	1	20	10	0.0719603	1	17	10	-0.00807325	1	17	10	0.0647149	1	17
811	11	-0.0017866	1	17	11	0.0127031	1	17																									32	-0.163107	0	20	11	-0.0177129	1	17	11	-0.00807325	1	17	11	-0.0242366	1	17
812	12	-0.0077349	1	17	12	0.00269969	1	17																									33	0.0952136	0	20	12	0.0377057	1	17	12	-0.00807325	1	17	12	0.0306815	1	17
813	13	0.021263	1	17	13	0.0047008	1	17																									34	0.0952136	1	20	13	0.0514688	0	17	13	-0.00807325	0	17	13	0.0443472	0	17
814	14	-0.0796762	1	17	14	0.000698502	1	17																									35	-0.163107	1	20	14	0.0445958	1	17	14	-0.00807325	1	17	14	0.0375214	1	17
815	15	0.0882768	0	17	15	0.0047008	0	17																									36	-0.043334	1	20	15	0.0238848	0	17	15	-0.00807325	0	17	15	0.0169697	0	17
816	16	0.12164	0	17	16	-0.00730585	0	17																									37	0.0952136	1	20	16	-0.0862222	1	17	16	0.0358723	1	17	16	-0.0570395	1	17
817	17	0.0228076	1	17	17	-0.0113069	1	17																									38	-0.070928	1	20	17	0.0583223	0	17	17	-0.00807325	0	17	17	0.0511564	0	17
818	18	0.133693	1	17	18	-0.00330389	1	17																									39	0.0816688	1	20	18	-0.0177129	1	17	18	-0.00807325	1	17	18	-0.0242366	1	17
819	19	0.0810615	0	17	19	-0.00730585	0	17																									40	0.0952136	1	20	19	0.0238848	1	17	19	-0.00807325	1	17	19	0.0169697	1	17
820	20	-0.0430529	1	17	20	-0.00130271	1	17																													20	0.0583223	1	17	20	0.0182069	1	17	20	0.0740259	1	17
821	21	-0.00527799	1	17	21	-0.00730585	1	17																													21	0.00309129	1	17	21	-0.00807325	1	17	21	-0.00363962	1	17
822	22	0.246939	1	17	22	-0.00730585	1	17																													22	0.0238848	1	17	22	0.0358723	1	17	22	0.0524687	1	17
823	23	0.0713458	1	17	23	0.0127031	1	17																													23	0.0583223	1	17	23	-0.00807325	1	17	23	0.0511564	1	17
824	24	-0.0661222	1	17	24	-0.00330389	1	17																													24	0.0308011	1	17	24	0.0182069	1	17	24	0.0469474	1	17
825	25	0.0697901	0	17	25	-0.00330389	0	17																													25	0.00309129	1	17	25	-0.00807325	1	17	25	-0.00363962	1	17
826	26	-0.0074812	1	17	26	0.00670176	1	17																													26	-0.228414	1	17	26	-0.00807325	1	17	26	-0.231868	1	17
827	27	-0.0413565	1	17	27	-0.00730585	1	17																													27	0.0651536	1	17	27	0.0182069	1	17	27	0.0807332	1	17
828	28	0.0870576	0	17	28	0.00269969	0	17																													28	-0.0794755	1	17	28	-0.00807325	1	17	28	-0.0852621	1	17
829	29	0.03726	1	17	29	-0.00930651	1	17																													29	0.0445958	1	17	29	-0.00807325	1	17	29	0.0375214	1	17
830	30	-0.112217	1	17	30	-0.00330389	1	17																													30	0.0445958	1	17	30	0.0358723	1	17	30	0.0727583	1	17
831	31	0.0362312	1	17	31	-0.00530495	1	17																													31	0.0583223	0	17	31	-0.00807325	0	17	31	0.0511564	0	17
832	32	-0.0122184	1	17	32	0.0087025	1	17																													32	0.0377057	1	17	32	-0.00807325	1	17	32	0.0306815	1	17
833	33	0.0197989	0	17	33	-0.00130271	0	17																													33	0.0583223	1	17	33	-0.00807325	1	17	33	0.0511564	1	17
834	34	0.0314628	1	17	34	-0.00330389	1	17																													34	0.0308011	1	17	34	-0.00807325	1	17	34	0.0238301	1	17
835	35	-0.000298897	1	17	35	-0.00930651	1	17																													35	-0.0453442	0	17	35	0.0358723	0	17	35	-0.0160516	0	17
836	36	-0.0118174	1	17	36	0.00670176	1	17																													36	0.00309129	1	17	36	0.0358723	1	17	36	0.0320028	1	17
837	37	-0.107734	0	17	37	0.00670176	0	17																													37	0.0238848	1	17	37	-0.00807325	1	17	37	0.0169697	1	17
838	38	0.00133734	1	17	38	-0.0113069	1	17																													38	0.0377057	1	17	38	0.0358723	1	17	38	0.0660188	1	17
839	39	-0.109552	1	17	39	-0.00130271	1	17																													39	-0.10626	1	17	39	0.0358723	1	17	39	-0.0772804	1	17
840	40	0.0129173	1	17	40	-0.00930651	1	17																													40	0.0787399	1	17	40	-0.00807325	1	17	40	0.0714593	1	17
841	41	-0.0403179	1	17	41	-0.00330389	1	17																													41	0.0514688	1	17	41	0.0358723	1	17	41	0.0794709	1	17
842	42	-0.0014256	1	17	42	0.0127031	1	17																													42	0.00309129	1	17	42	-0.00807325	1	17	42	-0.00363962	1	17
843	43	-0.165898	0	17	43	-0.00130271	0	17																													43	0.0514688	1	17	43	-0.00807325	1	17	43	0.0443472	1	17
844	44	-0.00493814	1	17	44	-0.0113069	1	17																													44	0.0719603	0	17	44	-0.00807325	0	17	44	0.0647149	0	17
845	45	0.0732219	0	17	45	0.00269969	0	17																													45	0.0719603	0	17	45	-0.00807325	0	17	45	0.0647149	0	17
846	46	0.100905	0	17	46	-0.0113069	0	17																													46	0.0787399	0	17	46	-0.00807325	0	17	46	0.0714593	0	17
847	47	-0.120012	1	17	47	0.0087025	1	17																													47	0.0308011	0	17	47	-0.00807325	0	17	47	0.0238301	0	17
848	48	-0.113755	0	17	48	0.0127031	0	17																													48	-0.0038458	1	17	48	-0.00807325	1	17	48	-0.0105101	1	17
849	49	0.0929389	1	17	49	0.010703	1	17																													49	-0.0929366	1	17	49	-0.00807325	1	17	49	-0.0985408	1	17
850	0	0.0298846	1	18	0	0.0034907	1	18																													0	0.0154275	1	18	0	-0.0021013	1	18	0	0.0131024	1	18
851	1	-0.000842295	0	18	1	0.000293737	0	18																													1	0.00134663	1	18	1	-0.0021013	1	18	1	-0.000642827	1	18
852	2	0.0315809	1	18	2	0.00189224	1	18																													2	0.00134663	1	18	2	-0.0021013	1	18	2	-0.000642827	1	18
853	3	0.0211168	1	18	3	0.00189224	1	18																													3	0.00738285	1	18	3	-0.0021013	1	18	3	0.0052491	1	18
854	4	-0.0349045	1	18	4	-0.0061	1	18																													4	0.00738285	0	18	4	-0.0021013	0	18	4	0.0052491	0	18
855	5	-0.0235496	1	18	5	-0.00450167	1	18																													5	0.0114059	1	18	5	-0.0021013	1	18	5	0.00917634	1	18
856	6	0.0389201	0	18	6	-0.0076982	0	18																													6	-0.00670197	0	18	6	-0.0021013	0	18	6	-0.00849816	0	18
857	7	0.0322914	1	18	7	-0.00290325	1	18																													7	0.00537093	0	18	7	-0.0021013	0	18	7	0.0032852	0	18
858	8	-0.0446321	1	18	8	-0.00929624	1	18																													8	-0.0207762	0	18	8	-0.0021013	0	18	8	-0.0222326	0	18
859	9	-0.0595241	1	18	9	-0.0061	1	18																													9	0.00738285	1	18	9	-0.0021013	1	18	9	0.0052491	1	18
860	10	0.121235	1	18	10	0.0146761	1	18																													10	0.00134663	1	18	10	-0.0021013	1	18	10	-0.000642827	1	18
861	11	0.0634641	1	18	11	0.0034907	1	18																													11	0.0114059	0	18	11	-0.0021013	0	18	11	0.00917634	0	18
862	12	0.0711441	0	18	12	0.000293737	0	18																													12	-0.00468998	0	18	12	-0.0021013	0	18	12	-0.00653457	0	18
863	13	0.0454029	1	18	13	0.00189224	1	18																													13	-0.0127364	1	18	13	-0.0021013	1	18	13	-0.0143871	1	18
864	14	0.0210682	1	18	14	0.000293737	1	18																													14	0.00939453	1	18	14	-0.0021013	1	18	14	0.00721283	1	18
865	15	0.129803	1	18	15	0.00668737	1	18																													15	0.0114059	1	18	15	-0.0021013	1	18	15	0.00917634	1	18
866	16	0.00937089	0	18	16	-0.00290325	0	18																													16	0.00738285	1	18	16	-0.0021013	1	18	16	0.0052491	1	18
867	17	-0.0162308	1	18	17	-0.00290325	1	18																													17	-0.0745588	1	18	17	0.0320121	1	18	17	-0.0433494	1	18
868	18	-0.0353584	1	18	18	-0.00290325	1	18																													18	0.0134169	1	18	18	0.0320121	1	18	18	0.0428539	1	18
869	19	-0.0513214	1	18	19	-0.0061	1	18																													19	0.0154275	1	18	19	-0.0021013	1	18	19	0.0131024	1	18
870	20	0.0365667	1	18	20	0.00508909	1	18																													20	0.00537093	1	18	20	-0.0021013	1	18	20	0.0032852	1	18
871	21	-0.0133729	0	18	21	0.00828552	0	18																													21	-0.00468998	1	18	21	-0.0021013	1	18	21	-0.00653457	1	18
872	22	-0.0619903	1	18	22	-0.0076982	1	18																													22	0.0134169	1	18	22	0.0320121	1	18	22	0.0428539	1	18
873	23	-0.0419733	1	18	23	0.00668737	1	18																													23	0.0134169	1	18	23	-0.0021013	1	18	23	0.0111396	1	18
874	24	0.028987	1	18	24	0.00189224	1	18																													24	-0.00670197	0	18	24	-0.0021013	0	18	24	-0.00849816	0	18
875	25	-0.131494	0	18	25	-0.00130477	0	18																													25	-0.0368194	0	18	25	-0.0021013	0	18	25	-0.0378868	0	18
876	26	-0.0283442	1	18	26	-0.0061	1	18																													26	-0.000665618	0	18	26	-0.0021013	0	18	26	-0.00260684	0	18
877	27	0.00908959	1	18	27	0.000293737	1	18																													27	0.0134169	1	18	27	-0.0021013	1	18	27	0.0111396	1	18
878	28	0.0437676	1	18	28	-0.00130477	1	18																													28	0.0194471	1	18	28	-0.0021013	1	18	28	0.0170269	1	18
879	29	0.0215537	1	18	29	-0.0061	1	18																													29	-0.154422	0	18	29	-0.0021013	0	18	29	-0.152731	0	18
880	30	0.0647594	1	18	30	0.00668737	1	18																													30	0.0134169	1	18	30	-0.0021013	1	18	30	0.0111396	1	18
881	31	0.0285913	0	18	31	-0.0076982	0	18																													31	0.0114059	1	18	31	-0.0021013	1	18	31	0.00917634	1	18
882	32	0.0194282	1	18	32	-0.00130477	1	18																													32	0.0174376	0	18	32	-0.0021013	0	18	32	0.0150649	0	18
883	33	0.166985	1	18	33	0.00189224	1	18																													33	0.0194471	1	18	33	-0.0021013	1	18	33	0.0170269	1	18
884	34	0.0140596	1	18	34	0.0034907	1	18																													34	0.0194471	1	18	34	-0.0021013	1	18	34	0.0170269	1	18
885	35	0.00723025	1	18	35	-0.0076982	1	18																													35	0.0194471	1	18	35	-0.0021013	1	18	35	0.0170269	1	18
886	36	-0.0113415	0	18	36	-0.00450167	0	18																													36	0.00335883	1	18	36	0.0320121	1	18	36	0.0330906	1	18
887	37	0.109558	0	18	37	0.00189224	0	18																													37	0.0114059	1	18	37	-0.0021013	1	18	37	0.00917634	1	18
888	38	0.0258408	0	18	38	-0.00130477	0	18																													38	-0.000665618	1	18	38	-0.0021013	1	18	38	-0.00260684	1	18
889	39	0.000183461	1	18	39	0.0034907	1	18																													39	0.00738285	1	18	39	-0.0021013	1	18	39	0.0052491	1	18
890	40	-0.0456824	1	18	40	0.000293737	1	18																													40	-0.0147471	1	18	40	-0.0021013	1	18	40	-0.0163493	1	18
891	41	-0.0551595	1	18	41	-0.00290325	1	18																													41	0.021456	1	18	41	-0.0021013	1	18	41	0.0189884	1	18
892	42	0.0968625	1	18	42	-0.0076982	1	18																													42	0.0134169	1	18	42	-0.0021013	1	18	42	0.0111396	1	18
893	43	0.0462563	1	18	43	0.0034907	1	18																													43	0.0114059	1	18	43	-0.0021013	1	18	43	0.00917634	1	18
894	44	-0.119219	0	18	44	-0.0076982	0	18																													44	0.0154275	1	18	44	-0.0021013	1	18	44	0.0131024	1	18
895	45	-0.016295	1	18	45	-0.00130477	1	18																													45	0.00134663	1	18	45	-0.0021013	1	18	45	-0.000642827	1	18
896	46	-0.0316407	1	18	46	-0.00929624	1	18																													46	-0.00267784	1	18	46	-0.0021013	1	18	46	-0.00457078	1	18
897	47	-0.0134283	1	18	47	-0.0061	1	18																													47	0.0114059	1	18	47	-0.0021013	1	18	47	0.00917634	1	18
898	48	-0.0199036	1	18	48	0.00508909	1	18																													48	0.00537093	1	18	48	-0.0021013	1	18	48	0.0032852	1	18
899	49	0.0149704	1	18	49	0.00508909	1	18																													49	0.00738285	1	18	49	-0.0021013	1	18	49	0.0052491	1	18
900	0	-0.0246063	1	19	0	0.00419176	1	19																													0	0.0451642	1	19	0	0.00139247	1	19	0	0.0404949	1	19
901	1	-0.0572997	1	19	1	-0.00172191	1	19																													1	-0.0305003	0	19	1	-0.0105432	0	19	1	-0.0414133	0	19
902	2	-0.0209024	1	19	2	-0.010591	1	19																													2	0.0326037	1	19	2	-0.0105432	1	19	2	0.0223954	1	19
903	3	-0.0607639	0	19	3	-0.00467867	0	19																													3	0.0263069	1	19	3	-0.0105432	1	19	3	0.0160131	1	19
904	4	0.0195353	0	19	4	0.0160139	0	19																													4	0.0136901	1	19	4	0.0576759	1	19	4	0.0728698	1	19
905	5	-0.00738778	0	19	5	0.0189672	0	19																													5	0.00105592	1	19	5	-0.0105432	1	19	5	-0.00954783	1	19
906	6	0.0129542	1	19	6	-0.00172191	1	19																													6	-0.0115796	1	19	6	-0.0105432	1	19	6	-0.0223179	1	19
907	7	0.00362058	1	19	7	0.00419176	1	19																													7	0.00737421	1	19	7	-0.0105432	1	19	7	-0.00315706	1	19
908	8	0.0403967	1	19	8	0.0189672	1	19																													8	0.0200017	1	19	8	0.0576759	1	19	8	0.0791139	1	19
909	9	0.0665763	1	19	9	0.00123497	1	19																													9	0.051424	1	19	9	0.0576759	1	19	9	0.10992	1	19
910	10	-0.073548	1	19	10	-0.00763509	1	19																													10	0.0263069	0	19	10	-0.0105432	0	19	10	0.0160131	0	19
911	11	0.0127614	1	19	11	0.00714825	1	19																													11	0.051424	1	19	11	-0.0105432	1	19	11	0.0414904	1	19
912	12	-0.0126224	0	19	12	-0.010591	0	19																													12	0.0451642	0	19	12	-0.0105432	0	19	12	0.0351362	0	19
913	13	0.0273059	1	19	13	0.0101043	1	19																													13	0.0576675	1	19	13	0.00139247	1	19	13	0.0531658	1	19
914	14	0.0213092	1	19	14	-0.00467867	1	19																													14	-0.0115796	1	19	14	-0.0105432	1	19	14	-0.0223179	1	19
915	15	0.00331658	1	19	15	0.00419176	1	19																													15	0.0263069	0	19	15	0.0576759	0	19	15	0.0853328	0	19
916	16	0.0215396	1	19	16	-0.00172191	1	19																													16	0.0638929	1	19	16	-0.0105432	1	19	16	0.0541565	1	19
917	17	-0.00930057	0	19	17	0.0101043	0	19																													17	0.0388901	0	19	17	-0.0105432	0	19	17	0.0287705	0	19
918	18	-0.00393176	1	19	18	0.0101043	1	19																													18	0.0388901	1	19	18	-0.0105432	1	19	18	0.0287705	1	19
919	19	-0.00714975	0	19	19	-0.00467867	0	19																													19	-0.0178929	0	19	19	-0.0105432	0	19	19	-0.0286931	0	19
920	20	-0.00864522	1	19	20	-0.00172191	1	19																													20	0.0263069	1	19	20	0.00139247	1	19	20	0.0213951	1	19
921	21	0.0604998	1	19	21	0.0160139	1	19																													21	-0.201643	1	19	21	-0.0105432	1	19	21	-0.212487	1	19
922	22	0.0161661	1	19	22	0.00419176	1	19																													22	0.0326037	0	19	22	0.0576759	0	19	22	0.0915247	0	19
923	23	0.020901	1	19	23	-0.00763509	1	19																													23	0.0700982	1	19	23	-0.0105432	1	19	23	0.0604644	1	19
924	24	0.0905159	1	19	24	0.00714825	1	19																													24	-0.21727	1	19	24	0.00139247	1	19	24	-0.223649	1	19
925	25	-0.0596929	1	19	25	0.0160139	1	19																													25	-0.0555828	0	19	25	-0.0105432	0	19	25	-0.0666764	0	19
926	26	-0.0639818	0	19	26	0.0101043	0	19																													26	0.0200017	1	19	26	0.0576759	1	19	26	0.0791139	1	19
927	27	-0.0335324	1	19	27	0.00419176	1	19																													27	0.051424	1	19	27	-0.0105432	1	19	27	0.0414904	1	19
928	28	-0.0135089	1	19	28	-0.00172191	1	19																													28	0.0263069	0	19	28	-0.0105432	0	19	28	0.0160131	0	19
929	29	-0.110118	1	19	29	0.00123497	1	19																													29	-0.0242004	1	19	29	-0.0105432	1	19	29	-0.0350589	1	19
930	30	0.0472158	1	19	30	-0.00172191	1	19																													30	-0.0493336	0	19	30	-0.0105432	0	19	30	-0.0603878	0	19
931	31	0.0564452	1	19	31	0.0219191	1	19																													31	0.0388901	0	19	31	-0.0105432	0	19	31	0.0287705	0	19
932	32	-0.026618	1	19	32	0.0101043	1	19																													32	0.00105592	0	19	32	-0.0105432	0	19	32	-0.00954783	0	19
933	33	0.098061	0	19	33	0.00714825	0	19																													33	0.0326037	1	19	33	-0.0105432	1	19	33	0.0223954	1	19
934	34	0.00848699	1	19	34	-0.010591	1	19																													34	0.0263069	1	19	34	-0.0105432	1	19	34	0.0160131	1	19
935	35	-0.0522101	1	19	35	0.00123497	1	19																													35	-0.232391	1	19	35	-0.0105432	1	19	35	-0.242862	1	19
936	36	-0.00478172	1	19	36	-0.010591	1	19																													36	0.0576675	0	19	36	-0.0105432	0	19	36	0.0478312	0	19
937	37	0.0334492	1	19	37	0.00419176	1	19																													37	0.051424	0	19	37	-0.0105432	0	19	37	0.0414904	0	19
938	38	-0.0379258	1	19	38	0.0101043	1	19																													38	0.0576675	1	19	38	-0.0105432	1	19	38	0.0478312	1	19
939	39	-0.00990631	1	19	39	-0.0165004	1	19																													39	0.0388901	1	19	39	-0.0105432	1	19	39	0.0287705	1	19
940	40	-0.0313894	0	19	40	-0.0194534	0	19																													40	-0.0115796	1	19	40	-0.0105432	1	19	40	-0.0223179	1	19
941	41	-0.0199906	1	19	41	0.0101043	1	19																													41	0.0263069	1	19	41	-0.0105432	1	19	41	0.0160131	1	19
942	42	-0.0129839	0	19	42	0.0101043	0	19																													42	0.0576675	1	19	42	0.0576759	1	19	42	0.115985	1	19
943	43	0.0160326	1	19	43	0.00419176	1	19																													43	0.0576675	1	19	43	-0.0105432	1	19	43	0.0478312	1	19
944	44	-0.127252	0	19	44	-0.0135461	0	19																													44	0.0388901	1	19	44	0.00139247	1	19	44	0.0341387	1	19
945	45	0.0564498	1	19	45	-0.010591	1	19																													45	0.051424	1	19	45	0.00139247	1	19	45	0.046838	1	19
946	46	0.19641	1	19	46	0.00123497	1	19																													46	-0.122761	0	19	46	-0.0105432	0	19	46	-0.13403	0	19
947	47	-0.00491063	0	19	47	-0.010591	0	19																													47	0.0451642	1	19	47	-0.0105432	1	19	47	0.0351362	1	19
948	48	-0.0572421	1	19	48	-0.00763509	1	19																													48	0.00737421	1	19	48	-0.0105432	1	19	48	-0.00315706	1	19
949	49	-0.0274096	1	19	49	-0.0165004	1	19																													49	0.0700982	1	19	49	-0.0105432	1	19	49	0.0604644	1	19
950	0	0.0687586	1	20	0	-0.00475542	1	20																													0	-0.0064602	1	20	0	-0.00615196	1	20	0	-0.0123289	1	20
951	1	0.0280483	0	20	1	-0.00475542	0	20																													1	0.0296575	1	20	1	-0.00615196	1	20	1	0.0235191	1	20
952	2	-0.00658605	1	20	2	-0.00475542	1	20																													2	-0.0261565	0	20	2	-0.00615196	0	20	2	-0.0318525	0	20
953	3	0.0148873	1	20	3	-0.00475542	1	20																													3	0.0198221	1	20	3	-0.00615196	1	20	3	0.0137509	1	20
954	4	0.0282468	1	20	4	-0.00475542	1	20																													4	0.0231027	1	20	4	-0.00615196	1	20	4	0.0170085	1	20
955	5	0.000303459	1	20	5	-0.00475542	1	20																													5	0.0263812	1	20	5	0.0307829	1	20	5	0.0550584	1	20
956	6	-0.138896	1	20	6	-0.00475542	1	20																													6	0.00997128	1	20	6	-0.00615196	1	20	6	0.00397211	1	20
957	7	0.0173747	0	20	7	-0.00475542	0	20																													7	0.0296575	1	20	7	-0.00615196	1	20	7	0.0235191	1	20
958	8	-0.00112082	1	20	8	-0.00475542	1	20																													8	-0.0587737	0	20	8	-0.00615196	0	20	8	-0.0641473	0	20
959	9	0.0127985	0	20	9	-0.00475542	0	20																													9	0.0132561	0	20	9	-0.00615196	0	20	9	0.00723241	0	20
960	10	-0.0818661	1	20	10	-0.00475542	1	20																													10	-0.00317388	0	20	10	-0.00615196	0	20	10	-0.00906966	0	20
961	11	0.0498489	1	20	11	-0.00475542	1	20																													11	0.0231027	1	20	11	-0.00615196	1	20	11	0.0170085	1	20
962	12	-0.0248008	1	20	12	-0.00475542	1	20																													12	0.0132561	1	20	12	0.0307829	1	20	12	0.0421395	1	20
963	13	0.0641283	1	20	13	-0.00475542	1	20																													13	0.0165398	1	20	13	-0.00615196	1	20	13	0.0104921	1	20
964	14	0.0185055	1	20	14	-0.00475542	1	20																													14	0.0329313	1	20	14	-0.00615196	1	20	14	0.0267716	1	20
965	15	0.0329245	1	20	15	-0.00475542	1	20																													15	-0.00974596	0	20	15	-0.00615196	0	20	15	-0.015587	0	20
966	16	0.019992	1	20	16	-0.00475542	1	20																													16	0.0329313	0	20	16	-0.00615196	0	20	16	0.0267716	0	20
967	17	0.0219418	1	20	17	-0.00475542	1	20																													17	0.0198221	0	20	17	-0.00615196	0	20	17	0.0137509	0	20
968	18	-0.00534724	1	20	18	-0.00475542	1	20																													18	-0.0457716	1	20	18	-0.00615196	1	20	18	-0.051279	1	20
969	19	0.0282136	1	20	19	-0.00475542	1	20																													19	0.0165398	1	20	19	0.0159678	1	20	19	0.0319194	1	20
970	20	-0.0627022	0	20	20	-0.00475542	0	20																													20	0.000112706	1	20	20	-0.00615196	1	20	20	-0.00580968	1	20
971	21	-0.157259	1	20	21	-0.00475542	1	20																													21	0.0329313	1	20	21	-0.00615196	1	20	21	0.0267716	1	20
972	22	-0.0511253	1	20	22	-0.00475542	1	20																													22	-0.0294329	1	20	22	-0.00615196	1	20	22	-0.0350985	1	20
973	23	0.0165133	1	20	23	-0.00475542	1	20																													23	0.000112706	0	20	23	-0.00615196	0	20	23	-0.00580968	0	20
974	24	0.058338	1	20	24	-0.00475542	1	20																													24	0.00339929	1	20	24	0.0307829	1	20	24	0.0324121	1	20
975	25	-0.027922	1	20	25	-0.00475542	1	20																													25	0.00668557	1	20	25	0.0159678	1	20	25	0.0221662	1	20
976	26	-0.0510568	0	20	26	-0.00475542	0	20																													26	0.0263812	0	20	26	-0.00615196	0	20	26	0.0202647	0	20
977	27	-0.12067	1	20	27	-0.00475542	1	20																													27	0.0165398	0	20	27	-0.00615196	0	20	27	0.0104921	0	20
978	28	0.0137833	1	20	28	-0.00475542	1	20																													28	0.0198221	1	20	28	-0.00615196	1	20	28	0.0137509	1	20
979	29	0.0261501	1	20	29	-0.00475542	1	20																													29	0.0263812	1	20	29	-0.00615196	1	20	29	0.0202647	1	20
980	30	0.0164867	1	20	30	-0.00475542	1	20																													30	0.0329313	1	20	30	-0.00615196	1	20	30	0.0267716	1	20
981	31	0.00742349	0	20	31	-0.00475542	0	20																													31	0.0263812	1	20	31	-0.00615196	1	20	31	0.0202647	1	20
982	32	0.0136436	1	20	32	-0.00475542	1	20																													32	0.0198221	1	20	32	-0.00615196	1	20	32	0.0137509	1	20
983	33	0.00775953	1	20	33	-0.00475542	1	20																													33	0.0132561	1	20	33	-0.00615196	1	20	33	0.00723241	1	20
984	34	-0.0431599	1	20	34	-0.00475542	1	20																													34	0.0231027	0	20	34	-0.00615196	0	20	34	0.0170085	0	20
985	35	-0.107107	1	20	35	-0.00475542	1	20																													35	-0.19866	0	20	35	-0.00615196	0	20	35	-0.202239	0	20
986	36	-0.0282942	1	20	36	-0.00475542	1	20																													36	0.0329313	1	20	36	-0.00615196	1	20	36	0.0267716	1	20
987	37	0.0154859	1	20	37	-0.00475542	1	20																													37	-0.00317388	0	20	37	-0.00615196	0	20	37	-0.00906966	0	20
988	38	0.0589815	1	20	38	-0.00475542	1	20																													38	0.0329313	1	20	38	-0.00615196	1	20	38	0.0267716	1	20
989	39	0.031007	1	20	39	-0.00475542	1	20																													39	0.0329313	1	20	39	-0.00615196	1	20	39	0.0267716	1	20
990	40	-0.00128803	0	20	40	-0.00475542	0	20																													40	0.0329313	0	20	40	-0.00615196	0	20	40	0.0267716	0	20
991	41	0.0596627	1	20	41	-0.00475542	1	20																													41	0.0329313	1	20	41	-0.00615196	1	20	41	0.0267716	1	20
992	42	0.0980258	1	20	42	-0.00475542	1	20																													42	-0.00974596	0	20	42	-0.00615196	0	20	42	-0.015587	0	20
993	43	-0.0130759	1	20	43	-0.00475542	1	20																													43	-0.0327069	0	20	43	-0.00615196	0	20	43	-0.0383417	0	20
994	44	0.0218131	0	20	44	-0.00475542	0	20																													44	0.00997128	0	20	44	-0.00615196	0	20	44	0.00397211	0	20
995	45	0.0785694	1	20	45	-0.00475542	1	20																													45	0.0296575	1	20	45	-0.00615196	1	20	45	0.0235191	1	20
996	46	0.0291905	0	20	46	-0.00475542	0	20																													46	0.00339929	1	20	46	-0.00615196	1	20	46	-0.00254921	1	20
997	47	0.0297994	1	20	47	-0.00475542	1	20																													47	-0.0716957	1	20	47	-0.00615196	1	20	47	-0.0769298	1	20
998	48	0.0220405	1	20	48	-0.00475542	1	20																													48	0.0263812	1	20	48	0.0159678	1	20	48	0.0416483	1	20
999	49	0.0711926	1	20	49	-0.00475542	1	20																													49	-0.0261565	0	20	49	-0.00615196	0	20	49	-0.0318525	0	20
[truncated: 75 more columns]
